# Supplementary material for: Establishment of the early prediction models of low-birth-weight reveals influential genetic and environmental factors: a prospective cohort study
Source: BMC Pregnancy Childbirth. 2023 Aug 31;23:628. doi: 10.1186/s12884-023-05919-5 (PMC10472725; doi:10.1186/s12884-023-05919-5)
Supplement: Supplementary file 1 — Additional file 1. Supplemental Document. Supplemental Figure 1. Scheme of the all analyses performed in our study. Supplemental Figure 2. The proportion of the importance score of the term LBW models. Supplemental Figure 3. The proportion of the importance score of the preterm LBW models. Supplemental Figure 4. The proportion of the importance score of the preterm LBW models. Supplemental Figure 5. F1-scores with randomly selected variables. Supplemental Table 1. The list of variables of the health assesment data. Supplemental Table 2. The datasets for both early and full-term prediction models. Supplemental Table 3. List of health assessment variables included in the models. Supplemental Table 4. The F1-scores for both early- and full-term prediction models. Supplemental Table 5. Details of the performance of early prediction models based on SNP array data. Supplemental Table 6. The feature importances of the early prediction models based on health assesment data. Supplemental Table 7. The feature importances of the early prediction models based on SNP array data. Supplemental Table 8. The gene enrichment analysis for the term LBW model. Supplemental Table 9. The gene enrichment analysis for the preterm LBW model. Supplemental Table 10. The proportion of the datasets. Supplemental Table 11. Number of selected features by feature selection. Supplemental Table 12. The feature importances of the early prediction models based on fetal ultrasonography data. Supplemental Table 13. The performance of the bagging models. Supplemental Table 14. The performance of the positive/negative controls. Supplemental Table 15. The previously reported locus among variants in the early prediction models. Supplemental Table 16. Summary of the population distribution of datasets. [file 12884_2023_5919_MOESM1_ESM.zip › Additional file 1/Supplemental Table 1.xlsx]

## Sheet: Sheet1
Supplemental Table 1: The list of variables of the health assesment data
Laboratory test data collected in the early stage of pregnancy
Itemnames	Categories	Specimen
HbA1C	Biochemical test	Blood
GOT	Biochemical test	Blood
GPT	Biochemical test	Blood
γ-GTP	Biochemical test	Blood
Shrimp Allergy Class	Immunological test	Blood
Concentration of cedar antibodies	Immunological test	Blood
Concentration of dermatophagoides farinas antibodies	Immunological test	Blood
Concentration of shrimp antibodies	Immunological test	Blood
Dermatophagoides farinas allergy class	Immunological test	Blood
Concentration of cat antibodies	Immunological test	Blood
Cat Allergy Class	Immunological test	Blood
antigen-nonspecific IgE	Immunological test	Blood
serum creatinine	Biochemical test	Blood
cystatin C level	Biochemical test	Blood
GFP class	Biochemical test	Blood
urinary creatinine	Urinalysis	Urin
uric acid level	Biochemical test	Blood
urea nitrogen	Biochemical test	Blood
cystatin C	Biochemical test	Blood
urinal albumin	Urinalysis	Urin
albumin creatinine ratio	Urinalysis	Urin
HDL-colesterol	Biochemical test	Blood
Total colesterol	Biochemical test	Blood
serum neutral fat	Biochemical test	Blood
urinary sodium	Urinalysis	Urin
urinary sodium (for calculation)	Urinalysis	Urin
urinary potassium	Urinalysis	Urin
urinary chlord	Urinalysis	Urin

## Sheet: Sheet2
Questionnaires completed in the early stage of pregnancy
Itemnames	Categories
Have your eating habits changed significantly in the past 5 years?	Eating habits
Reason for change in eating habits: Illness	Eating habits
Reason for change in eating habits: Abnormalities in tests	Eating habits
Reason for changing eating habits: thought it was good for my health	Eating habits
Reason for change in eating habits: Change in taste	Eating habits
Reason for changing eating habits: other	Eating habits
Size of the serving bowl	Eating habits
Amount of rice eaten per day	Eating habits
How often do you consume vitamin-fortified rice?	Eating habits
Do you add "barley" to your rice?	Eating habits
Do you add millet or rice bran to your rice?	Eating habits
Frequency of miso soup intake	Eating habits
How many cups of miso soup do you drink a day?	Eating habits
How thick is the seasoning of the miso soup?	Eating habits
How often do you consume clams?	Eating habits
How often do you consume horse mackerel and sardines?	Eating habits
How often do you consume deep fried tofu?	Eating habits
How often do you consume squid?	Eating habits
How often do you consume strawberry?	Eating habits
How often do you consume wiener sausage?	Eating habits
How often do you consume oolong tea?	Eating habits
How often do you consume udon?	Eating habits
How often do you consume eel?	Eating habits
How often do you consume enoki mushrooms?	Eating habits
How often do you consume shrimp?	Eating habits
How often do you consume persimmon?	Eating habits
How often do you consume skipjack and tuna?	Eating habits
How often do you consume pumpkin?	Eating habits
How often do you consume kamaboko?	Eating habits
How often do you consume kiwi fruit?	Eating habits
How often do you consume cabbage?	Eating habits
How often do you consume cucumber?	Eating habits
How often do you consume cake?	Eating habits
How often do you consume ketchup?	Eating habits
How often do you consume coffe?	Eating habits
How often do you consume burdock?	Eating habits
How often do you consume komatsuna?	Eating habits
How often do you consume Konjac / Shirataki?	Eating habits
How often do you consume sweet potato?	Eating habits
How often do you consume taro?	Eating habits
How often do you consume green beans?	Eating habits
How often do you consume pacific saury and mackerel?	Eating habits
How often do you consume shiitake?	Eating habits
How often do you consume shimeji mushroom?	Eating habits
How often do you consume potatoes?	Eating habits
How often do you consume crowndaisy?	Eating habits
How often do you consume shirasuboshi?	Eating habits
How often do you consume watermelon?	Eating habits
How often do you consume soup?	Eating habits
How often do you consume sencha?	Eating habits
How often do you consume sauce?	Eating habits
How often do you consume other citrus fruits?	Eating habits
How often do you consume Soba?	Eating habits
How often do you consume sea ​​bream?	Eating habits
How often do you consume daikon radish?	Eating habits
How often do you consume octopus?	Eating habits
How often do you consume onion?	Eating habits
How often do you consume cod/flatfish?	Eating habits
How often do you consume cod roe?	Eating habits
How often do you consume cheese?	Eating habits
How often do you consume chikuwa?	Eating habits
How often do you consume chocolate?	Eating habits
How often do you consume tofu (for miso soup)?	Eating habits
How often do you consume tofu (for boild/chiled tofu)?	Eating habits
How often do you consume tomato?	Eating habits
How often do you consume tomato juice?	Eating habits
How often do you consume tonic drink?	Eating habits
How often do you consume dressing?	Eating habits
How often do you consume pear?	Eating habits
How often do you consume egg plants?	Eating habits
How often do you consume chives?	Eating habits
How often do you consume carrot?	Eating habits
How often do you consume seaweed?	Eating habits
How often do you consume pineapple?	Eating habits
How often do you consume chines cabbage?	Eating habits
How often do you consume banana?	Eating habits
How often do you consume papaya?	Eating habits
How often do you consume jam?	Eating habits
How often do you consume butter?	Eating habits
How often do you consume margarine?	Eating habits
How often do you consume breads?	Eating habits
How often do you consume peanuts?	Eating habits
How often do you consume green pepper?	Eating habits
How often do you consume hijiki?	Eating habits
How often do you consume cookie?	Eating habits
How often do you consume grapes?	Eating habits
How often do you consume yellowtail / hamachi?	Eating habits
How often do you consume broccoli?	Eating habits
How often do you consume bacon?	Eating habits
How often do you consume spinach?	Eating habits
How often do you consume canned tuna	Eating habits
How often do you consume mayonnaise?	Eating habits
How often do you consume mandarin orange?	Eating habits
How often do you consume melon?	Eating habits
How often do you consume ricecake?	Eating habits
How often do you consume peach?	Eating habits
How often do you consume bean sprouts?	Eating habits
How often do you consume yogurt?	Eating habits
How often do you consume ramen?	Eating habits
How often do you consume apple?	Eating habits
How often do you consume lettuce?	Eating habits
How often do you consume loin ham?	Eating habits
How often do you consume wakame seaweed and kelp?	Eating habits
How often do you consume drinking water (commercially available / water purifier)?	Eating habits
How often do you consume salted cod, salted salmon or salted salmon?	Eating habits
How often do you consume 100% fruit orange juice?	Eating habits
How often do you consume 100% fruit apple juice?	Eating habits
How often do you consume dried fish?	Eating habits
How often do you consume canned coffee?	Eating habits
How often do you consume steak?	Eating habits
How often do you consume stewed beef?	Eating habits
How often do you consume stir-fried beef?	Eating habits
How often do you consume boiled chicken?	Eating habits
How often do you consume fried chicken?	Eating habits
How often do you consume stir-fried chicken?	Eating habits
How often do you consume tea?	Eating habits
How often do you consume Koya-tofu/Shimito-tofu?	Eating habits
How often do you consume salmon?	Eating habits
How often do you consume grilled chicken?	Eating habits
How often do you consume yakiniku?	Eating habits
How often do you consume tap water / well water?	Eating habits
How often do you consume soft drink?	Eating habits
How often do you consume atsuage?	Eating habits
How often do you consume Japanese leek?	Eating habits
How often do you consume checken liver?	Eating habits
How often do you consume takuwan?	Eating habits
How often do you consume cucumber?	Eating habits
How often do you consume eggplant?	Eating habits
How often do you consume pickles (Chinese cabbage)?	Eating habits
How often do you consume pickles (pickled plums)?	Eating habits
How often do you consume pickled vegetables (nozawana or takana)?	Eating habits
How often do you consume pickled vegetables (eggplant)?	Eating habits
How often do you consume low fat milk?	Eating habits
How often do you consume soy milk?	Eating habits
How often do you consume pork liver?	Eating habits
How often do you consume stewed pork?	Eating habits
How often do you consume pork stew?	Eating habits
How often do you consume pork soup?	Eating habits
How often do you consume fried pork?	Eating habits
How often do you consume stir-fried pork?	Eating habits
How often do you consume lactic acid bacteria beverage?	Eating habits
How often do you consume natto?	Eating habits
How often do you consume bancha / genmaicha?	Eating habits
How often do you consume milk?	Eating habits
How often do you consume egg?	Eating habits
How often do you consume Japanese sweets?	Eating habits
Is your daily food intake in the past year higher than the reference amount? (reference amount : apple pear 1/2 80g)	Eating habits
Is your daily food intake in the past year higher than the reference amount? (reference amount : 10 clams or clam shells, 20g)	Eating habits
Is your daily food intake in the past year higher than the reference amount? (reference amount : 80 g per horse mackerel or sardine)	Eating habits
Is your daily food intake in the past year higher than the reference amount? (reference amount : 2g of deep-fried tofu for 1 cup of miso soup)	Eating habits
Is your daily food intake in the past year higher than the reference amount? (reference amount : 3 slices of raw squid, 50g)	Eating habits
Is your daily food intake in the past year higher than the reference amount? (reference amount : 5 strawberries, 75g)	Eating habits
Is your daily food intake in the past year higher than the reference amount? (reference amount : 2 wiener sausages, 30g)	Eating habits
Is your daily food intake in the past year higher than the reference amount? (reference amount: 250g per bowl of udon)	Eating habits
Is your daily food intake in the past year higher than the reference amount? (reference amount : 1/2 skewer of eel, 50g)	Eating habits
Is your daily food intake in the past year higher than the reference amount? (reference amount : enoki mushrooms, 20g)	Eating habits
Is your daily food intake in the past year higher than the reference amount? (reference amount : 1/2 persimmon (80g))	Eating habits
Is your daily food intake in the past year higher than the reference amount? (reference amount : 4 slices of bonito and tuna, 60g)	Eating habits
Is your daily food intake in the past year higher than the reference amount? (reference amount : 1 pumpkin, cut into 4~5cm cubes, 40g)	Eating habits
Is your daily food intake in the past year higher than the reference amount? (reference amount : 2 slices of fish paste, 20g)	Eating habits
Is your daily food intake in the past year higher than the reference amount? (reference amount : 1/2 of kiwi fruit, 50g)	Eating habits
Is your daily food intake in the past year higher than the reference amount? (reference amount : 1/2 medium cabbage leaf, 30g)	Eating habits
Is your daily food intake in the past year higher than the reference amount? (reference amount : 1/3 cucumber, 30g)	Eating habits
Is your daily food intake in the past year higher than the reference amount? (reference amount : 2 cookies, 25g)	Eating habits
Is your daily food intake in the past year higher than the reference amount? (reference amount : 1 teaspoon ketchup, 5g)	Eating habits
Is your daily food intake in the past year higher than the reference amount? (reference amount : 1/4 burdock root, 40g)	Eating habits
Is your daily food intake in the past year higher than the reference amount? (reference amount : 1 komatsuna plant, 20g)	Eating habits
Is your daily food intake in the past year higher than the reference amount? (reference amount : 2 pieces of konnyaku/shirataki oden, 50g)	Eating habits
Is your daily food intake in the past year higher than the reference amount? (reference amount : 1 piece of salmon or trout fillet, 70g)	Eating habits
Is your daily food intake in the past year higher than the reference amount? (reference amount : 1/6 sweet potatoes (40g))	Eating habits
Is your daily food intake in the past year higher than the reference amount? (reference amount : 1 taro, 30g)	Eating habits
Is your daily food intake in the past year higher than the reference amount? (reference amount : 6 pea pods, 30g)	Eating habits
Is your daily food intake in the past year higher than the reference amount? (reference amount : 80g per 1 sardine or mackerel)	Eating habits
Is your daily food intake in the past year higher than the reference amount? (reference amount : 1 shiitake mushroom, 20g)	Eating habits
Is your daily food intake in the past year higher than the reference amount? (reference amount : 1/4 of a shimeji mushroom, 20g)	Eating habits
Is your daily food intake in the past year higher than the reference amount? (reference amount : 1/3 potato(50g))	Eating habits
Is your daily food intake in the past year higher than the reference amount? (reference amount : 8g of jam or marmalade per slice of bread)	Eating habits
Is your daily food intake in the past year higher than the reference amount? (reference amount : 1/3 bunch spring chrysanthemum (30g))	Eating habits
Is your daily food intake in the past year higher than the reference amount? (reference amount : 2 tablespoons of shirasu-boshi, 10g)	Eating habits
Is your daily food intake in the past year higher than the reference amount? (reference amount :1/8 of water melon, 120g)	Eating habits
Is your daily food intake in the past year higher than the reference amount? (reference amount : about 150g per steak)	Eating habits
Is your daily food intake in the past year higher than the reference amount? (reference amount :1 sliced cheese 20g)	Eating habits
Is your daily food intake in the past year higher than the reference amount? (reference amount : 1 teaspoon of sauce 5g)	Eating habits
Is your daily food intake in the past year higher than the reference amount? (reference amount : 1/2 of other citrus fruits, 75g)	Eating habits
Is your daily food intake in the past year higher than the reference amount? (reference amount : 1 bowl of soba, 200g)	Eating habits
Is your daily food intake in the past year higher than the reference amount? (reference amount : 1 piece of sea bream (70g))	Eating habits
Is your daily food intake in the past year higher than the reference amount? (reference amount : 1 daikon radish, cut into 2cm slices 80g)	Eating habits
Is your daily food intake in the past year higher than the reference amount? (reference amount : 1/3 of octopus ashore 50g)	Eating habits
Is your daily food intake in the past year higher than the reference amount? (reference amount : 1/4 of an onion, 50g)	Eating habits
Is your daily food intake in the past year higher than the reference amount? (reference amount : 1/2 piece of cod or flounder (40g))	Eating habits
Is your daily food intake in the past year higher than the reference amount? (reference amount : 1/4 of cod roe(25g))	Eating habits
Is your daily food intake in the past year higher than the reference amount? (reference amount : 1/6 chikuwa, 20g)	Eating habits
Is your daily food intake in the past year higher than the reference amount? (reference amount:1/4 tofu (boiled tofu, chilled tofu) 75g)	Eating habits
Is your daily food intake in the past year higher than the reference amount? (reference amount : 5 tofu cubes, 20g)	Eating habits
Is your daily food intake in the past year higher than the reference amount? (reference amount : 1/4 tomato (50g))	Eating habits
Is your daily food intake in the past year higher than the reference amount? (reference amount : 1 tablespoon of dressing, 10g)	Eating habits
Is your daily food intake in the past year higher than the reference amount? (reference amount : 100g of pork cutlet	Eating habits
Is your daily food intake in the past year higher than the reference amount? (reference amount : 1 eggplant, 60g)	Eating habits
Is your daily food intake in the past year higher than the reference amount? (reference amount : 2 chives, 20g)	Eating habits
Is your daily food intake in the past year higher than the reference amount? (reference amount : 1/4 carrot (50g))	Eating habits
Is your daily food intake in the past year higher than the reference amount? (reference amount : 1/8 of a pineapple, 130g)	Eating habits
Is your daily food intake in the past year higher than the reference amount? (reference amount : 1/3 of a leaf of Chinese cabbage, 30g)	Eating habits
Is your daily food intake in the past year higher than the reference amount? (reference amount : 8g butter for 1 slice of bread)	Eating habits
Is your daily food intake in the past year higher than the reference amount? (reference amount : one banana 75g)	Eating habits
Is your daily food intake in the past year higher than the reference amount? (reference amount : 1/4 papaya, 50g)	Eating habits
Is your daily food intake in the past year higher than the reference amount? (reference amount : 1 slice of bread, 6 slices(60 g))	Eating habits
Is your daily food intake in the past year higher than the reference amount? (reference amount : 20 peanuts, 20g)	Eating habits
Is your daily food intake in the past year higher than the reference amount? (reference amount : 1 green pepper (30g)	Eating habits
Is your daily food intake in the past year higher than the reference amount? (reference amount : 20g for one small bowl of hijiki seaweed)	Eating habits
Is your daily food intake in the past year higher than the reference amount? (reference amount : 10 large grapes 100g)	Eating habits
Is your daily food intake in the past year higher than the reference amount? (reference amount : 4 slices of Buri/Hamachi sashimi(60g))	Eating habits
Is your daily food intake in the past year higher than the reference amount? (reference amount : 3 bunches of broccoli, 30g)	Eating habits
Is your daily food intake in the past year higher than the reference amount? (reference amount : 1 piece of bacon (20g))	Eating habits
Is your daily food intake in the past year higher than the reference amount? (reference amount : 2 heads of spinach, 50g)	Eating habits
Is your daily food intake in the past year higher than the reference amount? (reference amount : 8g margarine for 1 slice of bread)	Eating habits
Is your daily food intake in the past year higher than the reference amount? (reference amount : 1/4 can of canned tuna, 20g)	Eating habits
Is your daily food intake in the past year higher than the reference amount? (reference amount : 1/2 tbsp mayonnaise, 7g)	Eating habits
Is your daily food intake in the past year higher than the reference amount? (reference amount : 2 mandarin oranges (140g)	Eating habits
Is your daily food intake in the past year higher than the reference amount? (reference amount : 1/4 of a melon, 60g)	Eating habits
Is your daily food intake in the past year higher than the reference amount? (reference amount : 1/2 of a peach, 65g)	Eating habits
Is your daily food intake in the past year higher than the reference amount? (reference amount : 1/4 bag of bean sprouts (25g))	Eating habits
Is your daily food intake in the past year higher than the reference amount? (reference amount : 1 yogurt cup mold(120 g))	Eating habits
Is your daily food intake in the past year higher than the reference amount? (reference amount : 1 bowl of ramen 220g)	Eating habits
Is your daily food intake in the past year higher than the reference amount? (reference amount : 1/2 apple, 85g)	Eating habits
Is your daily food intake in the past year higher than the reference amount? (reference amount : 1 medium leaf of lettuce, 10g)	Eating habits
Is your daily food intake in the past year higher than the reference amount? (reference amount : 15g per piece of loin ham)	Eating habits
Is your daily food intake in the past year higher than the reference amount? (reference amount : 1 small bowl of wakame seaweed or kelp, 20 g)	Eating habits
Is your daily food intake in the past year higher than the reference amount? (reference amount : 1 fillet of salted cod, salted salmon or salted salmon(70g))	Eating habits
Is your daily food intake in the past year higher than the reference amount? (reference amount : 1 piece of dried fish, 50g))	Eating habits
Is your daily food intake in the past year higher than the reference amount? (reference amount :3 cubes of stewed beef(50g))	Eating habits
Is your daily food intake in the past year higher than the reference amount? (reference amount : 3 thin slices of stir-fried beef(60g))	Eating habits
Is your daily food intake in the past year higher than the reference amount? (reference amount : chicken liver, 30g per grilled chicken)	Eating habits
Is your daily food intake in the past year higher than the reference amount? (reference amount : 50g chicken cubes)	Eating habits
Is your daily food intake in the past year higher than the reference amount? (reference amount : 3 pieces of fried chicken, 50g)	Eating habits
Is your daily food intake in the past year higher than the reference amount? (reference amount : 5 slices of stir-fried chicken(60g))	Eating habits
Is your daily food intake in the past year higher than the reference amount? (reference amount : 1/2 sheet of Koya-tofu/Shimito-tofu (60g))	Eating habits
Is your daily food intake in the past year higher than the reference amount? (reference amount : 1 rice cake, 50g))	Eating habits
Is your daily food intake in the past year higher than the reference amount? (reference amount :1 slice of shortcake 70g)	Eating habits
Is your daily food intake in the past year higher than the reference amount? (reference amount : 2 pieces of grilled chicken(70g))	Eating habits
Is your daily food intake in the past year higher than the reference amount? (reference amount :5 thin slices of grilled meat 100g)	Eating habits
Is your daily food intake in the past year higher than the reference amount? (reference amount : 1/2 piece of raw or thick fried tofu (60g))	Eating habits
Is your daily food intake in the past year higher than the reference amount? (reference amount : Taisho shrimp(40g))	Eating habits
Is your daily food intake in the past year higher than the reference amount? (reference amount : 1/4 green onion 20g)	Eating habits
Is your daily food intake in the past year higher than the reference amount? (reference amount : 3 slices of pickled vegetables(takuwan) (30g))	Eating habits
Is your daily food intake in the past year higher than the reference amount? (reference amount : 1 small plate of pickles (cucumbers) 30 g))	Eating habits
Is your daily food intake in the past year higher than the reference amount? (reference amount : 1 small dish of pickled vegetables (eggplant)(30 g))	Eating habits
Is your daily food intake in the past year higher than the reference amount? (reference amount : 1 small plate of pickles (hakusai)(30 g))	Eating habits
Is your daily food intake in the past year higher than the reference amount? (reference amount : pickle (dried plum) in 1 piece (8g))	Eating habits
Is your daily food intake in the past year higher than the reference amount? (reference amount : 1 small plate of pickled vegetables (nozawana or takana(30 g))	Eating habits
Is your daily food intake in the past year higher than the reference amount? (reference amount : 200cc of low-fat milk, 1 bottle)	Eating habits
Is your daily food intake in the past year higher than the reference amount? (reference amount : 2 slices of pork liver (40g)	Eating habits
Is your daily food intake in the past year higher than the reference amount? (reference amount : 3 cubes of stewed pork(50g))	Eating habits
Is your daily food intake in the past year higher than the reference amount? (reference amount : 2 slices of braised pork, 40g)	Eating habits
Is your daily food intake in the past year higher than the reference amount? (reference amount : 2 thin slices of pork soup, 40g)	Eating habits
Is your daily food intake in the past year higher than the reference amount? (reference amount : 3 thin slices of pork (60g))	Eating habits
Is your daily food intake in the past year higher than the reference amount? (reference amount : 1 small cup of natto, 50g)	Eating habits
Is your daily food intake in the past year higher than the reference amount? (reference amount : 1/2 sheet of chocolate, 25g)	Eating habits
Is your daily food intake in the past year higher than the reference amount? (reference amount : 200cc of milk, 1 bottle)	Eating habits
Is your daily food intake in the past year higher than the reference amount? (reference amount : 5 sheets of seasoned seaweed, 2g)	Eating habits
Is your daily food intake in the past year higher than the reference amount? (reference amount : 1 egg 50g)	Eating habits
Is your daily food intake in the past year higher than the reference amount? (reference amount : Japanese sweets(70g))	Eating habits
Do you add sugar to your tea?	Eating habits
Do you add milk to your tea?	Eating habits
Do you add sugar to your coffee?	Eating habits
Do you add milk to your coffee?	Eating habits
Frequency of eating beak fast	Eating habits
Frequency of eating out	Eating habits
How often do you consume instant food?	Eating habits
How often do you consume fried food?	Eating habits
How often do you consume deep-fried food?	Eating habits
How often do you consume fat meat?	Eating habits
Do you drink the broth of ramen, udon, or soba noodles?	Eating habits
Do you have a habit of putting salt on your food at the table?	Eating habits
Do you have a habit of putting soy sauce on your food at the table?	Eating habits
The most commonly used oil	Eating habits
What is the most frequent way to meat?	Eating habits
What is the most frequent way to cook seafood?	Eating habits
What is the most frequent way to vegetables?	Eating habits
What type of steak/grilled meat do you eat most often?	Eating habits
How often do you consume grilled fish?	Eating habits
Do you eat the burnt part of grilled fish?	Eating habits
Do you drink alcohol?	Alcohol consumption
Frequency of drinking	Alcohol consumption
Frequency of drinking chuhai	Alcohol consumption
Total sleeping hours	Sleeping condition
Do you take naps?	Sleeping condition
How long does it take to fall asleep?	Sleeping condition
Do you wake up in the middle of the night in the middle of your sleep?	Sleeping condition
Have you woken up earlier than your wake-up time at least three times a week for the past month and not been able to sleep any longer?	Sleeping condition
Do you get enough sleep?	Sleeping condition
How is your overall sleep quality?	Sleeping condition
How did you feel during the day?	Sleeping condition
Are your daytime activities the same as usual?	Sleeping condition
How sleepy are you during the day?	Sleeping condition
AIS score	Sleeping condition
Have you taken sleeping pills more than three times a week in the past month?	Sleeping condition
Occupation:professional and technical personnel	Occupation
Occupation:researcher	Occupation
Occupation: Agriculture, forestry and fisheries engineer	Occupation
Occupation: Manufacturing engineer (development)	Occupation
Occupation: Manufacturing engineer (excluding development)	Occupation
Occupation: Architectural, civil engineering and surveying engineer	Occupation
Occupation: Systems engineer	Occupation
Occupation: Other engineer	Occupation
Occupation: Other healthcare professionals	Occupation
Occupation: nursing-care service profession	Occupation
Occupation: Legal professional	Occupation
Occupation: management, finance, and insurance professions	Occupation
Occupation: religionist	Occupation
Occupation: Author, reporter, editor	Occupation
Occupation: artists, photographers, designers, videographers	Occupation
Occupation: Musician and performing artist	Occupation
Occupation: other professional occupations	Occupation
Occupation: office worker	Occupation
Occupation: general office worker	Occupation
Occupation: accounting clerk	Occupation
Occupation: Production-related office work	Occupation
Occupation: business profession	Occupation
Occupation: Outside office work	Occupation
Occupation: Transportation and postal clerical work	Occupation
Occupation: office equipment operator	Occupation
Occupation: other administrative personnel	Occupation
Occupation: sales positions	Occupation
Occupation: Product sales	Occupation
Occupation: Business occupation	Occupation
Occupation: Sales-like job	Occupation
Occupation: service professional	Occupation
Occupational: Family Life Support Services	Occupation
Occupation: Nursing service	Occupation
Occupation: social welfare specialists	Occupation
Occupation: sanitation services (barbers, beauticians, etc.)	Occupation
Occupation: chef	Occupation
Occupation: customer service and catering	Occupation
Occupation: Manager of residential facilities and buildings	Occupation
Occupation: other service occupations	Occupation
Occupation: security profession worker	Occupation
Occupation: Self-defense official	Occupation
Occupation: police officers and other judicial police personnel	Occupation
Occupation: Other security personnel	Occupation
Occupation: agricultural, forestry and fishing industry worker	Occupation
Occupation: Farming	Occupation
Occupation: Forestry	Occupation
Occupation: Fisherman	Occupation
Occupation: production-related and production-like work	Occupation
Occupation: Production equipment control and monitoring (metal products)	Occupation
Occupation: Production equipment control and monitoring (excluding metal products)	Occupation
Occupation: Machine assembly equipment control and monitoring	Occupation
Occupation:product manufacturing/processing (metal products)	Occupation
Occupation: product manufacturing and processing (excluding metal products)	Occupation
Occupation: Mechanical assembly	Occupation
Occupation: Machinery, equipment and repair worker	Occupation
Occupation: Product inspection (metal products)	Occupation
Occupation: product inspection (excluding metal products)	Occupation
Occupation: Machine inspection	Occupation
Occupation: Production-related and production-like work	Occupation
Occupation: Other production process workers	Occupation
Occupation: accounting clerk	Occupation
Occupation: Production equipment control and monitoring	Occupation
Occupation: Machine assembly equipment control and monitoring	Occupation
Occupation: Product manufacturing and monitoring	Occupation
Occupation: Mechanical Assembly	Occupation
Occupation: Machine maintenance and repair workers	Occupation
Occupation: Product Inspection	Occupation
Occupation: machine-validated inspection	Occupation
Occupation: Production-related work	Occupation
Occupation: Other production process workers	Occupation
Occupation: transport and machine operator (transport)	Occupation
Occupation: train driver	Occupation
Occupation: Automobile driving	Occupation
Occupation: Ship and aircraft operation	Occupation
Occupation: Other transport workers	Occupation
Occupation: Stationary and construction equipment operation	Occupation
Occupation: Construction and mining workers	Occupation
Occupation: Construction of body fortifications	Occupation
Occupation: Construction worker	Occupation
Occupation: Electrician	Occupation
Occupation: Civil engineering work	Occupation
Occupation: Mining	Occupation
Occupation: Other construction and mining workers	Occupation
Occupation: workers engaged in transportation, cleaning, packaging, etc.	Occupation
Occupation: Carrier	Occupation
Occupation: cleanup crew	Occupation
Occupation: Packaging worker	Occupation
Occupation: Other workers engaged in transportation, cleaning, packaging, etc.	Occupation
Occupation: housewife	Occupation
Occupation: student	Occupation
Occupation: unemployed	Occupation
Occupation: occupations that do not fit into any of the above categories	Occupation
Occupation: current employment status	Occupation
During the past 30 days, about how often did you feel worthless?	Stress test (K6)
During the past 30 days, about how often did you feel so depressed that nothing could cheer you up?	Stress test (K6)
During the last 30 days, about how often did you feel nervous?	Stress test (K6)
During the past 30 days, about how often did you feel that everything was an effort?	Stress test (K6)
During the last 30 days, about how often did you feel hopeless?	Stress test (K6)
During the past 30 days, about how often did you feel restless or fidgety?	Stress test (K6)
K6 score	Stress test (K6)
How many people, including yourself, live in the house?	Household composition
Are you living alone?	Household composition
Are you living with your partner?	Household composition
Are you living with your child?	Household composition
How many of your children do you live with?	Household composition
Do you live with any other children?	Household composition
Are you living with your father?	Household composition
Are you living with your mother?	Household composition
Are you living with your partner's father?	Household composition
Are you living with your partner's mother?	Household composition
Are you living with your siblings?	Household composition
Are you living with your partner's siblings?	Household composition
Do you live with anyone other than the above?	Household composition
Gender of the first child	Basic characteristics
Height of body	Basic characteristics
Weight before pregnancy	Basic characteristics
How did you feel when you found out you were pregnant?	Emotional condition
Symptoms of Morning Sickness	Body condition
Have you undergone fertility treatment?	Fertility treatment
Fertility Treatment: Clomid	Fertility treatment
Fertility Treatment: Artificial Fertilization	Fertility treatment
Fertility Treatment: In Vitro Fertilization	Fertility treatment
Fertility Treatment: Other	Fertility treatment
Disease History: dysmenorrhea	Disease history
Disease History: endometriosis	Disease history
Disease History: uterine myoma	Disease history
Disease History: adenomyosis	Disease history
Disease History : malformation of the uterus	Disease history
Disease History: Ovarian Tumor/Ovarian Cyst	Disease history
Disease History: polycystic-ovary syndrome	Disease history
Disease History: Malformations of the urinary tract and genital organs	Disease history
Disease History: Other obstetric and gynecological diseases	Disease history
Diagnosis received during past pregnancy: Hypertensive disorder of pregnancy	Disease history
Diagnosis received during past pregnancy: Gestational Diabetes Mellitus	Disease history
Diagnosis received during past pregnancy: placenta abruption	Disease history
Diagnosis received during past pregnancy: ectopic pregnancy	Disease history
Diagnosis received during past pregnancy: Placenta praevia	Disease history
Diagnosis received during past pregnancy: hydatidiform mole	Disease history
Diagnosis received during past pregnancy: other pre-existing pregnancy and delivery abnormalities	Disease history
Diagnosis received during past pregnancy: threatened preterm labor	Disease history
Diagnosis received during past pregnancy: Twin pregnancy	Disease history
Have you had measles in the past 6 months?	Disease history
Have you had rubella in the past six months?	Disease history
Have you had tuberculosis in the past six months?	Disease history
Have you had the flu in the past 6 months?	Disease history
Have you had mumps in the past 6 months?	Disease history
Have you had toxoplasmosis in the past six months?	Disease history
Have you had a parvovirus infection in the past six months?	Disease history
Are you taking any supplements that contain folic acid as an ingredient?	Folic acid taking
Frequency of taking folic acid	Folic acid taking
When to start taking folic acid	Folic acid taking
Do you have metal in your teeth?	Dental health
Smoking status of the pregnant woman herself	Smoking habits
Frequency of passive smoking in the year before pregnancy	Smoking habits
Passive smoking hours per day in the year before pregnancy	Smoking habits
Duration of passive smoking by junior high school students (years)	Smoking habits
During an average week before pregnancy, were there any days of intense physical activity?	Physical activity
In an average week prior to pregnancy, were there any days of moderate physical activity?	Physical activity
Were there any days in the week before pregnancy when you walked for more than 10 minutes continuously?	Physical activity
Number of days in a week that you walked for at least 10 minutes	Physical activity
Time spent lying down or other activities during the day	Physical activity
Time spent watching TV per day (hours)	Physical activity
Time spent playing games per day (hours)	Physical activity
How many days a week do you work?	Working condition
Average daily working hours	Working condition
Have you ever had to work between the hours of 10 p.m. and dawn?	Working condition
Did you ever have to carry anything heavier than about 10 kg?	Working condition
Is your residence or workplace a noisy environment?	Working condition
Did you go in and out of the refrigerator or freezer in your daily life or work?	Working condition
Did you work in a hot place that made you sweat heavily?	Working condition
In your daily life or work, have you used machines (such as electric lawn mowers, electric saws, etc.), vehicles, or equipment with strong vibrations?	Working condition
During this pregnancy, did you handle kerosene, petroleum, benzine, or gasoline at work at least once a month?	Working condition
Number of times I handled chlorine bleach and disinfectants during this pregnancy	Working condition
Number of times you handled medical disinfectants during this pregnancy.	Working condition
Number of times you handled oil-based marker during this pregnancy	Working condition
Did you handle water-based paint and inkjet printer at work at least once a month during this pregnancy?	Working condition
Number of times you handled organic solvent during this pregnancy	Working condition
During this pregnancy, did you handle a copier or laser printer at work at least once a month?	Working condition
Number of times you handled engine oil during this pregnancy	Working condition
Number of times you handled formalin or formaldehyde during this pregnancy	Working condition
Number of times you handled anti-cancer drug during this pregnancy	Working condition
Number of times you handled general anesthetic during this pregnancy	Working condition
Number of times you handled insecticide during this pregnancy	Working condition
Number of times you handled herbicide during this pregnancy	Working condition
Number of times you handled oesticides other than those listed above or of unknown type during this pregnancy	Working condition
Number of times you handled isotope during this pregnancy	Working condition
Number of times you handled microorganisms during this pregnancy	Working condition
Number of times you handled products containing lead during this pregnancy	Working condition
Number of times you handled lead-free solder during this pregnancy	Working condition
Number of times you handled chromium, arsenic and cadmium during this pregnancy	Working condition
Number of times you handled mercury during this pregnancy	Working condition
Number of times you handled hair dye during this pregnancy	Working condition
Number of times you handled other chemical materials during this pregnancy	Working condition
Use of medications, supplements, and health foods	Medication
Number of smokers in the family	Smoking habits
Number of smokers in your living room	Smoking habits
Partner's smoking habit	Smoking habits
Frequency of passive smoking through junior high school	Smoking habits
Passive smoking up to Junior high school hours per day	Smoking habits
Time spent playing games per day (minuites)	Physical activity
Occupation: administrative professional	Occupation
Occupational: Management of the civil service	Occupation
Occupation: officers of corporations and organizations	Occupation
Occupation: administrative staff of corporations, organizations, etc.	Occupation
Occupation: Other managerial occupations	Occupation
Occupation: doctors, dentists, veterinarians, pharmacists	Occupation
Occupation: public health nurses, midwives, and nurses	Occupation
Occupation: medical technician	Occupation
Occupation: faculty	Occupation
