# Supplementary material for: Establishment of the early prediction models of low-birth-weight reveals influential genetic and environmental factors: a prospective cohort study
Source: BMC Pregnancy Childbirth. 2023 Aug 31;23:628. doi: 10.1186/s12884-023-05919-5 (PMC10472725; doi:10.1186/s12884-023-05919-5)
Supplement: Supplementary file 1 — Additional file 1. Supplemental Document. Supplemental Figure 1. Scheme of the all analyses performed in our study. Supplemental Figure 2. The proportion of the importance score of the term LBW models. Supplemental Figure 3. The proportion of the importance score of the preterm LBW models. Supplemental Figure 4. The proportion of the importance score of the preterm LBW models. Supplemental Figure 5. F1-scores with randomly selected variables. Supplemental Table 1. The list of variables of the health assesment data. Supplemental Table 2. The datasets for both early and full-term prediction models. Supplemental Table 3. List of health assessment variables included in the models. Supplemental Table 4. The F1-scores for both early- and full-term prediction models. Supplemental Table 5. Details of the performance of early prediction models based on SNP array data. Supplemental Table 6. The feature importances of the early prediction models based on health assesment data. Supplemental Table 7. The feature importances of the early prediction models based on SNP array data. Supplemental Table 8. The gene enrichment analysis for the term LBW model. Supplemental Table 9. The gene enrichment analysis for the preterm LBW model. Supplemental Table 10. The proportion of the datasets. Supplemental Table 11. Number of selected features by feature selection. Supplemental Table 12. The feature importances of the early prediction models based on fetal ultrasonography data. Supplemental Table 13. The performance of the bagging models. Supplemental Table 14. The performance of the positive/negative controls. Supplemental Table 15. The previously reported locus among variants in the early prediction models. Supplemental Table 16. Summary of the population distribution of datasets. [file 12884_2023_5919_MOESM1_ESM.zip › Additional file 1/Supplemental Table 10.xlsx]

## Sheet: Sheet1
Supplemental Table 10 : The proportion of the datasets
Dataset	Number of features	Number of subjects	Number of LBW subjects	Number of preterm LBW subjects	Number of term LBW	Mean gestational weeks of data collected（mean, SD)
Laboratory tests in early stage of pregnancy	27	22035	1975	847	1128	20.64 (6.54)
Questionnaires in early stage of pregnancy	495	21783	1964	839	1125	19.79 (7.93)
Questionnaires in late stage of pregnancy	563	21469	1893	789	1104	27.89 (5.64)
Medical record of first visit interview	130	22412	2045	885	1160	31.04 (25.40)
Prenatal checkup data 1 (window size : 5 weeks)	860	21544	1837	729	1108	38.14 (1.80)
Prenatal checkup data 2 (window size : 13 weeks)	998	22312	2030	1150	880	37.96 (2.34)
Concatenated dataset 1 (window size : 5 weeks)	4549	8408	720	290	430	-
Concatenated dataset 2 (window size : 13 weeks)	4735	8756	749	303	446	-
Paternal questionnaires at registration	109	7796	690	412	278	-
Maternal baseline questionnaires	1398	14149	1247	535	712	-
Paternal baseline questionnaires	1393	7522	686	275	411	-
Maternal SNP array data (JPAv2)	2001	8841	795	326	469	-
Maternal SNP array data (Jpa NEO)	2155	9845	952	428	524	-
Paternal SNP array data (JPAv2)	2001	3005	283	115	168	-
Paternal SNP array data (Jpa NEO)	2155	2866	253	94	159	-
Neonatal SNP array data (JPAv2)	2001	8872	519	207	312	-
Neonatal SNP array data (Jpa NEO)	2155	6228	756	295	461	-
Merged SNP array data（JPAv2）	2001	20718	1834	736	1098	-
Merged SNP array data（Jpav NEO）	2155	18938	1724	729	995	-
Fetal ultrasonography data (training data : 10-31 weeks of gestation)	93	16672	1175	363	812	-
Fetal ultrasonography data (training data : 10-25 weeks of gestation)	93	16672	1175	363	812	-
