# Supplementary material for: Establishment of the early prediction models of low-birth-weight reveals influential genetic and environmental factors: a prospective cohort study
Source: BMC Pregnancy Childbirth. 2023 Aug 31;23:628. doi: 10.1186/s12884-023-05919-5 (PMC10472725; doi:10.1186/s12884-023-05919-5)
Supplement: Supplementary file 1 — Additional file 1. Supplemental Document. Supplemental Figure 1. Scheme of the all analyses performed in our study. Supplemental Figure 2. The proportion of the importance score of the term LBW models. Supplemental Figure 3. The proportion of the importance score of the preterm LBW models. Supplemental Figure 4. The proportion of the importance score of the preterm LBW models. Supplemental Figure 5. F1-scores with randomly selected variables. Supplemental Table 1. The list of variables of the health assesment data. Supplemental Table 2. The datasets for both early and full-term prediction models. Supplemental Table 3. List of health assessment variables included in the models. Supplemental Table 4. The F1-scores for both early- and full-term prediction models. Supplemental Table 5. Details of the performance of early prediction models based on SNP array data. Supplemental Table 6. The feature importances of the early prediction models based on health assesment data. Supplemental Table 7. The feature importances of the early prediction models based on SNP array data. Supplemental Table 8. The gene enrichment analysis for the term LBW model. Supplemental Table 9. The gene enrichment analysis for the preterm LBW model. Supplemental Table 10. The proportion of the datasets. Supplemental Table 11. Number of selected features by feature selection. Supplemental Table 12. The feature importances of the early prediction models based on fetal ultrasonography data. Supplemental Table 13. The performance of the bagging models. Supplemental Table 14. The performance of the positive/negative controls. Supplemental Table 15. The previously reported locus among variants in the early prediction models. Supplemental Table 16. Summary of the population distribution of datasets. [file 12884_2023_5919_MOESM1_ESM.zip › Additional file 1/Supplemental Table 11.xlsx]

## Sheet: HSIC LASSO
Supplemental Table 11 : Number of selected features by feature selection
HSIC LASSO
Datasets	Conversion method of distributon	Number of selected variables (n, %)
		Prediction models
		preterm LBW-NBW	term LBW-NBW
Laboratory tests in early stage of pregnancy	Box-Cox transformation	14 (51.85)	14 (51.85)
	Box-Cox transformation plus scaling	16 (59.26)	16 (59.26)
	Scaling	16 (59.26)	16 (59.26)
Questionnaires in early stage of pregnancy	Box-Cox transformation	150 (30.30)	200 (40.40)
	Box-Cox transformation plus scaling	185 (37.37)	235 (47.47)
	Scaling	185 (37.37)	234 (47.27)
Questionnaires in late stage of pregnancy	Box-Cox transformation	155 (27.53)	250 (44.40)
	Box-Cox transformation plus scaling	237 (42.10)	355 (63.06)
	Scaling	223 (39.61)	357 (63.41)
Maternal baseline questionnaire	Box-Cox transformation	139 (9.94)	293 (20.96)
	Box-Cox transformation plus scaling	209 (14.95)	334 (23.89)
	Scaling	209 (14.95)	333 (23.82)
Paternal baseline questionnaire	Box-Cox transformation	91 (6.53)	248 (17.80)
	Box-Cox transformation plus scaling	147 (10.55)	298 (21.39)
	Scaling	152 (10.91)	292 (20.96)
Paternal questionnaires at registration	Box-Cox transformation	50 (45.87)	50 (45.87)
	Box-Cox transformation plus scaling	72 (66.06)	80 (73.39)
	Scaling	74 (67.89)	80 (73.39)
Medical record of first visit interview	Box-Cox transformation	11 (8.46)	12 (9.23)
	Box-Cox transformation plus scaling	No convergence	10 (7.69)
	Scaling	No convergence	10 (7.69)
Prenatal checkup data 1 (window size : 5 weeks)	Box-Cox transformation	No convergence	75 (8.72)
	Box-Cox transformation plus scaling	No convergence	57 (6.63)
	Scaling	14 (1.63)	14 (1.63)
Prenatal checkup data 2 (window size : 13 weeks)	Box-Cox transformation	101 (10.12)	144 (14.43)
	Box-Cox transformation plus scaling	113 (11.32)	172 (17.23)
	Scaling	105 (10.52)	155 (15.53)
Concatenated dataset 1 (window size : 5 weeks)	Box-Cox transformation	No convergence	178 (3.91)
	Box-Cox transformation plus scaling	286 (6.29)	714 (15.70)
	Scaling	301 (6.62)	712 (15.65)
Concatenated dataset 2 (window size : 13 weeks)	Box-Cox transformation	No convergence	198 (4.18)
	Box-Cox transformation plus scaling	285 (6.02)	709 (14.97)
	Scaling	291 (6.15)	721 (15.23)
Maternal SNP array data (JPAv2)	-	153 (7.65)	215 (10.74)
Maternal SNP array data (Jpa NEO)	-	153 (7.10)	244 (11.32)
Paternal SNP array data (JPAv2)	-	101 (5.05)	141 (7.05)
Paternal SNP array data (Jpa NEO)	-	104 (4.83)	142 (6.59)
Neonatal SNP array data (JPAv2)	-	152 (7.60)	219 (10.94)
Neonatal SNP array data (Jpa NEO)	-	150 (6.96)	187 (8.68)
Merged SNP array data（JPAv2）	-	228 (11.39)	293 (14.64)
Merged SNP array data（Jpav NEO）	-	214 (9.93)	279 (12.95)
Fetal ultrasonography data1 (training data : 10-31 weeks of gestation)	-	Not Applicable	Not Applicable
Fetal ultrasonography data3 (training data : 10-25 weeks of gestation)	-	Not Applicable	Not Applicable

## Sheet: RFE
RFE
Datasets	Conversion method of distributon	Number of selected variables (n, %)
		Prediction models
		preterm LBW-NBW	term LBW-NBW
Laboratory tests in early stage of pregnancy	Box-Cox transformation	8 (29.63)	23 (85.19)
	Box-Cox transformation plus scaling	10 (37.04)	16 (59.26)
	Scaling	22 (81.48)	17 (62.96)
Questionnaires in early stage of pregnancy	Box-Cox transformation	1 (0.20)	109 (22.02)
	Box-Cox transformation plus scaling	1 (0.20)	320 (64.65)
	Scaling	1 (0.20)	394 (79.6)
Questionnaires in late stage of pregnancy	Box-Cox transformation	3 (0.53)	74 (13.14)
	Box-Cox transformation plus scaling	2 (0.36)	211 (37.48)
	Scaling	1 (0.18)	297 (52.75)
Maternal baseline questionnaire	Box-Cox transformation	5 (0.36)	656 (46.92)
	Box-Cox transformation plus scaling	2 (0.14)	175 (12.52)
	Scaling	1 (0.07)	155 (11.09)
Paternal baseline questionnaire	Box-Cox transformation	96 (6.89)	545 (39.12)
	Box-Cox transformation plus scaling	3 (0.22)	199 (14.29)
	Scaling	1 (0.07)	127 (9.11)
Paternal questionnaires at registration	Box-Cox transformation	1 (0.92)	52 (47.71)
	Box-Cox transformation plus scaling	1 (0.92)	66 (60.55)
	Scaling	1 (0.92)	90 (82.57)
Medical record of first visit interview	Box-Cox transformation	33 (25.38)	2 (1.54)
	Box-Cox transformation plus scaling	9 (6.92)	2 (1.54)
	Scaling	23 (17.69)	9 (6.92)
Prenatal checkup data 1 (window size : 5 weeks)	Box-Cox transformation	55 (6.40)	107 (12.44)
	Box-Cox transformation plus scaling	8 (0.93)	348 (40.47)
	Scaling	1 (0.12)	243 (28.26)
Prenatal checkup data 2 (window size : 13 weeks)	Box-Cox transformation	40 (4.01)	560 (56.11)
	Box-Cox transformation plus scaling	208 (20.84)	435 (43.59)
	Scaling	64 (6.41)	438 (43.89)
Concatenated dataset 1 (window size : 5 weeks)	Box-Cox transformation	1420 (31.22)	1651 (36.29)
	Box-Cox transformation plus scaling	230 (5.06)	1656 (36.4)
	Scaling	15 (0.33)	955 (20.99)
Concatenated dataset 2 (window size : 13 weeks)	Box-Cox transformation	353 (7.46)	1181 (24.94)
	Box-Cox transformation plus scaling	24 (0.51)	571 (12.06)
	Scaling	3 (0.06)	2241 (47.33)
Maternal SNP array data (JPAv2)	-	623 (31.13)	908 (45.38)
Maternal SNP array data (Jpa NEO)	-	1603 (74.39)	1078 (50.02)
Paternal SNP array data (JPAv2)	-	179 (8.95)	1090 (54.47)
Paternal SNP array data (Jpa NEO)	-	1139 (52.85)	583 (27.05)
Neonatal SNP array data (JPAv2)	-	177 (8.85)	45 (2.25)
Neonatal SNP array data (Jpa NEO)	-	643 (29.84)	754 (34.99)
Merged SNP array data（JPAv2）	-	245 (12.24)	1469 (73.41)
Merged SNP array data（Jpav NEO）	-	1761 (81.72)	1105 (51.28)
Fetal ultrasonography data1 (training data : 10-31 weeks of gestation)	-	13 (13.98)	61 (65.59)
Fetal ultrasonography data3 (training data : 10-25 weeks of gestation)	-	91 (97.85)	54 (58.06)
