# Supplementary material for: Establishment of the early prediction models of low-birth-weight reveals influential genetic and environmental factors: a prospective cohort study
Source: BMC Pregnancy Childbirth. 2023 Aug 31;23:628. doi: 10.1186/s12884-023-05919-5 (PMC10472725; doi:10.1186/s12884-023-05919-5)
Supplement: Supplementary file 1 — Additional file 1. Supplemental Document. Supplemental Figure 1. Scheme of the all analyses performed in our study. Supplemental Figure 2. The proportion of the importance score of the term LBW models. Supplemental Figure 3. The proportion of the importance score of the preterm LBW models. Supplemental Figure 4. The proportion of the importance score of the preterm LBW models. Supplemental Figure 5. F1-scores with randomly selected variables. Supplemental Table 1. The list of variables of the health assesment data. Supplemental Table 2. The datasets for both early and full-term prediction models. Supplemental Table 3. List of health assessment variables included in the models. Supplemental Table 4. The F1-scores for both early- and full-term prediction models. Supplemental Table 5. Details of the performance of early prediction models based on SNP array data. Supplemental Table 6. The feature importances of the early prediction models based on health assesment data. Supplemental Table 7. The feature importances of the early prediction models based on SNP array data. Supplemental Table 8. The gene enrichment analysis for the term LBW model. Supplemental Table 9. The gene enrichment analysis for the preterm LBW model. Supplemental Table 10. The proportion of the datasets. Supplemental Table 11. Number of selected features by feature selection. Supplemental Table 12. The feature importances of the early prediction models based on fetal ultrasonography data. Supplemental Table 13. The performance of the bagging models. Supplemental Table 14. The performance of the positive/negative controls. Supplemental Table 15. The previously reported locus among variants in the early prediction models. Supplemental Table 16. Summary of the population distribution of datasets. [file 12884_2023_5919_MOESM1_ESM.zip › Additional file 1/Supplemental Table 12.xlsx]

## Sheet: term LBW model 
Supplemental Table 12 : The feature importances of the early prediction models based on fetal ultrasonography data
Term LBW model
Fetal ultrasonography data (training data : 10-25 weeks of gestation), RFE, RF, F1-score=0.80			Fetal ultrasonography data (training data : 10-25 weeks of gestation), RFE, XGBOOST, F1-score=0.79
Items	Feature importance		Items	Feature importance
EFBW (38 g.w.)	0.080264		EFBW (26 g.w.)	0.02792
EFBW (36 g.w.)	0.052462		AC (27 g.w.)	0.025215
EFBW (35 g.w.)	0.04793		AC (35 g.w.)	0.022695
EFBW (34 g.w.)	0.047515		AC (32 g.w.)	0.022447
EFBW (32 g.w.)	0.046017		EFBW (27 g.w.)	0.021797
AC (36 g.w.)	0.034042		AC (26 g.w.)	0.021468
EFBW (30 g.w.)	0.033296		EFBW (33 g.w.)	0.020123
EFBW (29 g.w.)	0.030186		EFBW (18 g.w.)	0.019384
EFBW (28 g.w.)	0.030072		AC (28 g.w.)	0.018358
EFBW (21 g.w.)	0.025974		EFBW (20 g.w.)	0.017287
EFBW (18 g.w.)	0.023253		EFBW (22 g.w.)	0.01718
EFBW (27 g.w.)	0.022833		EFBW (34 g.w.)	0.016935
AC (33 g.w.)	0.02129		EFBW (38 g.w.)	0.016766
AC (34 g.w.)	0.020358		AC (20 g.w.)	0.016537
AC (27 g.w.)	0.01931		AC (33 g.w.)	0.016399
EFBW (17 g.w.)	0.017532		AC (34 g.w.)	0.016399
AC (31 g.w.)	0.017167		AC (21 g.w.)	0.016098
AC (19 g.w.)	0.017002		AC (19 g.w.)	0.015604
AC (28 g.w.)	0.015646		AC (38 g.w.)	0.015413
AC (20 g.w.)	0.015322		EFBW (37 g.w.)	0.014685
AC (22 g.w.)	0.014928		EFBW (36 g.w.)	0.013941
AC (23 g.w.)	0.014641		EFBW (17 g.w.)	0.013594
AC (24 g.w.)	0.014456		EFBW (35 g.w.)	0.013448
AC (17 g.w.)	0.013994		EFBW (19 g.w.)	0.013133
BPD (30 g.w.)	0.013959		AC (31 g.w.)	0.013107
AC (26 g.w.)	0.013946		AC (36 g.w.)	0.01294
BPD (13 g.w.)	0.012939		EFBW (30 g.w.)	0.012633
BPD (17 g.w.)	0.012544		EFBW (21 g.w.)	0.012593
AC (29 g.w.)	0.012511		AC (37 g.w.)	0.012587
BPD (23 g.w.)	0.011713		EFBW (25 g.w.)	0.012004
FFL (32 g.w.)	0.011574		AC (30 g.w.)	0.011306
BPD (27 g.w.)	0.01149		EFBW (24 g.w.)	0.011124
BPD (22 g.w.)	0.011452		EFBW (29 g.w.)	0.01064
BPD (29 g.w.)	0.011323		FFL (38 g.w.)	0.01051
BPD (26 g.w.)	0.011065		BPD (38 g.w.)	0.010368
FFL (17 g.w.)	0.011051		EFBW (23 g.w.)	0.010352
BPD (15 g.w.)	0.010897		AC (25 g.w.)	0.010199
FFL (18 g.w.)	0.010866		EFBW (32 g.w.)	0.009945
FFL (36 g.w.)	0.01055		AC (23 g.w.)	0.009629
BPD (37 g.w.)	0.010465		EFBW (31 g.w.)	0.009617
BPD (16 g.w.)	0.010355		BPD (17 g.w.)	0.009403
FFL (35 g.w.)	0.010345		EFBW (28 g.w.)	0.009273
FFL (29 g.w.)	0.010304		BPD (25 g.w.)	0.009082
FFL (16 g.w.)	0.010289		BPD (37 g.w.)	0.009021
BPD (36 g.w.)	0.010193		AC (29 g.w.)	0.008861
FFL (27 g.w.)	0.010111		AC (22 g.w.)	0.008656
FFL (26 g.w.)	0.009899		BPD (36 g.w.)	0.008507
BPD (19 g.w.)	0.009822		FFL (34 g.w.)	0.008205
FFL (38 g.w.)	0.009454		BPD (18 g.w.)	0.008117
FFL (25 g.w.)	0.009289		BPD (16 g.w.)	0.008105
FFL (19 g.w.)	0.009218		BPD (15 g.w.)	0.008033
FFL (22 g.w.)	0.00903		FFL (30 g.w.)	0.008005
FFL (20 g.w.)	0.009025		BPD (27 g.w.)	0.007909
FFL (23 g.w.)	0.00883		BPD (24 g.w.)	0.007878
			FFL (37 g.w.)	0.00785
			BPD (26 g.w.)	0.007815
			BPD (14 g.w.)	0.007783
			AC (18 g.w.)	0.00768
			AC (17 g.w.)	0.007599
			FFL (36 g.w.)	0.007517
			FFL (25 g.w.)	0.007382
			BPD (34 g.w.)	0.007317
			BPD (21 g.w.)	0.00731
			FFL (16 g.w.)	0.007305
			BPD (35 g.w.)	0.007209
			BPD (30 g.w.)	0.007195
			BPD (20 g.w.)	0.007181
			FFL (17 g.w.)	0.007092
			FFL (22 g.w.)	0.007027
			BPD (32 g.w.)	0.007021
			FFL (32 g.w.)	0.006986
			BPD (28 g.w.)	0.006958
			FFL (28 g.w.)	0.006949
			AC (24 g.w.)	0.006942
			FFL (35 g.w.)	0.006903
			FFL (33 g.w.)	0.006863
			BPD (19 g.w.)	0.006745
			FFL (26 g.w.)	0.006733
			FFL (29 g.w.)	0.006733
			BPD (22 g.w.)	0.006714
			FFL (18 g.w.)	0.006694
			FFL (31 g.w.)	0.006614
			BPD (33 g.w.)	0.006579
			FFL (21 g.w.)	0.00652
			BPD (13 g.w.)	0.006338
			BPD (29 g.w.)	0.006322
			BPD (31 g.w.)	0.006262
			FFL (27 g.w.)	0.006226
			FFL (23 g.w.)	0.006165
			FFL (24 g.w.)	0.006145
			FFL (20 g.w.)	0.0061
			BPD (23 g.w.)	0.006048
			FFL (19 g.w.)	0.005745

## Sheet: preterm LBW model
Preterm LBW model
Fetal ultrasonography data (training data : 10-25 weeks of gestation), RFE, RF, F1-score=0.69			Fetal ultrasonography data (training data : 10-25 weeks of gestation), RFE, LR, F1-score=0.66
Items	Feature importance		Items	Feature importance
EFBW (35 g.w.)	0.051185		FFL (31 g.w.)	0.0517153
EFBW (34 g.w.)	0.049638		BPD (14 g.w.)	0.0511448
EFBW (33 g.w.)	0.040485		BPD (22 g.w.)	0.0470322
EFBW (36 g.w.)	0.033063		BPD (26 g.w.)	0.0354032
EFBW (31 g.w.)	0.023333		BPD (24 g.w.)	0.0342016
EFBW (28 g.w.)	0.022629		FFL (27 g.w.)	0.0322541
EFBW (38 g.w.)	0.022154		BPD (33 g.w.)	0.0312333
EFBW (30 g.w.)	0.021716		BPD (28 g.w.)	0.0300598
AC (34 g.w.)	0.020045		BPD (21 g.w.)	0.0284851
EFBW (37 g.w.)	0.019943		FFL (23 g.w.)	0.0269168
AC (32 g.w.)	0.019653		FFL (33 g.w.)	0.0263836
AC (33 g.w.)	0.019546		AC (21 g.w.)	0.0263567
EFBW (26 g.w.)	0.017116		FFL (35 g.w.)	0.0256696
EFBW (27 g.w.)	0.015665		FFL (26 g.w.)	0.0251256
EFBW (29 g.w.)	0.015303		BPD (16 g.w.)	0.0239534
FFL (33 g.w.)	0.01435		FFL (25 g.w.)	0.021843
FFL (35 g.w.)	0.013019		AC (25 g.w.)	0.0217107
AC (31 g.w.)	0.01264		BPD (15 g.w.)	0.0213929
FFL (30 g.w.)	0.012217		FFL (28 g.w.)	0.0185372
AC (36 g.w.)	0.012111		BPD (19 g.w.)	0.0183706
FFL (32 g.w.)	0.012003		FFL (21 g.w.)	0.0178152
FFL (25 g.w.)	0.01185		BPD (35 g.w.)	0.0171634
BPD (34 g.w.)	0.011648		FFL (20 g.w.)	0.0162341
AC (26 g.w.)	0.011177		BPD (13 g.w.)	0.0151179
EFBW (25 g.w.)	0.011076		FFL (22 g.w.)	0.0143613
FFL (29 g.w.)	0.010561		BPD (38 g.w.)	0.0136908
BPD (32 g.w.)	0.010516		BPD (29 g.w.)	0.0131546
AC (35 g.w.)	0.010464		BPD (17 g.w.)	0.0131159
FFL (34 g.w.)	0.010314		BPD (20 g.w.)	0.0129017
FFL (27 g.w.)	0.010107		FFL (16 g.w.)	0.01228
FFL (38 g.w.)	0.009815		AC (22 g.w.)	0.0122413
BPD (36 g.w.)	0.009482		AC (26 g.w.)	0.0112706
FFL (31 g.w.)	0.009341		AC (18 g.w.)	0.0100286
AC (27 g.w.)	0.009261		AC (28 g.w.)	0.00989142
FFL (28 g.w.)	0.009096		FFL (17 g.w.)	0.0095166
BPD (22 g.w.)	0.009058		AC (30 g.w.)	0.00931602
AC (30 g.w.)	0.008881		AC (20 g.w.)	0.00899432
BPD (21 g.w.)	0.008847		AC (34 g.w.)	0.00872264
AC (24 g.w.)	0.008643		AC (31 g.w.)	0.00788345
AC (29 g.w.)	0.008619		AC (19 g.w.)	0.00768947
BPD (33 g.w.)	0.008491		AC (24 g.w.)	0.00751464
AC (37 g.w.)	0.008488		AC (23 g.w.)	0.00742529
AC (18 g.w.)	0.008441		FFL (34 g.w.)	0.00734145
BPD (31 g.w.)	0.008354		BPD (37 g.w.)	0.00721617
BPD (14 g.w.)	0.008298		BPD (23 g.w.)	0.00701689
AC (17 g.w.)	0.008284		BPD (31 g.w.)	0.00695959
AC (25 g.w.)	0.008194		FFL (18 g.w.)	0.0066102
BPD (28 g.w.)	0.008165		BPD (27 g.w.)	0.00648957
BPD (27 g.w.)	0.008072		AC (36 g.w.)	0.00645914
FFL (16 g.w.)	0.007904		FFL (29 g.w.)	0.0064197
AC (22 g.w.)	0.007639		FFL (38 g.w.)	0.00593263
BPD (19 g.w.)	0.007584		FFL (30 g.w.)	0.00565865
BPD (35 g.w.)	0.007546		BPD (25 g.w.)	0.00519896
FFL (20 g.w.)	0.007514		AC (33 g.w.)	0.00505636
FFL (26 g.w.)	0.007513		BPD (32 g.w.)	0.00494527
EFBW (17 g.w.)	0.007501		EFBW (18 g.w.)	0.00463085
FFL (36 g.w.)	0.007492		FFL (37 g.w.)	0.00459256
BPD (37 g.w.)	0.00739		BPD (36 g.w.)	0.00424058
BPD (15 g.w.)	0.007366		FFL (32 g.w.)	0.00413676
BPD (38 g.w.)	0.007229		AC (37 g.w.)	0.00391964
EFBW (21 g.w.)	0.007123		AC (27 g.w.)	0.0038527
AC (19 g.w.)	0.007073		EFBW (22 g.w.)	0.00382218
BPD (13 g.w.)	0.006999		AC (38 g.w.)	0.0035783
AC (20 g.w.)	0.006982		EFBW (19 g.w.)	0.00355445
BPD (29 g.w.)	0.006858		EFBW (26 g.w.)	0.00350435
BPD (20 g.w.)	0.006828		BPD (18 g.w.)	0.00345645
FFL (19 g.w.)	0.006762		EFBW (21 g.w.)	0.00335309
EFBW (22 g.w.)	0.006743		EFBW (20 g.w.)	0.0024038
AC (28 g.w.)	0.00673		EFBW (23 g.w.)	0.00216208
EFBW (19 g.w.)	0.006695		AC (35 g.w.)	0.00170056
FFL (37 g.w.)	0.006631		EFBW (35 g.w.)	0.0012289
BPD (26 g.w.)	0.00655		EFBW (33 g.w.)	0.00116104
FFL (17 g.w.)	0.006523		AC (32 g.w.)	0.00111166
BPD (18 g.w.)	0.006491		FFL (36 g.w.)	0.000977596
BPD (24 g.w.)	0.006381		EFBW (27 g.w.)	0.000882682
FFL (18 g.w.)	0.006185		EFBW (24 g.w.)	0.000829104
FFL (22 g.w.)	0.006164		EFBW (36 g.w.)	0.000684476
EFBW (20 g.w.)	0.006114		AC (17 g.w.)	0.000644192
FFL (23 g.w.)	0.006093		EFBW (37 g.w.)	0.000641336
BPD (23 g.w.)	0.006087		EFBW (28 g.w.)	0.000623711
AC (38 g.w.)	0.005837		EFBW (17 g.w.)	0.000606317
EFBW (18 g.w.)	0.005671		EFBW (29 g.w.)	0.000561995
AC (23 g.w.)	0.005667		EFBW (30 g.w.)	0.000550606
BPD (17 g.w.)	0.005579		FFL (19 g.w.)	0.000288392
BPD (16 g.w.)	0.005463		AC (29 g.w.)	0.000250874
BPD (25 g.w.)	0.005446		EFBW (38 g.w.)	0.000218921
AC (21 g.w.)	0.005416		EFBW (31 g.w.)	0.000110709
FFL (21 g.w.)	0.005376		BPD (34 g.w.)	0.000105539
EFBW (23 g.w.)	0.004872		EFBW (25 g.w.)	0.000104252
EFBW (24 g.w.)	0.004629		EFBW (34 g.w.)	8.63155e-05
