# Supplementary material for: Establishment of the early prediction models of low-birth-weight reveals influential genetic and environmental factors: a prospective cohort study
Source: BMC Pregnancy Childbirth. 2023 Aug 31;23:628. doi: 10.1186/s12884-023-05919-5 (PMC10472725; doi:10.1186/s12884-023-05919-5)
Supplement: Supplementary file 1 — Additional file 1. Supplemental Document. Supplemental Figure 1. Scheme of the all analyses performed in our study. Supplemental Figure 2. The proportion of the importance score of the term LBW models. Supplemental Figure 3. The proportion of the importance score of the preterm LBW models. Supplemental Figure 4. The proportion of the importance score of the preterm LBW models. Supplemental Figure 5. F1-scores with randomly selected variables. Supplemental Table 1. The list of variables of the health assesment data. Supplemental Table 2. The datasets for both early and full-term prediction models. Supplemental Table 3. List of health assessment variables included in the models. Supplemental Table 4. The F1-scores for both early- and full-term prediction models. Supplemental Table 5. Details of the performance of early prediction models based on SNP array data. Supplemental Table 6. The feature importances of the early prediction models based on health assesment data. Supplemental Table 7. The feature importances of the early prediction models based on SNP array data. Supplemental Table 8. The gene enrichment analysis for the term LBW model. Supplemental Table 9. The gene enrichment analysis for the preterm LBW model. Supplemental Table 10. The proportion of the datasets. Supplemental Table 11. Number of selected features by feature selection. Supplemental Table 12. The feature importances of the early prediction models based on fetal ultrasonography data. Supplemental Table 13. The performance of the bagging models. Supplemental Table 14. The performance of the positive/negative controls. Supplemental Table 15. The previously reported locus among variants in the early prediction models. Supplemental Table 16. Summary of the population distribution of datasets. [file 12884_2023_5919_MOESM1_ESM.zip › Additional file 1/Supplemental Table 3.xlsx]

## Sheet: term LBW model
Supplemental Table 3 : List of health assessment variables included in the models
Term LBW model
Laboratory test data collected in the early stage of pregnancy, HSIC LASSO			Laboratory test data collected in the early stage of pregnancy, REF			Questionnaires completed in the early stage of pregnancy, HSIC LASSO			Questionnaires completed in the early stage of pregnancy, RFE			Maternal SNP array data (JPAv2),HSIC_LASSO		Maternal SNP array data (Jpa NEO), HSIC_LASSO		Paternal SNP array data (JPAv2), HSIC_LASSO		Paternal SNP array data (Jpa NEO), HSIC_LASSO		Maternal SNP array data (JPAv2), RFE		Maternal SNP array data (Jpa NEO), RFE		Paternal SNP array data (JPAv2), RFE		Paternal SNP array data (Jpa NEO), RFE		Fetal ultrasonography data (training data : 10-25 weeks of gestation), HSIC LASSO		Fetal ultrasonography data (training data : 10-25 weeks of gestation), RFE
Itemnames	Categories		Itemnames	Categories		Itemnames	Categories		Itemnames	Categories		Itemnames		Itemnames		Itemnames		Itemnames		Itemnames		Itemnames		Itemnames		Itemnames		Itemnames		Itemnames
albumin creatinine ratio	Urinalysis		albumin creatinine ratio	Urinalysis		Have your eating habits changed significantly in the past 5 years?	Eating habits		Have your eating habits changed significantly in the past 5 years?	Eating habits		rs11875457		AX-39274613		rs6010152		AX-11222632		rs11875457		AX-39274613		rs9567363		AX-13348374		FFL (17 g.w.)		EFBW (26 g.w.)
urinal albumin	Urinalysis		urinal albumin	Urinalysis		Reason for changing eating habits: thought it was good for my health	Eating habits		Reason for change in eating habits: Abnormalities in tests	Eating habits		rs390212		AX-11423925		rs28407709		AX-13707203		rs390212		AX-11423925		rs4333244		AX-11675289		BPD (36 g.w.)		AC (27 g.w.)
serum creatinine	Biochemical test		urinary sodium	Urinalysis		Reason for changing eating habits: other	Eating habits		Reason for changing eating habits: thought it was good for my health	Eating habits		rs3115207		AX-11571379		rs7301202		AX-11352964		rs3115207		AX-11571379		rs905938		AX-15747523		AC (21 g.w.)		AC (35 g.w.)
GPT	Biochemical test		urinary sodium (for calculation)	Urinalysis		Is your daily food intake in the past year higher than the reference amount? (reference amount : apple pear 1/2 80g)	Eating habits		Reason for change in eating habits: Change in taste	Eating habits		rs3761674		AX-30033209		AX-30213323		AX-38812833		rs3761674		AX-30033209		rs59155864		AX-14595571		EFBW (28 g.w.)		AC (32 g.w.)
γ-GTP	Biochemical test		GOT	Biochemical test		Is your daily food intake in the past year higher than the reference amount? (reference amount : 10 clams or clam shells, 20g)	Eating habits		Reason for changing eating habits: other	Eating habits		rs905938		AX-295129509		rs9614421		AX-12859269		rs905938		AX-295129509		rs80221057		AX-17266403		AC (34 g.w.)		EFBW (27 g.w.)
urea nitrogen	Biochemical test		GPT	Biochemical test		Is your daily food intake in the past year higher than the reference amount? (reference amount : 5 strawberries, 75g)	Eating habits		Size of the serving bowl	Eating habits		rs555027		AX-11360171		rs465208		AX-16290101		rs555027		AX-11360171		rs10852908		AX-51283308		BPD (16 g.w.)		AC (26 g.w.)
uric acid level	Biochemical test		γ-GTP	Biochemical test		Is your daily food intake in the past year higher than the reference amount? (reference amount : 1/2 skewer of eel, 50g)	Eating habits		Amount of rice eaten per day	Eating habits		rs3745925		AX-13934482		rs78360659		AX-14403369		rs3745925		AX-13934482		rs7195057		AX-11673394		BPD (20 g.w.)		EFBW (33 g.w.)
serum neutral fat	Biochemical test		urinary potassium	Urinalysis		Is your daily food intake in the past year higher than the reference amount? (reference amount : 1/2 persimmon (80g))	Eating habits		How often do you consume vitamin-fortified rice?	Eating habits		rs59155864		AX-11555508		rs72834271		AX-14918497		rs59155864		AX-11555508		rs72834271		AX-11207542		BPD (35 g.w.)		EFBW (18 g.w.)
Total colesterol	Biochemical test		antigen-nonspecific IgE	Immunological test		Is your daily food intake in the past year higher than the reference amount? (reference amount : 1 pumpkin, cut into 4~5cm cubes, 40g)	Eating habits		Do you add "barley" to your rice?	Eating habits		rs1524495		AX-11650270		rs56052642		AX-11194339		rs1524495		AX-11650270		rs174431		AX-32773275		FFL (34 g.w.)		AC (28 g.w.)
HDL-colesterol	Biochemical test		cystatin C	Biochemical test		Is your daily food intake in the past year higher than the reference amount? (reference amount : 1/2 of kiwi fruit, 50g)	Eating habits		Do you add millet or rice bran to your rice?	Eating habits		rs2285875		AX-11238432		rs6091845		AX-38962049		rs2285875		AX-11238432		rs2350822		AX-11216835		AC (28 g.w.)		EFBW (20 g.w.)
urinary potassium	Urinalysis		GFP class	Biochemical test		Is your daily food intake in the past year higher than the reference amount? (reference amount : 1/2 medium cabbage leaf, 30g)	Eating habits		Frequency of miso soup intake	Eating habits		rs2477836		AX-38286295		rs7545687		AX-11330618		rs2477836		AX-38286295		rs1352154		AX-11127830		FFL (30 g.w.)		EFBW (22 g.w.)
antigen-nonspecific IgE	Immunological test		Dermatophagoides farinas allergy class	Immunological test		Is your daily food intake in the past year higher than the reference amount? (reference amount : 1/3 cucumber, 30g)	Eating habits		How thick is the seasoning of the miso soup?	Eating habits		rs4888854		AX-11568435		rs871677		AX-51283308		rs4888854		AX-11568435		rs75907879		AX-12513008		EFBW (30 g.w.)		EFBW (34 g.w.)
cystatin C	Biochemical test		Concentration of cat antibodies	Immunological test		Is your daily food intake in the past year higher than the reference amount? (reference amount : 2 cookies, 25g)	Eating habits		The most commonly used oil	Eating habits		rs35121012		AX-12543814		rs9959483		AX-41188701		rs35121012		AX-12543814		rs12503542		AX-16138310		AC (35 g.w.)		EFBW (38 g.w.)
GFP class	Biochemical test		Cat Allergy Class	Immunological test		Is your daily food intake in the past year higher than the reference amount? (reference amount : 1 taro, 30g)	Eating habits		Do you add milk to your coffee?	Eating habits		rs1352154		AX-12379017		rs20556		AX-34741257		rs1352154		AX-12379017		rs10495595		AX-13655143		FFL (36 g.w.)		AC (20 g.w.)
Dermatophagoides farinas allergy class	Immunological test		Concentration of cedar antibodies	Immunological test		Is your daily food intake in the past year higher than the reference amount? (reference amount : 6 pea pods, 30g)	Eating habits		Do you drink the broth of ramen, udon, or soba noodles?	Eating habits		rs77495967		AX-11194339		rs10512426		AX-14199249		rs77495967		AX-11194339		rs1554943		AX-83016932		BPD (32 g.w.)		AC (33 g.w.)
Concentration of cedar antibodies	Immunological test		Shrimp Allergy Class	Immunological test		Is your daily food intake in the past year higher than the reference amount? (reference amount : 1/3 potato(50g))	Eating habits		Do you add milk to your tea?	Eating habits		AX-12603704		AX-38962049		rs11109370		AX-14346845		AX-12603704		AX-38962049		rs117861990		AX-12930858		AC (25 g.w.)		AC (34 g.w.)
						Is your daily food intake in the past year higher than the reference amount? (reference amount : 1/3 bunch spring chrysanthemum (30g))	Eating habits		Do you add sugar to your tea?	Eating habits		rs13015834		AX-16998894		rs2871164		AX-34751677		rs13015834		AX-16998894		rs2871164		AX-16453442		BPD (27 g.w.)		AC (21 g.w.)
						Is your daily food intake in the past year higher than the reference amount? (reference amount : 2 tablespoons of shirasu-boshi, 10g)	Eating habits		Do you eat the burnt part of grilled fish?	Eating habits		rs73001949		AX-15032909		rs12671784		AX-14325415		rs73001949		AX-15032909		rs12447019		AX-11138819		EFBW (19 g.w.)		AC (19 g.w.)
						Is your daily food intake in the past year higher than the reference amount? (reference amount : about 150g per steak)	Eating habits		Do you have a habit of putting soy sauce on your food at the table?	Eating habits		rs58619902		AX-11631206		rs2484165		AX-11355597		rs58619902		AX-11631206		rs6757093		AX-11354982		FFL (37 g.w.)		AC (38 g.w.)
						Is your daily food intake in the past year higher than the reference amount? (reference amount : 1/2 of other citrus fruits, 75g)	Eating habits		Do you have a habit of putting salt on your food at the table?	Eating habits		rs11893484		AX-30819999		rs1028564		AX-32466857		rs11893484		AX-30819999		rs4949213		AX-13876070		EFBW (26 g.w.)		EFBW (37 g.w.)
						Is your daily food intake in the past year higher than the reference amount? (reference amount : 1 piece of sea bream (70g))	Eating habits		How often do you consume clams?	Eating habits		rs73167366		AX-40835259		rs77058162		AX-15299012		rs73167366		AX-40835259		rs7864039		AX-13543479		AC (18 g.w.)		EFBW (36 g.w.)
						Is your daily food intake in the past year higher than the reference amount? (reference amount : 1 daikon radish, cut into 2cm slices 80g)	Eating habits		How often do you consume horse mackerel and sardines?	Eating habits		rs10512426		AX-15199828		rs4843972		AX-11086538		rs10512426		AX-15199828		rs3767139		AX-40552089		BPD (19 g.w.)		EFBW (17 g.w.)
						Is your daily food intake in the past year higher than the reference amount? (reference amount : 1/4 of an onion, 50g)	Eating habits		How often do you consume deep fried tofu?	Eating habits		rs8048761		AX-17266403		rs10460972		AX-12745968		rs8048761		AX-17266403		rs7192798		AX-11153285		FFL (20 g.w.)		EFBW (35 g.w.)
						Is your daily food intake in the past year higher than the reference amount? (reference amount : 1/6 chikuwa, 20g)	Eating habits		How often do you consume squid?	Eating habits		rs11109370		AX-11672320		rs6989472		AX-11532724		rs11109370		AX-11672320		rs2237935		AX-11303558		BPD (30 g.w.)		EFBW (19 g.w.)
						Is your daily food intake in the past year higher than the reference amount? (reference amount : 1/4 tomato (50g))	Eating habits		How often do you consume strawberry?	Eating habits		rs16993677		AX-14346845		rs2896697		AX-29733199		rs16993677		AX-14346845		rs13258413		AX-12390902		EFBW (27 g.w.)		AC (31 g.w.)
						Is your daily food intake in the past year higher than the reference amount? (reference amount : 1 eggplant, 60g)	Eating habits		How often do you consume instant food?	Eating habits		rs12447019		AX-16033285		rs6521034		AX-12634658		rs12447019		AX-16033285		rs1604553		AX-11348402		BPD (23 g.w.)		AC (36 g.w.)
						Is your daily food intake in the past year higher than the reference amount? (reference amount : 2 chives, 20g)	Eating habits		How often do you consume wiener sausage?	Eating habits		rs6757093		AX-33571571		rs2849683		AX-32772701		rs6757093		AX-33571571		rs886293		AX-15566296		AC (19 g.w.)		EFBW (30 g.w.)
						Is your daily food intake in the past year higher than the reference amount? (reference amount : 1/8 of a pineapple, 130g)	Eating habits		How often do you consume oolong tea?	Eating habits		rs61928275		AX-16232846		rs7201885		AX-30946241		rs61928275		AX-16232846		rs7648959		AX-14909330		BPD (31 g.w.)		EFBW (21 g.w.)
						Is your daily food intake in the past year higher than the reference amount? (reference amount : 1/3 of a leaf of Chinese cabbage, 30g)	Eating habits		How often do you consume eel?	Eating habits		rs117245882		AX-15394467		rs73302663		AX-13876070		rs117245882		AX-15394467		rs117160251		AX-12590658		EFBW (33 g.w.)		AC (37 g.w.)
						Is your daily food intake in the past year higher than the reference amount? (reference amount : 1/4 papaya, 50g)	Eating habits		How often do you consume shrimp?	Eating habits		rs58708213		AX-32466857		rs7826437		AX-34365715		rs58708213		AX-32466857		rs7757134		AX-17169958		BPD (33 g.w.)		EFBW (25 g.w.)
						Is your daily food intake in the past year higher than the reference amount? (reference amount : 20 peanuts, 20g)	Eating habits		How often do you consume persimmon?	Eating habits		rs17517067		AX-34629421		rs117113937		AX-14947047		rs17517067		AX-34629421		rs4860480		AX-32377281		AC (31 g.w.)		AC (30 g.w.)
						Is your daily food intake in the past year higher than the reference amount? (reference amount : 10 large grapes 100g)	Eating habits		How often do you consume skipjack and tuna?	Eating habits		rs1218547		AX-11429925		rs79931468		AX-14289601		rs1218547		AX-11429925		rs75912785		AX-12754520		AC (37 g.w.)		EFBW (24 g.w.)
						Is your daily food intake in the past year higher than the reference amount? (reference amount : 3 bunches of broccoli, 30g)	Eating habits		How often do you consume pumpkin?	Eating habits		rs2909658		AX-34950059		rs4273458		AX-32002695		rs2909658		AX-34950059		rs41317118		AX-40466971		AC (22 g.w.)		EFBW (29 g.w.)
						Is your daily food intake in the past year higher than the reference amount? (reference amount : 1 piece of bacon (20g))	Eating habits		How often do you consume kamaboko?	Eating habits		rs9310143		AX-11088548		rs41317118		AX-15300446		rs9310143		AX-11088548		rs10936688		AX-31534851		EFBW (34 g.w.)		FFL (38 g.w.)
						Is your daily food intake in the past year higher than the reference amount? (reference amount : 2 heads of spinach, 50g)	Eating habits		How often do you consume kiwi fruit?	Eating habits		rs13258413		AX-14855486		rs77799448		AX-36389585		rs13258413		AX-14855486		rs76336119		AX-12596774		BPD (25 g.w.)		BPD (38 g.w.)
						Is your daily food intake in the past year higher than the reference amount? (reference amount : 2 mandarin oranges (140g)	Eating habits		How often do you consume cabbage?	Eating habits		rs1363682		AX-39578195		rs9892504		AX-39458461		rs1363682		AX-39578195		rs116978545		AX-146364542		BPD (26 g.w.)		EFBW (23 g.w.)
						Is your daily food intake in the past year higher than the reference amount? (reference amount : 1/4 of a melon, 60g)	Eating habits		How often do you consume cucumber?	Eating habits		rs489581		AX-11086538		rs10768389		AX-34815255		rs489581		AX-11086538		rs956046		AX-15613502		FFL (22 g.w.)		AC (25 g.w.)
						Is your daily food intake in the past year higher than the reference amount? (reference amount : 1/2 of a peach, 65g)	Eating habits		How often do you consume cake?	Eating habits		rs2155836		AX-38297061		rs10259929		AX-15734726		rs2155836		AX-38297061		rs11646835		AX-33419149		BPD (14 g.w.)		EFBW (32 g.w.)
						Is your daily food intake in the past year higher than the reference amount? (reference amount : 1/4 bag of bean sprouts (25g))	Eating habits		How often do you consume ketchup?	Eating habits		rs1174851		AX-41187517		rs717792		AX-41525751		rs1174851		AX-41187517		rs4661028		AX-36570379		AC (33 g.w.)		AC (23 g.w.)
						Is your daily food intake in the past year higher than the reference amount? (reference amount : 1/2 apple, 85g)	Eating habits		How often do you consume coffe?	Eating habits		rs1956467		AX-38868573		rs6899233		AX-13272861		rs1956467		AX-38868573		rs4427661		AX-15478865		EFBW (31 g.w.)		EFBW (31 g.w.)
						Is your daily food intake in the past year higher than the reference amount? (reference amount : 1 medium leaf of lettuce, 10g)	Eating habits		How often do you consume burdock?	Eating habits		rs7093457		AX-35884403		rs5743571		AX-12420453		rs7093457		AX-35884403		rs77400269		AX-32255065		FFL (21 g.w.)		BPD (17 g.w.)
						Is your daily food intake in the past year higher than the reference amount? (reference amount :3 cubes of stewed beef(50g))	Eating habits		How often do you consume komatsuna?	Eating habits		rs73302663		AX-15704986		rs35621834		AX-39939677		rs73302663		AX-15704986		AX-14855501		AX-11101324		BPD (34 g.w.)		EFBW (28 g.w.)
						Is your daily food intake in the past year higher than the reference amount? (reference amount : 3 thin slices of stir-fried beef(60g))	Eating habits		How often do you consume salmon?	Eating habits		rs80103278		AX-13543479		rs9930978		AX-12582495		rs80103278		AX-13543479		rs3109181		AX-40898479		EFBW (36 g.w.)		BPD (25 g.w.)
						Is your daily food intake in the past year higher than the reference amount? (reference amount : chicken liver, 30g per grilled chicken)	Eating habits		How often do you consume sweet potato?	Eating habits		rs3773912		AX-38807335		rs16989351		AX-40701029		rs3773912		AX-38807335		rs2070759		AX-11164835		FFL (18 g.w.)		BPD (37 g.w.)
						Is your daily food intake in the past year higher than the reference amount? (reference amount : 3 pieces of fried chicken, 50g)	Eating habits		How often do you consume taro?	Eating habits		rs2285093		AX-40142019		rs11082420		AX-41647145		rs2285093		AX-40142019		rs8104972		AX-14657123		FFL (35 g.w.)		AC (29 g.w.)
						Is your daily food intake in the past year higher than the reference amount? (reference amount : 1/2 sheet of Koya-tofu/Shimito-tofu (60g))	Eating habits		How often do you consume green beans?	Eating habits		rs2189480		AX-17020646		rs6828983		AX-14035443		rs2189480		AX-17020646		rs10945475		AX-30707361		FFL (24 g.w.)		AC (22 g.w.)
						Is your daily food intake in the past year higher than the reference amount? (reference amount : 1 rice cake, 50g))	Eating habits		How often do you consume pacific saury and mackerel?	Eating habits		rs13004805		AX-11153285		rs1997933		AX-12670636		rs13004805		AX-11153285		rs2838917		AX-12396585		FFL (38 g.w.)		BPD (36 g.w.)
						Is your daily food intake in the past year higher than the reference amount? (reference amount : 2 pieces of grilled chicken(70g))	Eating habits		How often do you consume shiitake?	Eating habits		rs10099576		AX-11383639		rs28513		AX-32754705		rs10099576		AX-11383639		rs7232502		AX-17152988		AC (30 g.w.)		FFL (34 g.w.)
						Is your daily food intake in the past year higher than the reference amount? (reference amount :5 thin slices of grilled meat 100g)	Eating habits		How often do you consume shimeji mushroom?	Eating habits		rs7047471		AX-12472123		rs117200216		AX-14040701		rs7047471		AX-12472123		rs117969645		AX-42481273		EFBW (37 g.w.)		BPD (18 g.w.)
						Is your daily food intake in the past year higher than the reference amount? (reference amount : 1 small dish of pickled vegetables (eggplant)(30 g))	Eating habits		How often do you consume potatoes?	Eating habits		rs13426205		AX-11386001		rs7489105		AX-11340362		rs13426205		AX-11386001		rs11869207		AX-35401393		EFBW (32 g.w.)		BPD (16 g.w.)
						Is your daily food intake in the past year higher than the reference amount? (reference amount : 1 small plate of pickled vegetables (nozawana or takana(30 g))	Eating habits		How often do you consume crowndaisy?	Eating habits		rs117064323		AX-11382893		rs116847715		AX-14083207		rs117064323		AX-11382893		rs4827335		AX-11186153		AC (24 g.w.)		BPD (15 g.w.)
						Is your daily food intake in the past year higher than the reference amount? (reference amount : 200cc of low-fat milk, 1 bottle)	Eating habits		How often do you consume shirasuboshi?	Eating habits		rs17156694		AX-15755928		rs74030450		AX-14154961		rs17156694		AX-15755928		rs137865684		AX-12438348		BPD (24 g.w.)		FFL (30 g.w.)
						Is your daily food intake in the past year higher than the reference amount? (reference amount : 2 slices of pork liver (40g)	Eating habits		How often do you consume watermelon?	Eating habits		rs7021902		AX-12741174		rs137865684		AX-37363667		rs7021902		AX-12741174		rs79133056		AX-14378211		FFL (32 g.w.)		BPD (27 g.w.)
						Is your daily food intake in the past year higher than the reference amount? (reference amount : 2 slices of braised pork, 40g)	Eating habits		How often do you consume soup?	Eating habits		rs4485326		AX-41462625		rs2072501		AX-11218427		rs4485326		AX-41462625		rs2239159		AX-11124180		FFL (16 g.w.)		BPD (24 g.w.)
						Is your daily food intake in the past year higher than the reference amount? (reference amount : 1/2 sheet of chocolate, 25g)	Eating habits		How often do you consume sencha?	Eating habits		rs7530853		AX-11528741		rs1335385		AX-11213805		rs7530853		AX-11528741		rs68030076		AX-37363667		BPD (29 g.w.)		FFL (37 g.w.)
						Do you take naps?	Sleeping condition		How often do you consume sauce?	Eating habits		rs5757629		AX-33391069		rs75138357		AX-41486923		rs5757629		AX-33391069		rs4845671		AX-32116419		FFL (23 g.w.)		BPD (26 g.w.)
						Do you get enough sleep?	Sleeping condition		How often do you consume other citrus fruits?	Eating habits		rs9321725		AX-15483126		rs3853483		AX-11189042		rs9321725		AX-15483126		rs113575506		AX-50446853		BPD (37 g.w.)		BPD (14 g.w.)
						How did you feel during the day?	Sleeping condition		How often do you consume sea ​​bream?	Eating habits		rs61869016		AX-12590658		rs775525		AX-67134601		rs61869016		AX-12590658		rs2236135		AX-34489733		FFL (26 g.w.)		AC (18 g.w.)
						AIS score	Sleeping condition		How often do you consume daikon radish?	Eating habits		rs11646835		AX-12597881		rs638403		AX-11393738		rs11646835		AX-12597881		rs11236687		AX-39957005		EFBW (38 g.w.)		AC (17 g.w.)
						Occupation:professional and technical personnel	Occupation		How often do you consume octopus?	Eating habits		AX-14855501		AX-11475925		rs9407764		AX-13453748		AX-14855501		AX-11475925		rs16905212		AX-16754382		EFBW (17 g.w.)		FFL (36 g.w.)
						Occupation: office worker	Occupation		How often do you consume cod/flatfish?	Eating habits		rs4842240		AX-17169958		rs115717420		AX-11229866		rs4842240		AX-17169958		rs76887092		AX-11151372		BPD (13 g.w.)		FFL (25 g.w.)
						Occupation: general office worker	Occupation		How often do you consume cod roe?	Eating habits		rs13175212		AX-15734726		rs1341455		AX-11129862		rs13175212		AX-15734726		rs423367		AX-13466058		FFL (27 g.w.)		BPD (34 g.w.)
						Occupation: service professional	Occupation		How often do you consume cheese?	Eating habits		rs1377870		AX-41229541		rs1896887		AX-35150365		rs1377870		AX-41229541		rs4761877		AX-40428629		FFL (29 g.w.)		BPD (21 g.w.)
						Occupation: housewife	Occupation		How often do you consume chikuwa?	Eating habits		rs6889402		AX-39926533		rs11752318		AX-11420135		rs6889402		AX-39926533		rs78549014		AX-12642920		EFBW (35 g.w.)		FFL (16 g.w.)
						During the last 30 days, about how often did you feel nervous?	Stress test (K6)		How often do you consume chocolate?	Eating habits		rs8104972		AX-15126890		rs9710433		AX-30373691		rs8104972		AX-15126890		rs9324258		AX-40003303		EFBW (18 g.w.)		BPD (35 g.w.)
						During the past 30 days, about how often did you feel so depressed that nothing could cheer you up?	Stress test (K6)		How often do you consume tofu (for miso soup)?	Eating habits		rs10892634		AX-29471049		rs513783		AX-38961761		rs10892634		AX-29471049		AX-12523479		AX-15659200		EFBW (21 g.w.)		BPD (30 g.w.)
						During the past 30 days, about how often did you feel that everything was an effort?	Stress test (K6)		How often do you consume tomato?	Eating habits		rs11759822		AX-16701763		rs77985864		AX-16771729		rs11759822		AX-16701763		rs2812234		AX-11673684		BPD (21 g.w.)		BPD (20 g.w.)
						K6 score	Stress test (K6)		How often do you consume tomato juice?	Eating habits		rs2575712		AX-11523840		rs6047006		AX-11292051		rs2575712		AX-11523840		rs7400099		AX-12439132		AC (26 g.w.)		FFL (17 g.w.)
						Are you living with your partner?	Household composition		How often do you consume tonic drink?	Eating habits		rs7232502		AX-11478909		rs2812234		AX-34725811		rs7232502		AX-11478909		rs115026238		AX-35012123		AC (38 g.w.)		FFL (22 g.w.)
						Are you living with your child?	Household composition		How often do you consume dressing?	Eating habits		rs5971114		AX-15552174		rs830705		AX-36500619		rs5971114		AX-15552174		rs35664307		AX-40988767		FFL (25 g.w.)		BPD (32 g.w.)
						Are you living with your mother?	Household composition		How often do you consume pear?	Eating habits		rs4750351		AX-15727990		rs12804771		AX-12380730		rs4750351		AX-15727990		rs1902625		AX-14909653		EFBW (20 g.w.)		FFL (32 g.w.)
						Are you living with your partner's mother?	Household composition		How often do you consume egg plants?	Eating habits		rs547695		AX-40934365		rs229489		AX-32607009		rs547695		AX-40934365		rs8007059		AX-36500619		BPD (38 g.w.)		BPD (28 g.w.)
						Gender of the first child	Basic characteristics		How often do you consume chives?	Eating habits		rs1536394		AX-36527489		rs117329408		AX-11649320		rs1536394		AX-36527489		rs912656		AX-12380730		AC (27 g.w.)		FFL (28 g.w.)
						Have you undergone fertility treatment?	Fertility treatment		How often do you consume carrot?	Eating habits		rs16890503		AX-32715293		rs9529140		AX-15787325		rs16890503		AX-32715293		rs9325562		AX-11668270		BPD (17 g.w.)		AC (24 g.w.)
						Disease History: dysmenorrhea	Disease history		How often do you consume seaweed?	Eating habits		rs143314312		AX-13023635		rs7649206		AX-11219122		rs143314312		AX-13023635		rs768162		AX-12484110		EFBW (25 g.w.)		FFL (35 g.w.)
						Disease History: uterine myoma	Disease history		How often do you consume papaya?	Eating habits		rs16900421		AX-11164835		rs9325562		AX-17033952		rs16900421		AX-11164835		rs113690138		AX-50255818		EFBW (22 g.w.)		FFL (33 g.w.)
						Diagnosis received during past pregnancy: threatened preterm labor	Disease history		How often do you consume jam?	Eating habits		rs10146064		AX-12494395		rs10245485		AX-13538122		rs10146064		AX-12494395		rs13340246		AX-11234117		BPD (22 g.w.)		BPD (19 g.w.)
						Have you had the flu in the past 6 months?	Disease history		How often do you consume butter?	Eating habits		rs11683598		AX-39936655		rs11110455		AX-13978179		rs11683598		AX-39936655		rs17713000		AX-12380046		FFL (33 g.w.)		FFL (26 g.w.)
						Are you taking any supplements that contain folic acid as an ingredient?	Folic acid taking		How often do you consume margarine?	Eating habits		rs4755142		AX-11617694		rs77467280		AX-41105055		rs4755142		AX-11617694		rs6681674		AX-15905368		AC (17 g.w.)		FFL (29 g.w.)
						When to start taking folic acid	Folic acid taking		How often do you consume breads?	Eating habits		rs57911342		AX-11687736		rs2269189		AX-39292361		rs57911342		AX-11687736		rs12586178		AX-12540127		AC (36 g.w.)		BPD (22 g.w.)
						Do you have metal in your teeth?	Dental health		How often do you consume peanuts?	Eating habits		rs936577		AX-16235361		rs1034057		AX-12398692		rs936577		AX-16235361		rs12786494		AX-33150279		FFL (31 g.w.)		FFL (18 g.w.)
						Frequency of passive smoking in the year before pregnancy	Smoking habits		How often do you consume green pepper?	Eating habits		rs4827335		AX-12405582		rs10197291		AX-13027211		rs4827335		AX-12405582		rs72622793		AX-42149699		BPD (15 g.w.)		FFL (31 g.w.)
						During an average week before pregnancy, were there any days of intense physical activity?	Physical activity		How often do you consume cookie?	Eating habits		rs11596541		AX-35566071		rs6704302		AX-32325299		rs11596541		AX-35566071		rs3172008		AX-11565796		AC (20 g.w.)		BPD (33 g.w.)
						In an average week prior to pregnancy, were there any days of moderate physical activity?	Physical activity		How often do you consume grapes?	Eating habits		rs4963926		AX-42481273		rs6681674		AX-14269572		rs4963926		AX-42481273		rs140040693		AX-13914190		BPD (28 g.w.)		FFL (21 g.w.)
						Were there any days in the week before pregnancy when you walked for more than 10 minutes continuously?	Physical activity		How often do you consume yellowtail / hamachi?	Eating habits		rs2042128		AX-32754705		rs7731665		AX-32108063		rs2042128		AX-32754705		rs117993965		AX-11432191		EFBW (23 g.w.)		BPD (13 g.w.)
						Is your residence or workplace a noisy environment?	Working condition		How often do you consume broccoli?	Eating habits		rs12611634		AX-11262382		rs1768869		AX-32342659		rs12611634		AX-11262382		rs28547903		AX-11252456		AC (23 g.w.)		BPD (29 g.w.)
						Use of medications, supplements, and health foods	Medication		How often do you consume bacon?	Eating habits		rs68030076		AX-11396950		rs16865204		AX-33401501		rs68030076		AX-11396950		rs720674		AX-39604667		FFL (28 g.w.)		BPD (31 g.w.)
						Number of smokers in the family	Smoking habits		How often do you consume spinach?	Eating habits		rs635897		AX-15917288		rs57682151		AX-11627781		rs635897		AX-15917288		rs117643271		AX-13027211		EFBW (24 g.w.)		FFL (27 g.w.)
						Passive smoking up to Junior high school hours per day	Smoking habits		How often do you consume canned tuna	Eating habits		rs4353774		AX-33152081		rs2685029		AX-35282159		rs4353774		AX-33152081		rs2307068		AX-12884999		BPD (18 g.w.)		FFL (23 g.w.)
						Occupation: public health nurses, midwives, and nurses	Occupation		How often do you consume mayonnaise?	Eating habits		rs6471141		AX-33929297		rs10281498		AX-33312403		rs6471141		AX-33929297		rs2520597		AX-15120974		EFBW (29 g.w.)		FFL (24 g.w.)
									How often do you consume mandarin orange?	Eating habits		rs6457825		AX-12567016		rs12461977		AX-34472191		rs6457825		AX-12567016		rs10248721		AX-41415823		AC (32 g.w.)		FFL (20 g.w.)
									How often do you consume melon?	Eating habits		rs577574711		AX-12700736		rs61657317		AX-39953397		rs577574711		AX-12700736		rs7221459		AX-33312403		AC (29 g.w.)		BPD (23 g.w.)
									How often do you consume ricecake?	Eating habits		rs74720200		AX-14279607		rs9913024		AX-11694005		rs74720200		AX-14279607		rs12252779		AX-12667785		FFL (19 g.w.)		FFL (19 g.w.)
									How often do you consume peach?	Eating habits		rs11177550		AX-32699005		rs12417936		AX-13906851		rs11177550		AX-32699005		rs732428		AX-11619278
									How often do you consume bean sprouts?	Eating habits		rs75807197		AX-11124180		rs6577913		AX-11290148		rs75807197		AX-11124180		rs4835624		AX-11385302
									How often do you consume yogurt?	Eating habits		rs3797740		AX-11289115		rs3826061		AX-30940799		rs3797740		AX-11289115		rs11248979		AX-15026339
									How often do you consume ramen?	Eating habits		rs6072447		AX-39312253		rs78882031		AX-16855433		rs6072447		AX-39312253		rs62079697		AX-34472191
									How often do you consume apple?	Eating habits		rs12598418		AX-13453748		rs7834727		AX-15356588		rs12598418		AX-13453748		rs80016402		AX-13910554
									How often do you consume lettuce?	Eating habits		rs352892		AX-31738053		rs61870543		AX-12449920		rs352892		AX-31738053		rs2215935		AX-11393970
									How often do you consume loin ham?	Eating habits		rs17466455		AX-38718691		rs73563938		AX-11378145		rs17466455		AX-38718691		rs11992166		AX-11213612
									How often do you consume wakame seaweed and kelp?	Eating habits		rs1964591		AX-13153238		AX-30823381		AX-32789063		rs1964591		AX-13153238		rs16923139		AX-16540400
									How often do you consume drinking water (commercially available / water purifier)?	Eating habits		rs10094132		AX-40128877		rs9625191		AX-13681537		rs10094132		AX-40128877		rs4329658		AX-16855433
									How often do you consume salted cod, salted salmon or salted salmon?	Eating habits		rs117329408		AX-41527385		rs1893681		AX-11275036		rs117329408		AX-41527385		rs6987154		AX-11521636
									How often do you consume 100% fruit apple juice?	Eating habits		rs17034641		AX-30300885		rs12664593		AX-16266346		rs17034641		AX-30300885		rs9507788		AX-12449920
									Frequency of eating out	Eating habits		rs117591348		AX-40473777		rs2811675		AX-11262195		rs117591348		AX-40473777		rs2917735		AX-13607156
									How often do you consume canned coffee?	Eating habits		rs4667680		AX-39319697		rs4329658		AX-16172492		rs4667680		AX-39319697		rs79047700		AX-13992100
									How often do you consume steak?	Eating habits		rs2653517		AX-32296121		rs6987154		AX-35998835		rs2653517		AX-32296121		rs494965		AX-12635166
									How often do you consume stewed beef?	Eating habits		rs10519199		AX-11521856		rs259455		AX-31001295		rs10519199		AX-11521856		rs11073504		AX-16114577
									How often do you consume stir-fried beef?	Eating habits		rs76095387		AX-13581606		rs72625012		AX-40114683		rs76095387		AX-13581606		rs541855		AX-13378515
									How often do you consume boiled chicken?	Eating habits		rs61009233		AX-11420135		rs79137022		AX-33048397		rs61009233		AX-11420135		rs2402214		AX-11147917
									How often do you consume fried chicken?	Eating habits		rs1078821		AX-12719751		rs76977112		AX-31278959		rs1078821		AX-12719751		rs76831614		AX-11275036
									How often do you consume stir-fried chicken?	Eating habits		rs4978937		AX-12559658		rs76831614		AX-12408693		rs4978937		AX-12559658		rs113172246		AX-14536239
									How often do you consume tea?	Eating habits		rs588339		AX-29594035		rs2120576		AX-41045533		rs588339		AX-29594035		rs4131775		AX-15486188
									How often do you consume fat meat?	Eating habits		rs113690138		AX-38792903		rs6892024		AX-13814491		rs113690138		AX-38792903		rs10002887		AX-12611542
									How often do you consume grilled chicken?	Eating habits		rs2927448		AX-11292051		rs6716178		AX-13740780		rs2927448		AX-11292051		rs2014611		AX-33622177
									How often do you consume yakiniku?	Eating habits		rs2269189		AX-13413515		rs8110954		AX-11503075		rs2269189		AX-13413515		rs73584072		AX-29865665
									How often do you consume tap water / well water?	Eating habits		rs73134037		AX-40591003		rs56082707		AX-33055253		rs73134037		AX-40591003		rs74433833		AX-40832663
									How often do you consume soft drink?	Eating habits		rs748519		AX-38964071		rs16903021		AX-42478407		rs748519		AX-38964071		rs16903021		AX-40114683
									How often do you consume atsuage?	Eating habits		rs2903424		AX-15416104		rs117579927		AX-14663826		rs2903424		AX-15416104		rs62168357		AX-14343952
									How often do you consume Japanese leek?	Eating habits		rs4256335		AX-15659200		rs2142780		AX-12548920		rs4256335		AX-15659200		rs4742762		AX-37600949
									How often do you consume checken liver?	Eating habits		rs13062018		AX-11572188		rs117808994		AX-50253367		rs13062018		AX-11572188		rs2267567		AX-11583763
									How often do you consume takuwan?	Eating habits		rs1768869		AX-35076365		rs6005483		AX-11571031		rs1768869		AX-35076365		rs7706191		AX-11173058
									How often do you consume pickles (Chinese cabbage)?	Eating habits		rs9912520		AX-11460634		rs7296207		AX-11153545		rs9912520		AX-11460634		rs9844549		AX-50482566
									How often do you consume pickles (pickled plums)?	Eating habits		rs2833153		AX-11673684		rs78780313		AX-31557801		rs2833153		AX-11673684		rs758481		AX-36186291
									How often do you consume pickled vegetables (nozawana or takana)?	Eating habits		rs7123311		AX-11274478		rs4875372		AX-16764382		rs7123311		AX-11274478		rs12668175		AX-12609574
									How often do you consume low fat milk?	Eating habits		rs17262250		AX-40988767		rs1651025		AX-31763653		rs17262250		AX-40988767		rs10739815		AX-32052137
									How often do you consume soy milk?	Eating habits		rs1547142		AX-35012123		rs758481		AX-13760476		rs1547142		AX-35012123		rs12436800		AX-16226042
									How often do you consume stewed pork?	Eating habits		rs117643271		AX-16574283		rs2267193		AX-15495653		rs117643271		AX-16574283		rs2269493		AX-11503075
									How often do you consume pork soup?	Eating habits		rs6104578		AX-34725811		rs781296		AX-35178299		rs6104578		AX-34725811		rs458862		AX-14219948
									How often do you consume fried pork?	Eating habits		rs80354059		AX-12517495		rs1881227		AX-14247500		rs80354059		AX-12517495		rs1028394		AX-11213482
									How often do you consume stir-fried pork?	Eating habits		rs278942		AX-12380730		rs2427384		AX-11253662		rs278942		AX-12380730		rs16965448		AX-14615979
									How often do you consume lactic acid bacteria beverage?	Eating habits		AX-15717783		AX-12796108		rs55857959		AX-32060707		AX-15717783		AX-12796108		rs11159077		AX-32289241
									How often do you consume natto?	Eating habits		rs80258167		AX-35951957		rs2516624		AX-14588799		rs80258167		AX-35951957		rs4073203		AX-16938180
									How often do you consume bancha / genmaicha?	Eating habits		rs1391933		AX-11668270		rs1956976		AX-34901923		rs1391933		AX-11668270		rs61190376		AX-11092559
									How often do you consume milk?	Eating habits		rs868249		AX-36131047		rs6547214		AX-11280600		rs868249		AX-36131047		rs7148185		AX-11399846
									How often do you consume deep-fried food?	Eating habits		rs28593611		AX-12601849		rs812334		AX-11558700		rs28593611		AX-12601849		rs117790665		AX-12478600
									How often do you consume egg?	Eating habits		rs1227238		AX-11332009		rs12672350		AX-39014397		rs1227238		AX-11332009		rs150305672		AX-15438731
									How often do you consume Japanese sweets?	Eating habits		rs12713568		AX-15664173		rs2929654		AX-32813747		rs12713568		AX-15664173		rs7995672		AX-11408508
									How often do you consume fried food?	Eating habits		rs11102107		AX-35796533		rs76558708		AX-11143114		rs11102107		AX-35796533		rs9818714		AX-35641239
									What is the most frequent way to cook seafood?	Eating habits		rs56803780		AX-42609433		rs1369233		AX-14261576		rs56803780		AX-42609433		rs1824978		AX-12578213
									What is the most frequent way to meat?	Eating habits		rs2958934		AX-11649320		rs734031		AX-32936467		rs2958934		AX-11649320		rs117639093		AX-13296429
									What is the most frequent way to vegetables?	Eating habits		rs11248979		AX-15117780				AX-33124063		rs11248979		AX-15117780		rs734031		AX-11638697
									Is your daily food intake in the past year higher than the reference amount? (reference amount : apple pear 1/2 80g)	Eating habits		rs9325136		AX-12540127						rs9325136		AX-12540127		rs1499497		AX-11592816
									Is your daily food intake in the past year higher than the reference amount? (reference amount : 10 clams or clam shells, 20g)	Eating habits		rs148549285		AX-33150279						rs148549285		AX-33150279		rs6557525		AX-11274492
									Is your daily food intake in the past year higher than the reference amount? (reference amount : 80 g per horse mackerel or sardine)	Eating habits		rs78391275		AX-38038751						rs78391275		AX-38038751		rs7703905		AX-11280600
									Is your daily food intake in the past year higher than the reference amount? (reference amount : 2g of deep-fried tofu for 1 cup of miso soup)	Eating habits		rs6041046		AX-11241323						rs6041046		AX-11241323		rs7943646		AX-29754987
									Is your daily food intake in the past year higher than the reference amount? (reference amount : 5 strawberries, 75g)	Eating habits		rs117394235		AX-11697570						rs117394235		AX-11697570		rs620925		AX-32813747
									Is your daily food intake in the past year higher than the reference amount? (reference amount : 2 wiener sausages, 30g)	Eating habits		rs17027628		AX-12380543						rs17027628		AX-12380543		rs9572719		AX-11418960
									Is your daily food intake in the past year higher than the reference amount? (reference amount : 3 thin slices of pork (60g))	Eating habits		rs7080150		AX-15608425						rs7080150		AX-15608425		rs1784516		AX-11513436
									Is your daily food intake in the past year higher than the reference amount? (reference amount: 250g per bowl of udon)	Eating habits		rs62043865		AX-51300549						rs62043865		AX-51300549		rs35719208		AX-11574888
									Is your daily food intake in the past year higher than the reference amount? (reference amount : 1/2 skewer of eel, 50g)	Eating habits		rs74093831		AX-11243074						rs74093831		AX-11243074		rs117638104		AX-29624807
									Is your daily food intake in the past year higher than the reference amount? (reference amount : enoki mushrooms, 20g)	Eating habits		rs10170363		AX-38696409						rs10170363		AX-38696409		rs309705		AX-11336725
									Is your daily food intake in the past year higher than the reference amount? (reference amount : 1/2 persimmon (80g))	Eating habits		rs2825532		AX-32325299						rs2825532		AX-32325299		rs7817940		AX-11571379
									Is your daily food intake in the past year higher than the reference amount? (reference amount : 4 slices of bonito and tuna, 60g)	Eating habits		rs10808564		AX-14269572						rs10808564		AX-14269572		rs12202943		AX-11562591
									Is your daily food intake in the past year higher than the reference amount? (reference amount : 1 pumpkin, cut into 4~5cm cubes, 40g)	Eating habits		rs4329658		AX-50687255						rs4329658		AX-50687255		rs10937705		AX-13934482
									Is your daily food intake in the past year higher than the reference amount? (reference amount : 2 slices of fish paste, 20g)	Eating habits		rs79886149		AX-31506957						rs79886149		AX-31506957		rs9959483		AX-11555508
									Is your daily food intake in the past year higher than the reference amount? (reference amount : 1/2 medium cabbage leaf, 30g)	Eating habits		rs9308316		AX-11373304						rs9308316		AX-11373304		rs35255405		AX-14266983
									Is your daily food intake in the past year higher than the reference amount? (reference amount : 2 cookies, 25g)	Eating habits		rs12703831		AX-12884999						rs12703831		AX-12884999		rs78150523		AX-34505039
									Is your daily food intake in the past year higher than the reference amount? (reference amount : 1 teaspoon ketchup, 5g)	Eating habits		rs10512025		AX-36725361						rs10512025		AX-36725361		rs2822792		AX-13038264
									Is your daily food intake in the past year higher than the reference amount? (reference amount : 1/4 burdock root, 40g)	Eating habits		rs2616531		AX-32342659						rs2616531		AX-32342659		rs6796546		AX-33399057
									Is your daily food intake in the past year higher than the reference amount? (reference amount : 1 komatsuna plant, 20g)	Eating habits		rs76977112		AX-16026309						rs76977112		AX-16026309		rs6040233		AX-38286295
									Is your daily food intake in the past year higher than the reference amount? (reference amount : 2 pieces of konnyaku/shirataki oden, 50g)	Eating habits		rs10985564		AX-11599683						rs10985564		AX-11599683		rs117144588		AX-11367035
									Is your daily food intake in the past year higher than the reference amount? (reference amount : 1/6 sweet potatoes (40g))	Eating habits		rs2402214		AX-11652703						rs2402214		AX-11652703		rs11059285		AX-34703191
									Is your daily food intake in the past year higher than the reference amount? (reference amount : 1 taro, 30g)	Eating habits		rs16964319		AX-11094506						rs16964319		AX-11094506		rs2189480		AX-16998894
									Is your daily food intake in the past year higher than the reference amount? (reference amount : 6 pea pods, 30g)	Eating habits		rs6497001		AX-41415823						rs6497001		AX-41415823		rs13004805		AX-38962049
									Is your daily food intake in the past year higher than the reference amount? (reference amount : 80g per 1 sardine or mackerel)	Eating habits		rs13272004		AX-39714199						rs13272004		AX-39714199		rs5983409		AX-12517292
									Is your daily food intake in the past year higher than the reference amount? (reference amount : 1 shiitake mushroom, 20g)	Eating habits		rs520820		AX-14670567						rs520820		AX-14670567		rs1792205		AX-15314377
									Is your daily food intake in the past year higher than the reference amount? (reference amount : 1/4 of a shimeji mushroom, 20g)	Eating habits		rs4536155		AX-11694005						rs4536155		AX-11694005		rs10064410		AX-14268203
									Is your daily food intake in the past year higher than the reference amount? (reference amount : 1/3 potato(50g))	Eating habits		rs61985049		AX-12475554						rs61985049		AX-12475554		rs13426205		AX-30819999
									Is your daily food intake in the past year higher than the reference amount? (reference amount : 8g of jam or marmalade per slice of bread)	Eating habits		rs73584072		AX-12517246						rs73584072		AX-12517246		rs4839620		AX-11360799
									Is your daily food intake in the past year higher than the reference amount? (reference amount : 1/3 bunch spring chrysanthemum (30g))	Eating habits		rs7624349		AX-11290148						rs7624349		AX-11290148		rs117265893		AX-11410718
									Is your daily food intake in the past year higher than the reference amount? (reference amount :1 slice of shortcake 70g)	Eating habits		rs946496		AX-30940799						rs946496		AX-30940799		rs11256268		AX-39312771
									Is your daily food intake in the past year higher than the reference amount? (reference amount : 2 tablespoons of shirasu-boshi, 10g)	Eating habits		rs117515672		AX-11393970						rs117515672		AX-11393970		rs76718993		AX-39238867
									Is your daily food intake in the past year higher than the reference amount? (reference amount : about 150g per steak)	Eating habits		rs118132888		AX-11222885						rs118132888		AX-11222885		rs1405067		AX-15394467
									Is your daily food intake in the past year higher than the reference amount? (reference amount : 1 teaspoon of sauce 5g)	Eating habits		rs17015603		AX-40888903						rs17015603		AX-40888903		rs10102065		AX-11570556
									Is your daily food intake in the past year higher than the reference amount? (reference amount : 1/2 of other citrus fruits, 75g)	Eating habits		rs672491		AX-11146393						rs672491		AX-11146393		rs35093122		AX-11281977
									Is your daily food intake in the past year higher than the reference amount? (reference amount : 1 piece of sea bream (70g))	Eating habits		rs11722420		AX-38747935						rs11722420		AX-38747935		rs72613652		AX-11088548
									Is your daily food intake in the past year higher than the reference amount? (reference amount : 1 daikon radish, cut into 2cm slices 80g)	Eating habits		rs10818071		AX-39367239						rs10818071		AX-39367239		rs117200216		AX-14855486
									Is your daily food intake in the past year higher than the reference amount? (reference amount : 1/4 of an onion, 50g)	Eating habits		rs2239158		AX-40815333						rs2239158		AX-40815333		rs2072501		AX-17213383
									Is your daily food intake in the past year higher than the reference amount? (reference amount : 1/2 piece of cod or flounder (40g))	Eating habits		rs2142780		AX-16855433						rs2142780		AX-16855433		rs4656984		AX-38776107
									Is your daily food intake in the past year higher than the reference amount? (reference amount : 1/4 of cod roe(25g))	Eating habits		rs7039809		AX-41175253						rs7039809		AX-41175253		rs1567675		AX-11205389
									Is your daily food intake in the past year higher than the reference amount? (reference amount : 1/6 chikuwa, 20g)	Eating habits		rs10034587		AX-16490707						rs10034587		AX-16490707		rs9392086		AX-36979587
									Is your daily food intake in the past year higher than the reference amount? (reference amount:1/4 tofu (boiled tofu, chilled tofu) 75g)	Eating habits		rs2826664		AX-16059451						rs2826664		AX-16059451		rs3788631		AX-38496957
									Is your daily food intake in the past year higher than the reference amount? (reference amount : 5 tofu cubes, 20g)	Eating habits		rs2275959		AX-11521636						rs2275959		AX-11521636		rs635897		AX-29725755
									Is your daily food intake in the past year higher than the reference amount? (reference amount : 1/4 tomato (50g))	Eating habits		rs16953821		AX-12449920						rs16953821		AX-12449920		rs1340771		AX-12667359
									Is your daily food intake in the past year higher than the reference amount? (reference amount : 1 tablespoon of dressing, 10g)	Eating habits		rs2344399		AX-17257222						rs2344399		AX-17257222		rs4353774		AX-34365715
									Is your daily food intake in the past year higher than the reference amount? (reference amount : 100g of pork cutlet	Eating habits		rs5927111		AX-38812653						rs5927111		AX-38812653		rs194231		AX-14947047
									Is your daily food intake in the past year higher than the reference amount? (reference amount : 1 eggplant, 60g)	Eating habits		rs2269493		AX-11598488						rs2269493		AX-11598488		rs149400589		AX-31691117
									Is your daily food intake in the past year higher than the reference amount? (reference amount : 2 chives, 20g)	Eating habits		rs77571842		AX-15749641						rs77571842		AX-15749641		rs74720200		AX-11594232
									Is your daily food intake in the past year higher than the reference amount? (reference amount : 1/4 carrot (50g))	Eating habits		rs10783439		AX-15423859						rs10783439		AX-15423859		rs11515452		AX-11386001
									Is your daily food intake in the past year higher than the reference amount? (reference amount : 1/8 of a pineapple, 130g)	Eating habits		rs1465835		AX-36117223						rs1465835		AX-36117223		rs13355978		AX-11382893
									Is your daily food intake in the past year higher than the reference amount? (reference amount : 1/3 of a leaf of Chinese cabbage, 30g)	Eating habits		rs1894535		AX-39078355						rs1894535		AX-39078355		rs9911180		AX-40241633
									Is your daily food intake in the past year higher than the reference amount? (reference amount : 8g butter for 1 slice of bread)	Eating habits		rs7741447		AX-39597705						rs7741447		AX-39597705		rs7862337		AX-36794007
									Is your daily food intake in the past year higher than the reference amount? (reference amount : one banana 75g)	Eating habits		rs77170782		AX-15737304						rs77170782		AX-15737304		rs10033615		AX-11598494
									Is your daily food intake in the past year higher than the reference amount? (reference amount : 1/4 papaya, 50g)	Eating habits		rs8190314		AX-16209396						rs8190314		AX-16209396		rs12598418		AX-30715297
									Is your daily food intake in the past year higher than the reference amount? (reference amount : 1 slice of bread, 6 slices(60 g))	Eating habits		rs55857959		AX-11560265						rs55857959		AX-11560265		rs149745767		AX-33745187
									Is your daily food intake in the past year higher than the reference amount? (reference amount : 20 peanuts, 20g)	Eating habits		rs2728804		AX-13631930						rs2728804		AX-13631930		rs117329408		AX-11191435
									Is your daily food intake in the past year higher than the reference amount? (reference amount : 1 green pepper (30g)	Eating habits		rs3897712		AX-11207693						rs3897712		AX-11207693		rs11110455		AX-15126890
									Is your daily food intake in the past year higher than the reference amount? (reference amount : 20g for one small bowl of hijiki seaweed)	Eating habits		rs3921407		AX-12510339						rs3921407		AX-12510339		rs117284681		AX-39939677
									Is your daily food intake in the past year higher than the reference amount? (reference amount : 4 slices of Buri/Hamachi sashimi(60g))	Eating habits		rs1956976		AX-29865665						rs1956976		AX-29865665		AX-14012022		AX-13331414
									Is your daily food intake in the past year higher than the reference amount? (reference amount : 3 bunches of broccoli, 30g)	Eating habits		rs73249177		AX-31855781						rs73249177		AX-31855781		rs62475298		AX-12779951
									Is your daily food intake in the past year higher than the reference amount? (reference amount : 1 piece of bacon (20g))	Eating habits		rs12371057		AX-36047707						rs12371057		AX-36047707		rs75409165		AX-33405201
									Is your daily food intake in the past year higher than the reference amount? (reference amount : 2 heads of spinach, 50g)	Eating habits		rs74542074		AX-40114683						rs74542074		AX-40114683		rs16966142		AX-13508945
									Is your daily food intake in the past year higher than the reference amount? (reference amount : 8g margarine for 1 slice of bread)	Eating habits		rs3093253		AX-11583763						rs3093253		AX-11583763		rs117053184		AX-13023635
									Is your daily food intake in the past year higher than the reference amount? (reference amount : 1/4 can of canned tuna, 20g)	Eating habits		rs1530572		AX-50482566						rs1530572		AX-50482566		rs11596011		AX-11687736
									Is your daily food intake in the past year higher than the reference amount? (reference amount : 1/2 tbsp mayonnaise, 7g)	Eating habits		rs12982096		AX-14132787						rs12982096		AX-14132787		rs150505514		AX-11591512
									Is your daily food intake in the past year higher than the reference amount? (reference amount : 2 mandarin oranges (140g)	Eating habits		rs1031960		AX-40768201						rs1031960		AX-40768201		rs17067084		AX-14835211
									Is your daily food intake in the past year higher than the reference amount? (reference amount : 1/4 of a melon, 60g)	Eating habits		rs1544419		AX-11174872						rs1544419		AX-11174872		rs6104578		AX-36713809
									Is your daily food intake in the past year higher than the reference amount? (reference amount : 1/2 of a peach, 65g)	Eating habits		rs6852985		AX-39146225						rs6852985		AX-39146225		rs1391933		AX-32754705
									Is your daily food intake in the past year higher than the reference amount? (reference amount : 1/4 bag of bean sprouts (25g))	Eating habits		rs117440122		AX-14615979						rs117440122		AX-14615979		rs28593611		AX-32392755
									Is your daily food intake in the past year higher than the reference amount? (reference amount : 1 yogurt cup mold(120 g))	Eating habits		rs76558708		AX-42478407						rs76558708		AX-42478407		rs598817		AX-14040701
									Is your daily food intake in the past year higher than the reference amount? (reference amount : 1/2 apple, 85g)	Eating habits		rs10506055		AX-16938180						rs10506055		AX-16938180		rs1227238		AX-12567016
									Is your daily food intake in the past year higher than the reference amount? (reference amount : 1 medium leaf of lettuce, 10g)	Eating habits		rs3737196		AX-11244923						rs3737196		AX-11244923		rs12660074		AX-13693277
									Is your daily food intake in the past year higher than the reference amount? (reference amount : 15g per piece of loin ham)	Eating habits		rs10791320		AX-38872735						rs10791320		AX-38872735		rs3826061		AX-32813279
									Is your daily food intake in the past year higher than the reference amount? (reference amount : 1 small bowl of wakame seaweed or kelp, 20 g)	Eating habits		rs10113962		AX-11399846						rs10113962		AX-11399846		rs78391275		AX-11289115
									Is your daily food intake in the past year higher than the reference amount? (reference amount : 1 fillet of salted cod, salted salmon or salted salmon(70g))	Eating habits				AX-11388737								AX-11388737		rs17597375		AX-13453748
									Is your daily food intake in the past year higher than the reference amount? (reference amount : 1 piece of dried fish, 50g))	Eating habits				AX-34553663								AX-34553663		rs147642188		AX-16101273
									Is your daily food intake in the past year higher than the reference amount? (reference amount :3 cubes of stewed beef(50g))	Eating habits				AX-35641239								AX-35641239		rs117462486		AX-35422729
									Is your daily food intake in the past year higher than the reference amount? (reference amount : 3 thin slices of stir-fried beef(60g))	Eating habits				AX-11644978								AX-11644978		rs145050620		AX-11173694
									Is your daily food intake in the past year higher than the reference amount? (reference amount : chicken liver, 30g per grilled chicken)	Eating habits				AX-13006515								AX-13006515		rs1027269		AX-11143333
									Is your daily food intake in the past year higher than the reference amount? (reference amount : 50g chicken cubes)	Eating habits				AX-11619682								AX-11619682		rs3842888		AX-17017528
									Is your daily food intake in the past year higher than the reference amount? (reference amount : 3 pieces of fried chicken, 50g)	Eating habits				AX-11293985								AX-11293985		rs76403033		AX-32016505
									Is your daily food intake in the past year higher than the reference amount? (reference amount : 5 slices of stir-fried chicken(60g))	Eating habits				AX-14507652								AX-14507652		rs1955086		AX-38424749
									Is your daily food intake in the past year higher than the reference amount? (reference amount : 1/2 piece of raw or thick fried tofu (60g))	Eating habits				AX-11409515								AX-11409515		rs6767523		AX-13573825
									Is your daily food intake in the past year higher than the reference amount? (reference amount : 1/2 sheet of Koya-tofu/Shimito-tofu (60g))	Eating habits				AX-13446454								AX-13446454		rs10985564		AX-30265713
									Is your daily food intake in the past year higher than the reference amount? (reference amount : 1 piece of salmon or trout fillet, 70g)	Eating habits				AX-34023307								AX-34023307		rs17058713		AX-15181931
									Is your daily food intake in the past year higher than the reference amount? (reference amount : 1 rice cake, 50g))	Eating habits				AX-11253662								AX-11253662		rs144533272		AX-11292051
									Is your daily food intake in the past year higher than the reference amount? (reference amount : 2 pieces of grilled chicken(70g))	Eating habits				AX-11140087								AX-11140087		rs76709439		AX-38964071
									Is your daily food intake in the past year higher than the reference amount? (reference amount : Taisho shrimp(40g))	Eating habits				AX-14605685								AX-14605685		rs421439		AX-12426176
									Is your daily food intake in the past year higher than the reference amount? (reference amount : 1/4 green onion 20g)	Eating habits				AX-31205953								AX-31205953		rs6921169		AX-36060061
									Is your daily food intake in the past year higher than the reference amount? (reference amount : 3 slices of pickled vegetables(takuwan) (30g))	Eating habits				AX-35772279								AX-35772279		rs4901900		AX-41833983
									Is your daily food intake in the past year higher than the reference amount? (reference amount : 1 small dish of pickled vegetables (eggplant)(30 g))	Eating habits				AX-12470924								AX-12470924		rs6787918		AX-13235426
									Is your daily food intake in the past year higher than the reference amount? (reference amount : 1 small plate of pickles (hakusai)(30 g))	Eating habits				AX-29754987								AX-29754987		rs35212009		AX-33518951
									Is your daily food intake in the past year higher than the reference amount? (reference amount : pickle (dried plum) in 1 piece (8g))	Eating habits				AX-11690602								AX-11690602		rs1151454		AX-33300195
									Is your daily food intake in the past year higher than the reference amount? (reference amount : 1 small plate of pickled vegetables (nozawana or takana(30 g))	Eating habits				AX-12578500								AX-12578500		rs77927636		AX-16787081
									Is your daily food intake in the past year higher than the reference amount? (reference amount : 200cc of low-fat milk, 1 bottle)	Eating habits				AX-13896131								AX-13896131		rs3793953		AX-15955373
									Is your daily food intake in the past year higher than the reference amount? (reference amount : 2 slices of pork liver (40g)	Eating habits				AX-11655870								AX-11655870		rs1651025		AX-11649320
									Is your daily food intake in the past year higher than the reference amount? (reference amount : 3 cubes of stewed pork(50g))	Eating habits				AX-40182929								AX-40182929		rs76679044		AX-15787325
									Is your daily food intake in the past year higher than the reference amount? (reference amount : 2 slices of braised pork, 40g)	Eating habits				AX-12397960								AX-12397960		rs36090891		AX-14960833
									Is your daily food intake in the past year higher than the reference amount? (reference amount : 2 thin slices of pork soup, 40g)	Eating habits				AX-11184870								AX-11184870		rs7916855		AX-41105055
									Is your daily food intake in the past year higher than the reference amount? (reference amount : 1 small cup of natto, 50g)	Eating habits				AX-30104153								AX-30104153		rs781296		AX-13041068
									Is your daily food intake in the past year higher than the reference amount? (reference amount : 1/2 sheet of chocolate, 25g)	Eating habits				AX-15187221								AX-15187221		rs5927111		AX-12398692
									Is your daily food intake in the past year higher than the reference amount? (reference amount : 200cc of milk, 1 bottle)	Eating habits				AX-12662322								AX-12662322		rs77466360		AX-36392413
									Is your daily food intake in the past year higher than the reference amount? (reference amount : 5 sheets of seasoned seaweed, 2g)	Eating habits				AX-11362009								AX-11362009		rs79836894		AX-36780651
									Is your daily food intake in the past year higher than the reference amount? (reference amount : 1 egg 50g)	Eating habits														rs11240694		AX-13461317
									Is your daily food intake in the past year higher than the reference amount? (reference amount : Japanese sweets(70g))	Eating habits														rs113914846		AX-36725361
									Frequency of drinking	Alcohol consumption														rs1527931		AX-16026309
									Frequency of drinking chuhai	Alcohol consumption														rs72821483		AX-30128425
									Do you take naps?	Sleeping condition														rs2728804		AX-16556498
									How long does it take to fall asleep?	Sleeping condition														rs3025039		AX-12521113
									Do you wake up in the middle of the night in the middle of your sleep?	Sleeping condition														rs17710639		AX-36516505
									Have you woken up earlier than your wake-up time at least three times a week for the past month and not been able to sleep any longer?	Sleeping condition														rs2929654		AX-16085955
									Do you get enough sleep?	Sleeping condition														AX-16197459		AX-14223327
									Are your daytime activities the same as usual?	Sleeping condition														rs62546065		AX-11290148
									How sleepy are you during the day?	Sleeping condition														rs6520756		AX-40888903
									Have you taken sleeping pills more than three times a week in the past month?	Sleeping condition														rs7710144		AX-11222885
									Occupation:professional and technical personnel	Occupation														rs7692926		AX-40815333
									Occupation: Systems engineer	Occupation														rs150850946		AX-11150018
									Occupation: Other healthcare professionals	Occupation														rs16870032		AX-16490707
									Occupation: nursing-care service profession	Occupation														rs17748145		AX-11506347
									Occupation: management, finance, and insurance professions	Occupation														rs3025022		AX-11538316
									Occupation: religionist	Occupation														rs759791		AX-11378145
									Occupation: artists, photographers, designers, videographers	Occupation														rs5935677		AX-13136481
									Occupation: other professional occupations	Occupation														rs12652010		AX-17110045
									Occupation: office worker	Occupation														rs58521506		AX-11598488
									Occupation: general office worker	Occupation														rs17761670		AX-13062839
									Occupation: accounting clerk	Occupation														rs75701130		AX-12837201
									Occupation: Production-related office work	Occupation														rs58619902		AX-34674127
									Occupation: other administrative personnel	Occupation														rs20556		AX-16202947
									Occupation: sales positions	Occupation														rs117202379		AX-13681537
									Occupation: Product sales	Occupation														rs11109370		AX-11223067
									Occupation: Business occupation	Occupation														rs12214790		AX-32724161
									Occupation: service professional	Occupation														rs1028564		AX-11213191
									Occupation: Nursing service	Occupation														rs4975794		AX-11560265
									Occupation: sanitation services (barbers, beauticians, etc.)	Occupation														rs9310143		AX-11145753
									Occupation: chef	Occupation														rs77301073		AX-11262195
									Occupation: customer service and catering	Occupation														rs117770281		AX-16172492
									Occupation: other service occupations	Occupation														rs4789694		AX-31001295
									Occupation: security profession worker	Occupation														rs4696608		AX-11247197
									Occupation: police officers and other judicial police personnel	Occupation														rs74767208		AX-13449309
									Occupation: production-related and production-like work	Occupation														rs7093457		AX-30122345
									Occupation:product manufacturing/processing (metal products)	Occupation														rs1174851		AX-11451199
									Occupation: product manufacturing and processing (excluding metal products)	Occupation														rs3848044		AX-12408693
									Occupation: product inspection (excluding metal products)	Occupation														rs3773912		AX-13814491
									Occupation: Production-related and production-like work	Occupation														rs7826437		AX-30996103
									Occupation: transport and machine operator (transport)	Occupation														rs147318419		AX-11406989
									Occupation: train driver	Occupation														rs10854122		AX-31977201
									Occupation: workers engaged in transportation, cleaning, packaging, etc.	Occupation														rs73386696		AX-12548920
									Occupation: cleanup crew	Occupation														rs76113587		AX-36756473
									Occupation: housewife	Occupation														rs11200718		AX-34506613
									Occupation: student	Occupation														rs7590420		AX-11672374
									Occupation: unemployed	Occupation														rs148991973		AX-38872735
									Occupation: occupations that do not fit into any of the above categories	Occupation														rs17451107		AX-11388737
									Occupation: current employment status	Occupation														rs6738997		AX-34553663
									During the last 30 days, about how often did you feel nervous?	Stress test (K6)														rs12901610		AX-16883379
									During the last 30 days, about how often did you feel hopeless?	Stress test (K6)														rs150630853		AX-35622025
									During the past 30 days, about how often did you feel restless or fidgety?	Stress test (K6)														rs10889407		AX-11619682
									During the past 30 days, about how often did you feel so depressed that nothing could cheer you up?	Stress test (K6)														rs35621834		AX-12629585
									During the past 30 days, about how often did you feel that everything was an effort?	Stress test (K6)														rs4706422		AX-16658178
									During the past 30 days, about how often did you feel worthless?	Stress test (K6)														rs73178553		AX-40420991
									How many people, including yourself, live in the house?	Household composition														rs9285163		AX-36301419
									Are you living alone?	Household composition														rs11082420		AX-11245866
									Are you living with your partner?	Household composition														rs72678531		AX-29985619
									Are you living with your child?	Household composition														rs1806132		AX-14604919
									How many of your children do you live with?	Household composition														rs118033784		AX-41669015
									Do you live with any other children?	Household composition														rs7927483		AX-14369172
									Are you living with your mother?	Household composition														rs10099734		AX-14046685
									Are you living with your partner's father?	Household composition														rs525216		AX-11470853
									Are you living with your partner's mother?	Household composition														rs7258128		AX-31787525
									Are you living with your siblings?	Household composition														rs72978357		AX-11360171
									Are you living with your partner's siblings?	Household composition														rs11683598		AX-36154001
									Do you live with anyone other than the above?	Household composition														rs78887069		AX-11668297
									Gender of the first child	Basic characteristics														rs648455		AX-11413948
									Height of body	Basic characteristics														rs11991673		AX-12473575
									Weight before pregnancy	Basic characteristics														rs146165326		AX-11650270
									How did you feel when you found out you were pregnant?	Emotional condition														rs9397501		AX-11568435
									Symptoms of Morning Sickness	Body condition														rs235193		AX-31279677
									Have you undergone fertility treatment?	Fertility treatment														rs6863609		AX-29943659
									Fertility Treatment: Clomid	Fertility treatment														rs76372350		AX-11405271
									Fertility Treatment: Artificial Fertilization	Fertility treatment														rs35019970		AX-11505561
									Fertility Treatment: In Vitro Fertilization	Fertility treatment														rs6444493		AX-16581189
									Disease History: dysmenorrhea	Disease history														rs141971677		AX-12509628
									Disease History: endometriosis	Disease history														rs1341455		AX-153849348
									Disease History: uterine myoma	Disease history														rs9400272		AX-34248911
									Disease History: adenomyosis	Disease history														rs77240107		AX-12745968
									Disease History : malformation of the uterus	Disease history														rs2553656		AX-31592969
									Disease History: Ovarian Tumor/Ovarian Cyst	Disease history														rs6047006		AX-36599833
									Disease History: polycystic-ovary syndrome	Disease history														rs17034641		AX-16756215
									Disease History: Malformations of the urinary tract and genital organs	Disease history														rs2581860		AX-11286061
									Diagnosis received during past pregnancy: Hypertensive disorder of pregnancy	Disease history														rs80076054		AX-32002695
									Diagnosis received during past pregnancy: Gestational Diabetes Mellitus	Disease history														rs78249975		AX-15347000
									Diagnosis received during past pregnancy: placenta abruption	Disease history														rs9553939		AX-14340817
									Diagnosis received during past pregnancy: ectopic pregnancy	Disease history														rs2927448		AX-11591290
									Diagnosis received during past pregnancy: Placenta praevia	Disease history														rs7943722		AX-17008593
									Diagnosis received during past pregnancy: hydatidiform mole	Disease history														rs76142550		AX-34055793
									Diagnosis received during past pregnancy: other pre-existing pregnancy and delivery abnormalities	Disease history														rs10905284		AX-11555802
									Diagnosis received during past pregnancy: threatened preterm labor	Disease history														rs12660368		AX-34815255
									Diagnosis received during past pregnancy: Twin pregnancy	Disease history														rs1034057		AX-39518205
									Have you had measles in the past 6 months?	Disease history														rs13386664		AX-13272861
									Have you had rubella in the past six months?	Disease history														rs450382		AX-11523840
									Have you had the flu in the past 6 months?	Disease history														rs76726728		AX-13965672
									Have you had mumps in the past 6 months?	Disease history														rs192115404		AX-41647145
									Have you had toxoplasmosis in the past six months?	Disease history														rs7494064		AX-12494395
									Have you had a parvovirus infection in the past six months?	Disease history														rs43007		AX-40011429
									Are you taking any supplements that contain folic acid as an ingredient?	Folic acid taking														rs9845120		AX-16188017
									Frequency of taking folic acid	Folic acid taking														rs6470189		AX-11146464
									When to start taking folic acid	Folic acid taking														rs9913024		AX-17099262
									Do you have metal in your teeth?	Dental health														rs7991445		AX-11539628
									Frequency of passive smoking in the year before pregnancy	Smoking habits														rs6785294		AX-35599859
									Passive smoking hours per day in the year before pregnancy	Smoking habits														rs7759489		AX-41967287
									Duration of passive smoking by junior high school students (years)	Smoking habits														rs12813682		AX-11131338
									During an average week before pregnancy, were there any days of intense physical activity?	Physical activity														rs76926447		AX-11213805
									In an average week prior to pregnancy, were there any days of moderate physical activity?	Physical activity														rs9625191		AX-11349754
									Were there any days in the week before pregnancy when you walked for more than 10 minutes continuously?	Physical activity														rs138986806		AX-41486923
									Number of days in a week that you walked for at least 10 minutes	Physical activity														rs17236391		AX-11345722
									Time spent watching TV per day (hours)	Physical activity														rs10808564		AX-11436128
									Time spent playing games per day (hours)	Physical activity														rs476426		AX-42614923
									How many days a week do you work?	Working condition														rs1436284		AX-12402585
									Have you ever had to work between the hours of 10 p.m. and dawn?	Working condition														rs12543372		AX-11291796
									Did you ever have to carry anything heavier than about 10 kg?	Working condition														rs76628179		AX-35801471
									Is your residence or workplace a noisy environment?	Working condition														rs7994085		AX-15706512
									Did you go in and out of the refrigerator or freezer in your daily life or work?	Working condition														rs76977112		AX-31497073
									Did you work in a hot place that made you sweat heavily?	Working condition														rs1731103		AX-14420449
									In your daily life or work, have you used machines (such as electric lawn mowers, electric saws, etc.), vehicles, or equipment with strong vibrations?	Working condition														rs62251799		AX-11099224
									During this pregnancy, did you handle kerosene, petroleum, benzine, or gasoline at work at least once a month?	Working condition														rs4857192		AX-40591003
									Number of times I handled chlorine bleach and disinfectants during this pregnancy	Working condition														rs9652531		AX-37047947
									Number of times you handled medical disinfectants during this pregnancy.	Working condition														rs12422259		AX-36710985
									Number of times you handled oil-based marker during this pregnancy	Working condition														rs17015603		AX-11693662
									Did you handle water-based paint and inkjet printer at work at least once a month during this pregnancy?	Working condition														rs4254726		AX-12979531
									Number of times you handled organic solvent during this pregnancy	Working condition														rs8110954		AX-36520635
									During this pregnancy, did you handle a copier or laser printer at work at least once a month?	Working condition														rs2704512		AX-12601849
									Number of times you handled engine oil during this pregnancy	Working condition														rs9606160		AX-33096219
									Number of times you handled formalin or formaldehyde during this pregnancy	Working condition														rs882428		AX-11482176
									Number of times you handled general anesthetic during this pregnancy	Working condition														rs4875372		AX-13946748
									Number of times you handled herbicide during this pregnancy	Working condition														AX-11426743		AX-17033952
									Number of times you handled isotope during this pregnancy	Working condition														rs463598		AX-12618543
									Number of times you handled microorganisms during this pregnancy	Working condition														rs78039589		AX-13059486
									Number of times you handled products containing lead during this pregnancy	Working condition														rs117452694		AX-11243074
									Number of times you handled lead-free solder during this pregnancy	Working condition														rs76227548		AX-12514158
									Number of times you handled chromium, arsenic and cadmium during this pregnancy	Working condition														rs79593586		AX-36595169
									Number of times you handled mercury during this pregnancy	Working condition														rs74750002		AX-14269572
									Number of times you handled other chemical materials during this pregnancy	Working condition														rs145436396		AX-35152381
									Number of smokers in the family	Smoking habits														rs1123136		AX-32084233
									Number of smokers in your living room	Smoking habits														rs7403557		AX-33000207
									Partner's smoking habit	Smoking habits														rs12106450		AX-41672973
									Frequency of passive smoking through junior high school	Smoking habits														rs12672350		AX-40561795
									Passive smoking up to Junior high school hours per day	Smoking habits														rs4775214		AX-11652703
									Occupation: administrative professional	Occupation														rs6852985		AX-12826495
									Occupation: officers of corporations and organizations	Occupation														rs282072		AX-12382535
									Occupation: administrative staff of corporations, organizations, etc.	Occupation														rs76558708		AX-14199388
									Occupation: doctors, dentists, veterinarians, pharmacists	Occupation														rs1387757		AX-35384835
									Occupation: public health nurses, midwives, and nurses	Occupation														rs78624752		AX-12467463
									Occupation: medical technician	Occupation														rs3761674		AX-15892395
									Occupation: faculty	Occupation														rs1786581		AX-11523659
																								rs12591682		AX-11658572
																								rs2285875		AX-12517246
																								rs58617803		AX-11105838
																								rs4888854		AX-30940799
																								rs35121012		AX-11187457
																								rs75285037		AX-14598299
																								rs13207392		AX-38747935
																								rs62230181		AX-13251778
																								rs12458217		AX-40253383
																								rs117576215		AX-32715841
																								rs147254865		AX-38812653
																								rs72631384		AX-12464273
																								rs12432565		AX-39567129
																								rs6482113		AX-36117223
																								rs489581		AX-40576829
																								rs2561122		AX-11564410
																								rs56229431		AX-12447580
																								rs1049607		AX-14229698
																								rs117113937		AX-13483498
																								rs138235483		AX-15048649
																								rs3844453		AX-16401813
																								rs77799448		AX-11207693
																								rs4750657		AX-34606773
																								rs4936105		AX-31715505
																								rs7530853		AX-34214049
																								rs6899233		AX-16043174
																								rs581771		AX-16054367
																								rs2289381		AX-15762922
																								rs7594681		AX-33048397
																								rs13175212		AX-11302395
																								rs2250997		AX-11195854
																								rs16840259		AX-35794129
																								rs75502574		AX-33077273
																								rs10859742		AX-33077827
																								rs9469302		AX-38746613
																								rs4722522		AX-39146225
																								rs547695		AX-39005987
																								rs8396		AX-11366632
																								rs10146064		AX-14597182
																								rs10891563		AX-40061431
																								rs957186		AX-11264650
																								rs4755142		AX-11559517
																								rs116847715		AX-37362609
																								rs304637		AX-11364628
																								rs12010301		AX-42542761
																								rs144158115		AX-16942933
																								rs79885333		AX-15495653
																								rs35920710		AX-12433848
																								rs12557182		AX-11567445
																								rs17329068		AX-32060707
																								rs117238018		AX-11379869
																								rs6997547		AX-13276514
																								rs2230216		AX-42126779
																								rs62097457		AX-13308135
																								rs6697388		AX-14588799
																								rs4703905		AX-11534129
																								rs117242442		AX-39014397
																								rs3104086		AX-50380358
																								rs12410857		AX-12397960
																								rs10863310		AX-14802048
																								rs1125508		AX-32936467
																								rs60242504		AX-12662322
																								rs12643170		AX-13590383
																								rs2666970		AX-11362009
																								rs11776097		AX-31215509
																								rs11643806		AX-39274613
																								rs72720666		AX-11524938
																								rs7649206		AX-11558819
																								rs74952650		AX-11527351
																								rs2653517		AX-17053419
																								rs1523879		AX-11352964
																								rs16904279		AX-15835469
																								rs79076861		AX-38812833
																								rs6704302		AX-12608979
																								rs12606791		AX-11478390
																								rs2903424		AX-11250717
																								rs1748944		AX-14164227
																								rs10059367		AX-40835259
																								rs4984575		AX-32328545
																								rs7123311		AX-11616863
																								rs1274214		AX-13809814
																								rs2302054		AX-11188458
																								rs2313529		AX-11224885
																								rs7350994		AX-11118541
																								rs6439996		AX-40236153
																								rs2685029		AX-29867807
																								rs74723176		AX-37667443
																								rs3735701		AX-14124165
																								rs11102107		AX-38868573
																								rs6577913		AX-13886892
																								rs66914726		AX-32293143
																								rs148549285		AX-33047293
																								rs3749383		AX-16557154
																								rs6915774		AX-11197441
																								rs79507519		AX-12481753
																								rs10992971		AX-146363465
																								rs16992462		AX-41462625
																								rs6551230		AX-29424041
																								rs76318740		AX-12597881
																								rs2811675		AX-39458461
																								rs35636518		AX-35053923
																								rs7221329		AX-16701763
																								rs72625012		AX-12420453
																								rs6780355		AX-40934365
																								rs56362190		AX-12636838
																								rs78248825		AX-12582495
																								rs4870776		AX-11472484
																								rs78868550		AX-11236835
																								rs13123152		AX-42548929
																								rs13272004		AX-16610030
																								rs9304408		AX-11624751
																								rs591183		AX-33152081
																								rs905676		AX-11237558
																								rs76908934		AX-13593741
																								rs8117909		AX-15719356
																								rs17186714		AX-35882335
																								rs75637595		AX-67134601
																								rs4742805		AX-13936904
																								rs10854115		AX-11587786
																								rs7296207		AX-11229866
																								rs6123721		AX-33933135
																								rs6979550		AX-38961761
																								rs798274		AX-11451685
																								rs294957		AX-12559658
																								rs9772604		AX-13407274
																								rs74809731		AX-41387117
																								rs12503073		AX-32506333
																								rs16953821		AX-11618164
																								rs9849513		AX-36892943
																								rs77571842		AX-11487593
																								rs1502023		AX-34074465
																								rs117242768		AX-14305194
																								rs76949069		AX-11332009
																								rs113343738		AX-12437774
																								rs77170782		AX-11396139
																								rs62333789		AX-11671370
																								rs3888225		AX-14876687
																								rs4805721		AX-17261866
																								rs9465866		AX-33676599
																								rs6547214		AX-11623312
																								rs7076053		AX-38776117
																								rs11682166		AX-30599057
																								rs2410192		AX-31690055
																								rs12982096		AX-41489553
																								rs79337243		AX-13560158
																								rs10506055		AX-12613565
																								rs5758922		AX-29876633
																								rs3862683		AX-14520725
																								rs10187394		AX-12605166
																								rs52252		AX-14670567
																								rs72759041		AX-39953397
																								rs79100231		AX-15526031
																								rs2002562		AX-16762218
																								rs62316045		AX-37568545
																								rs9859533		AX-34951201
																								rs168405		AX-106776878
																								rs60637927		AX-35129629
																								rs61909569		AX-30706797
																								rs11865826		AX-35249647
																								rs13081977		AX-17267018
																								rs6552361		AX-40484715
																								rs7980937		AX-34776043
																								rs73001949		AX-16267078
																								rs1996800		AX-65259602
																								rs75493330		AX-12908835
																								rs470422		AX-42478407
																								rs2946571		AX-12617051
																								rs2456207		AX-42334385
																								rs4534248		AX-11244923
																								rs4870000		AX-15445769
																								rs117004488		AX-11133062
																								rs59565018		AX-11587395
																								rs140327039		AX-11644978
																								rs2354414		AX-13006515
																								rs73302663		AX-35172039
																								rs74438967		AX-33619209
																								rs9536579		AX-13013072
																								rs74054819		AX-11484838
																								rs1953018		AX-30333919
																								rs9892504		AX-33922327
																								rs118079335		AX-34901923
																								rs10768389		AX-31205953
																								rs10271063		AX-11558700
																								rs4881476		AX-14564280
																								rs7153256		AX-16830198
																								rs113296430		AX-30350537
																								rs74662581		AX-40182929
																								rs5971114		AX-11184870
																								rs12028225		AX-16601363
																								rs144343642
																								rs150675323
																								rs7971437
																								rs77873799
																								rs12945190
																								rs13139604
																								rs117488843
																								rs74030450
																								rs9290901
																								rs343470
																								rs12611634
																								rs1931564
																								rs10211893
																								rs11593020
																								rs6846439
																								rs78353155
																								rs75686944
																								rs75807197
																								rs11177550
																								rs4941815
																								rs1896887
																								rs57414511
																								rs118183653
																								rs778356
																								rs9710433
																								rs513783
																								rs6072447
																								rs6520023
																								rs17108668
																								rs146329891
																								rs12480922
																								rs8142951
																								rs10519199
																								rs6937293
																								rs8087032
																								rs1722418
																								rs879414
																								rs859198
																								rs1609560
																								rs7819605
																								rs117986622
																								rs748519
																								rs2316122
																								rs16925140
																								rs76707252
																								rs12439972
																								rs8023656
																								rs893704
																								rs207688
																								rs7657387
																								rs7154018
																								rs9560340
																								rs80354059
																								rs7985676
																								rs2765415
																								rs61657317
																								rs4968069
																								rs78882031
																								rs117394235
																								rs11736433
																								AX-30823381
																								rs1893681
																								rs1909340
																								rs34110441
																								rs2280435
																								rs12605289
																								rs1611796
																								rs17324501
																								rs117097444
																								rs57899013
																								rs520820
																								rs28450433
																								rs77049658
																								rs117515672
																								rs28445163
																								rs10818071
																								rs7839185
																								rs12424570
																								rs6874845
																								rs77032189
																								rs116893847
																								rs80089761
																								rs7092302
																								rs9643131
																								rs2275959
																								rs117358205
																								rs6810055
																								rs7866311
																								rs3903770
																								rs117762602
																								rs10829550
																								rs117483434
																								rs10881912
																								rs73249177
																								rs9614538
																								rs139965235
																								rs56150850
																								rs75219147
																								rs2078924
																								rs76653122
																								rs876285
																								rs2076523
																								rs79166829
																								rs1155645
																								rs2477836
																								rs12668630
																								rs10823550
																								rs9597985
																								rs13079166
																								rs11677325
																								rs78109710
																								rs2925055
																								rs59700056
																								rs1978153
																								rs6548418
																								rs7868525
																								rs2952667
																								rs17049174
																								rs4304239
																								rs10079829
																								rs7239749
																								rs7172514
																								rs1368405
																								rs4434476
																								rs6521034
																								rs17467077
																								rs3779862
																								rs516507
																								rs116921809
																								rs67864731
																								rs62132293
																								rs4550819
																								rs10259929
																								rs6662514
																								rs3936130
																								rs7502119
																								rs16884798
																								rs10848828
																								rs6619631
																								rs16989351
																								rs10892634
																								rs9881383
																								rs4838595
																								rs6828983
																								rs10760331
																								rs77073109
																								rs16890503
																								rs80193603
																								rs10756571
																								rs4321359
																								rs7106084
																								rs198188
																								rs7256691
																								rs75138357
																								rs1831131
																								rs76264765
																								rs79153551
																								rs9967324
																								rs4427099
																								rs2000755
																								rs7939923
																								rs9407764
																								rs299457
																								rs3796205
																								rs1554080
																								rs9526496
																								rs3934742
																								rs117744543
																								rs6808827
																								rs117312566
																								rs1792658
																								rs1373946
																								rs74336600
																								rs80274296
																								rs78508855
																								rs779915
																								rs76174573
																								rs7619562
																								rs61009233
																								rs10245485
																								rs114671760
																								rs2171027
																								rs6105830
																								rs787146
																								rs79026595
																								rs9828229
																								rs244125
																								rs1768869
																								rs1734729
																								rs12714424
																								rs35493025
																								rs2301935
																								rs4687426
																								rs72801720
																								rs17262250
																								rs11737434
																								rs564079898
																								AX-15717783
																								rs11006558
																								rs76505493
																								rs2561253
																								rs8134779
																								rs12107708
																								rs12713568
																								rs78114106
																								rs9325136
																								rs10860878
																								rs535691
																								rs10937831
																								rs62201676
																								rs79137022
																								rs4918940
																								rs7587452
																								rs61985049
																								rs238615
																								rs17659514
																								rs6892024
																								rs78891468
																								rs6124110
																								rs6559364
																								AX-15175231
																								rs143165066
																								rs11929282
																								rs26310
																								rs1562619
																								rs4671424
																								rs10034587
																								rs12412892
																								rs6472166
																								rs12802515
																								rs7578775
																								rs3897732
																								rs1956976
																								rs1325582
																								rs6422906
																								rs812334
																								rs1530572
																								rs1206982
																								rs1031960
																								rs17099679
																								rs117708629
																								rs1783315
																								rs1020517
																								rs117575907
																								rs11693020
																								rs10824342
																								rs28407709
																								rs3745925
																								rs5967204
																								rs465208
																								rs7730227
																								rs76497249
																								rs7545687
																								rs7570716
																								rs11893484
																								rs73167366
																								rs871677
																								rs12671784
																								rs71359190
																								rs6989472
																								rs2849683
																								rs1956467
																								rs2285093
																								rs2254330
																								rs4888920
																								rs79931468
																								rs11021499
																								rs66480871
																								rs17156694
																								rs7021902
																								rs2120192
																								rs4923350
																								rs9321725
																								rs4732466
																								rs1377870
																								rs12055083
																								rs2240593
																								rs11185102
																								rs9525714
																								rs2383117
																								rs11775715
																								rs1805313
																								rs117719850
																								rs13251987
																								rs868896
																								rs299959
																								rs3853483
																								rs78583221
																								rs4610259
																								rs10208082
																								rs4036
																								rs7633280
																								rs3797740
																								rs1501921
																								rs6684851
																								rs1114126
																								rs6863703
																								rs830705
																								rs957293
																								rs56848490
																								rs2095989
																								rs4435987
																								rs73220827
																								rs117223846
																								rs77467280
																								rs7455906
																								rs4934394
																								rs11664552
																								rs2269189
																								rs57324139
																								rs4708543
																								rs4256335
																								rs7731665
																								rs75917670
																								rs1383978
																								rs13428896
																								rs7937746
																								rs11763166
																								rs11853841
																								rs10745397
																								rs6970275
																								rs77518295
																								rs9467449
																								rs12461977
																								rs820369
																								rs2958934
																								rs6041046
																								rs643099
																								rs7080150
																								rs7567754
																								rs12664593
																								rs2825532
																								rs9826490
																								rs13077758
																								rs180686834
																								rs10772634
																								rs11248280
																								rs4965726
																								rs1523656
																								rs1022951
																								rs3850189
																								rs7541544
																								rs74429989
																								rs12104935
																								rs6580148
																								rs7624349
																								rs6724712
																								rs77724549
																								rs117676050
																								rs79471827
																								rs6440389
																								rs76884994
																								rs1028830
																								rs1280851
																								rs75740485
																								rs495532
																								rs2144723
																								rs16823817
																								rs1979296
																								rs74542074
																								rs6010152
																								rs41503244
																								rs7956759
																								rs12544783
																								rs10864412
																								rs7301202
																								rs9614421
																								rs56052642
																								AX-12603704
																								rs714326
																								rs36113018
																								rs2210585
																								rs117245882
																								rs17517067
																								rs117813590
																								rs11155719
																								rs875385
																								rs77058162
																								rs2909658
																								rs6904411
																								rs6428110
																								rs2155836
																								rs946516
																								rs7319850
																								rs77984585
																								rs17089331
																								rs139788432
																								rs59678024
																								rs78603665
																								rs10974636
																								rs72773054
																								rs4842240
																								rs28501610
																								rs9930978
																								rs11011836
																								rs6587119
																								rs6889402
																								rs76592763
																								rs1997933
																								rs10845883
																								rs10002376
																								rs2853158
																								rs7489105
																								rs8091107
																								rs75551864
																								rs996408
																								rs2368048
																								rs77598497
																								rs75550132
																								rs79730788
																								rs9313398
																								rs522870
																								rs6460428
																								rs9405784
																								rs6892053
																								rs1924692
																								rs115717420
																								rs12033627
																								rs1972797
																								rs78318281
																								rs77985864
																								rs2472873
																								rs4951488
																								rs10149608
																								rs352892
																								rs62317276
																								rs1964591
																								rs12804771
																								rs12946864
																								rs10511609
																								rs9319895
																								rs150637114
																								rs9551329
																								rs4667680
																								rs76095387
																								rs1884539
																								rs718265
																								AX-30563617
																								rs610846
																								rs4941844
																								rs143311348
																								rs1999530
																								rs4892988
																								rs13062018
																								rs77493464
																								rs6888230
																								rs59740251
																								rs9912520
																								rs2664374
																								rs57682151
																								rs212755
																								rs12551478
																								rs7181907
																								rs868249
																								rs56803780
																								rs1531576
																								rs183769354
																								rs6840349
																								rs7834727
																								rs117460279
																								rs62043865
																								rs2568449
																								rs3815716
																								rs10839818
																								rs12703831
																								rs56138405
																								rs914467
																								rs28361395
																								rs57343582
																								rs12670298
																								rs2863187
																								rs6497001
																								rs1461549
																								rs2178915
																								rs76785025
																								rs150137
																								rs984132
																								rs672491
																								rs117994470
																								rs11731752
																								rs117173812
																								rs4524121
																								rs1796432
																								rs2142780
																								rs6005483
																								rs2826664
																								rs7822955
																								rs77899158
																								rs4782338
																								rs1007572
																								rs1043165
																								rs1881227
																								rs1465835
																								rs10783439
																								rs7741447
																								rs10801784
																								rs2516624
																								rs117179283
																								rs2965706
																								rs3921407
																								rs138245106
																								rs1735899
																								rs12371057
																								rs35021862
																								rs3828118
																								rs6492353
																								rs10113962

## Sheet: preterm LBW model
Preterm LBW model
Laboratory test data collected in the early stage of pregnancy, HSIC LASSO			Laboratory test data collected in the early stage of pregnancy, RFE			Questionnaires completed in the early stage of pregnancy, HSIC LASSO			Questionnaires completed in the early stage of pregnancy, RFE			Maternal SNP array data (JPAv2),HSIC_LASSO		Maternal SNP array data (Jpa NEO), HSIC_LASSO		Paternal SNP array data (JPAv2), HSIC_LASSO		Paternal SNP array data (Jpa NEO), HSIC_LASSO		Maternal SNP array data (JPAv2), REF		Maternal SNP array data (Jpa NEO), REF		Paternal SNP array data (JPAv2), RFE		Paternal SNP array data (Jpa NEO), RFE		Fetal ultrasonography data (training data : 10-25 weeks of gestation), HSIC LASSO		Fetal ultrasonography data (training data : 10-25 weeks of gestation), RFE
Itemnames	Categories		Itemnames	Categories		Itemnames	Categories		Itemnames	Categories		Itemnames		Itemnames		Itemnames		Itemnames		Itemnames		Itemnames		Itemnames		Itemnames		Itemnames		Itemnames
urinal albumin	Urinalysis		Shrimp Allergy Class	Immunological test		Have your eating habits changed significantly in the past 5 years?	Eating habits		How many people, including yourself, live in the house?	Household composition		rs1027269		rs390212		rs973369		AX-11531457		rs11875457		AX-11222632		rs973369		AX-11531457		FFL (17 g.w.)		FFL (31 g.w.)
serum creatinine	Biochemical test		Concentration of cedar antibodies	Immunological test		Frequency of miso soup intake	Eating habits					rs4294811		rs10864412		rs10733482		AX-14920116		rs4333244		AX-33709007		rs10733482		AX-14920116		BPD (36 g.w.)		BPD (14 g.w.)
urinary creatinine	Urinalysis		Concentration of dermatophagoides farinas antibodies	Immunological test		Do you drink the broth of ramen, udon, or soba noodles?	Eating habits					rs390212		rs10975383		rs1020517		AX-34505039		rs59361541		AX-15747523		rs1020517		AX-34505039		AC (21 g.w.)		BPD (22 g.w.)
urinary sodium	Urinalysis		dermatophagoides farinas allergy class	Immunological test		Do you add sugar to your tea?	Eating habits					rs10864412		rs1523879		rs876285		AX-11347625		rs62316045		AX-40495693		rs16989351		AX-11347625		EFBW (28 g.w.)		BPD (26 g.w.)
GOT	Biochemical test		Concentration of cat antibodies	Immunological test		Reason for changing eating habits: other	Eating habits					rs10975383		rs1991069		rs10519199		AX-13091825		rs905938		AX-11349522		rs2816856		AX-13091825		AC (34 g.w.)		BPD (24 g.w.)
γ-GTP	Biochemical test		Cat Allergy Class	Immunological test		Reason for changing eating habits: thought it was good for my health	Eating habits					rs1523879		rs59155864		rs2816856		AX-14325134		rs10912538		AX-13981858		rs61985049		AX-14325134		BPD (16 g.w.)		FFL (27 g.w.)
uric acid level	Biochemical test		serum creatinine	Biochemical test		Do you have a habit of putting soy sauce on your food at the table?	Eating habits					rs4965726		AX-30563617		rs17748145		AX-11219122		rs168405		AX-32178065		rs7232502		AX-11219122		BPD (20 g.w.)		BPD (33 g.w.)
serum neutral fat	Biochemical test		cystatin C level	Biochemical test		How often do you consume horse mackerel and sardines?	Eating habits					rs10760331		rs2927448		rs7455906		AX-13566263		rs1001689		AX-32893505		rs17748145		AX-13566263		BPD (35 g.w.)		BPD (28 g.w.)
Total colesterol	Biochemical test		urinary sodium	Urinalysis		How often do you consume squid?	Eating habits					rs12422259		rs713702		rs62475298		AX-34244617		rs10852908		AX-14346845		rs2178915		AX-34244617		FFL (34 g.w.)		BPD (21 g.w.)
HDL-colesterol	Biochemical test		urinary sodium (for calculation)	Urinalysis		How often do you consume instant food?	Eating habits					rs713702		rs759791		rs620925		AX-33915723		rs147961116		AX-11531106		rs12422259		AX-33915723		AC (28 g.w.)		FFL (23 g.w.)
urinary potassium	Urinalysis					How often do you consume oolong tea?	Eating habits					rs35121012		rs6549096		rs75907879		AX-11616863		rs174431		AX-16543182		rs62475298		AX-11616863		FFL (30 g.w.)		FFL (33 g.w.)
antigen-nonspecific IgE	Immunological test					How often do you consume kamaboko?	Eating habits					rs6549096		rs35121012		rs560739		AX-51283308		rs6091845		AX-12379500		rs7455906		AX-51283308		EFBW (30 g.w.)		AC (21 g.w.)
cystatin C	Biochemical test					How often do you consume cucumber?	Eating habits					rs12578227		rs12578227		rs117053184		AX-12618579		rs6552361		AX-32773275		rs547695		AX-12618579		AC (35 g.w.)		FFL (35 g.w.)
GFP class	Biochemical test					How often do you consume Konjac / Shirataki?	Eating habits					rs8110954		rs2903424		rs76690117		AX-13712771		rs13081977		AX-13703766		rs75907879		AX-13712771		FFL (36 g.w.)		FFL (26 g.w.)
Concentration of dermatophagoides farinas antibodies	Immunological test					How often do you consume sweet potato?	Eating habits					rs10891563		rs11677325		rs1554943		AX-11669340		rs12503542		AX-29846901		rs10002376		AX-11669340		BPD (32 g.w.)		BPD (16 g.w.)
Concentration of cedar antibodies	Immunological test					How often do you consume green beans?	Eating habits					rs11677325		rs10495595		rs907301		AX-31162733		rs73001949		AX-11355597		rs72613652		AX-31162733		AC (25 g.w.)		FFL (25 g.w.)
						How often do you consume crowndaisy?	Eating habits					rs8091107		rs450382		rs2871164		AX-11505561		rs13015834		AX-32224625		rs560739		AX-11505561		BPD (27 g.w.)		AC (25 g.w.)
						How often do you consume watermelon?	Eating habits					rs1796432		rs2925055		rs695202		AX-34741257		rs470422		AX-14625868		rs10891563		AX-34741257		EFBW (19 g.w.)		BPD (15 g.w.)
						How often do you consume other citrus fruits?	Eating habits					rs304637		rs2529447		rs2456207		AX-15230132		rs2871164		AX-13655143		rs2823955		AX-15230132		FFL (37 g.w.)		FFL (28 g.w.)
						How often do you consume Soba?	Eating habits					rs17217587		rs13264712		rs43007		AX-11623312		rs12447019		AX-35086811		rs9606160		AX-11623312		EFBW (26 g.w.)		BPD (19 g.w.)
						How often do you consume sea ​​bream?	Eating habits					rs3749810		rs2952667		rs2685029		AX-11243074		rs6757093		AX-42535639		rs76690117		AX-11243074		AC (18 g.w.)		FFL (21 g.w.)
						How often do you consume cheese?	Eating habits					rs3767139		rs11786637		rs6796546		AX-15607467		rs7864039		AX-16453442		rs7256691		AX-15607467		BPD (19 g.w.)		BPD (35 g.w.)
						How often do you consume chocolate?	Eating habits					rs2044061		rs17049174		rs6789557		AX-13461317		rs2456207		AX-30225043		rs1554943		AX-13461317		FFL (20 g.w.)		FFL (20 g.w.)
						How often do you consume tofu (for miso soup)?	Eating habits					rs17065989		rs3767139		rs2469643		AX-50687255		rs7560283		AX-41978679		rs343470		AX-50687255		BPD (30 g.w.)		BPD (13 g.w.)
						How often do you consume tomato?	Eating habits					rs3844371		rs10773543		rs3848044		AX-11250827		rs2237935		AX-35884403		rs2871164		AX-11250827		EFBW (27 g.w.)		FFL (22 g.w.)
						How often do you consume egg plants?	Eating habits					rs6810055		rs2044061		rs117144588		AX-15609534		rs4870000		AX-34929649		rs80089761		AX-15609534		BPD (23 g.w.)		BPD (38 g.w.)
						How often do you consume chives?	Eating habits					rs10739815		rs17065989		rs10860878		AX-32590085		rs886293		AX-15540387		rs695202		AX-32590085		AC (19 g.w.)		BPD (29 g.w.)
						How often do you consume chines cabbage?	Eating habits					rs11155719		rs720674		rs74054819		AX-12525231		rs59565018		AX-11138819		rs2456207		AX-12525231		BPD (31 g.w.)		BPD (17 g.w.)
						How often do you consume jam?	Eating habits					rs6472166		rs875385		rs4750657		AX-17049360		rs2354414		AX-15704986		rs194231		AX-17049360		EFBW (33 g.w.)		BPD (20 g.w.)
						How often do you consume margarine?	Eating habits					rs11240694		rs11155719		rs2055032		AX-12597538		rs74758480		AX-15256150		rs11240694		AX-12597538		BPD (33 g.w.)		FFL (16 g.w.)
						How often do you consume breads?	Eating habits					rs74651341		rs10934302		rs28427021		AX-41415823		rs74725458		AX-13876070		rs2427384		AX-41415823		AC (31 g.w.)		AC (22 g.w.)
						How often do you consume peanuts?	Eating habits					rs4968069		AX-15717783		rs7153256		AX-13886892		rs9892504		AX-11569990		rs299457		AX-13886892		AC (37 g.w.)		AC (26 g.w.)
						How often do you consume cookie?	Eating habits					rs1924692		rs2155836		rs4661028		AX-16985205		rs10768389		AX-16985205		rs10783439		AX-16985205		AC (22 g.w.)		AC (18 g.w.)
						How often do you consume broccoli?	Eating habits					rs458862		rs9913024		rs914467		AX-14223327		rs80011349		AX-11153285		rs1079575		AX-14223327		EFBW (34 g.w.)		AC (28 g.w.)
						How often do you consume mandarin orange?	Eating habits					rs7260110		rs4968069		rs73178553		AX-38747935		rs72479189		AX-11348402		rs2685029		AX-38747935		BPD (25 g.w.)		FFL (17 g.w.)
						How often do you consume ricecake?	Eating habits					rs7759489		rs1174851		rs16989351		AX-41847751		rs116978545		AX-33391069		rs6796546		AX-41847751		BPD (26 g.w.)		AC (30 g.w.)
						How often do you consume peach?	Eating habits					rs1896952		rs7260110		rs1523656		AX-12538962		rs4485326		AX-14526824		rs6789557		AX-12538962		FFL (22 g.w.)		AC (20 g.w.)
						How often do you consume ramen?	Eating habits					rs1049607		rs7759489		rs7232502		AX-15030995		rs11646835		AX-11601542		rs11040933		AX-15030995		BPD (14 g.w.)		AC (34 g.w.)
						How often do you consume lettuce?	Eating habits					rs11752318		rs1049607		rs61985049		AX-41462625		rs4881476		AX-12590658		rs16905212		AX-41462625		AC (33 g.w.)		AC (31 g.w.)
						How often do you consume wakame seaweed and kelp?	Eating habits					rs778356		rs11248979		rs12422259		AX-11485731		rs10961543		AX-12825878		rs2469643		AX-11485731		EFBW (31 g.w.)		AC (19 g.w.)
						How often do you consume drinking water (commercially available / water purifier)?	Eating habits					rs6808827		rs4273458		rs2178915		AX-33595369		rs113296430		AX-17169958		rs2965706		AX-33595369		FFL (21 g.w.)		AC (24 g.w.)
						How often do you consume 100% fruit apple juice?	Eating habits					rs6508647		rs73386696		rs547695		AX-11094174		rs7222692		AX-32377281		rs570762		AX-11094174		BPD (34 g.w.)		AC (23 g.w.)
						How often do you consume tea?	Eating habits					rs9912048		rs13426205		rs10002376		AX-11283506		rs77400269		AX-31534851		rs10860878		AX-11283506		EFBW (36 g.w.)		FFL (34 g.w.)
						How often do you consume Koya-tofu/Shimito-tofu?	Eating habits					rs352892		rs10936688		rs72613652		AX-11275036		AX-14855501		AX-33708715		rs12598418		AX-11275036		FFL (18 g.w.)		BPD (37 g.w.)
						How often do you consume grilled fish?	Eating habits					rs10808564		rs10808564		rs10891563		AX-29471049		rs3109181		AX-42588161		rs4750657		AX-29471049		FFL (35 g.w.)		BPD (23 g.w.)
						Frequency of eating beak fast	Eating habits					rs56159319		rs56159319		rs2823955		AX-16846509		rs117252789		AX-15910421		rs1206982		AX-16846509		FFL (24 g.w.)		BPD (31 g.w.)
						How often do you consume pickles (pickled plums)?	Eating habits					rs17156694		rs17156694		rs9606160		AX-146364542		rs10130233		AX-67634445		rs12643170		AX-146364542		FFL (38 g.w.)		FFL (18 g.w.)
						How often do you consume pork soup?	Eating habits					rs9319895		rs2811675		rs7256691		AX-15385973		rs10945475		AX-35453881		rs2055032		AX-15385973		AC (30 g.w.)		BPD (27 g.w.)
						How often do you consume lactic acid bacteria beverage?	Eating habits					rs1974532		rs1974532		rs343470		AX-14910655		rs2838917		AX-31275039		rs2666970		AX-14910655		EFBW (37 g.w.)		AC (36 g.w.)
						How often do you consume natto?	Eating habits					rs1902625		rs1027269		rs11991673		AX-11583763		rs5971114		AX-12596774		rs10506055		AX-11583763		EFBW (32 g.w.)		FFL (29 g.w.)
						How often do you consume bancha / genmaicha?	Eating habits							rs11256268		rs80089761		AX-13419697		rs12028225		AX-50389234				AX-13419697		AC (24 g.w.)		FFL (38 g.w.)
						How often do you consume milk?	Eating habits							rs4294811		rs2239159		AX-14219948		rs11869207		AX-33419149				AX-14219948		BPD (24 g.w.)		FFL (30 g.w.)
						How often do you consume deep-fried food?	Eating habits							rs117097444		rs194231		AX-11503075		rs11183784		AX-13624662				AX-11503075		FFL (32 g.w.)		BPD (25 g.w.)
						How often do you consume egg?	Eating habits							rs4965726		rs1881227		AX-40565751		rs7971437		AX-12487946				AX-40565751		FFL (16 g.w.)		AC (33 g.w.)
						What is the most frequent way to cook seafood?	Eating habits							rs520820		rs6997547		AX-11213482		rs4827335		AX-35620527				AX-11213482		BPD (29 g.w.)		BPD (32 g.w.)
						What is the most frequent way to meat?	Eating habits							rs2240593		rs2427384		AX-13593741		rs74030450		AX-11101324				AX-13593741		FFL (23 g.w.)		EFBW (18 g.w.)
						Is your daily food intake in the past year higher than the reference amount? (reference amount : apple pear 1/2 80g)	Eating habits							rs10760331		rs11240694		AX-36544939		rs936577		AX-11617694				AX-36544939		BPD (37 g.w.)		FFL (37 g.w.)
						Is your daily food intake in the past year higher than the reference amount? (reference amount : 80 g per horse mackerel or sardine)	Eating habits							rs75724441		rs299457		AX-31752523		rs10230781		AX-12732514				AX-31752523		FFL (26 g.w.)		BPD (36 g.w.)
						Is your daily food intake in the past year higher than the reference amount? (reference amount : 2g of deep-fried tofu for 1 cup of miso soup)	Eating habits							rs12422259		rs10783439		AX-11210293		rs12307102		AX-30707361				AX-11210293		EFBW (38 g.w.)		FFL (32 g.w.)
						Is your daily food intake in the past year higher than the reference amount? (reference amount : 1/2 persimmon (80g))	Eating habits							rs28513		rs1079575		AX-11619682		rs79133056		AX-12711924				AX-11619682		EFBW (17 g.w.)		AC (37 g.w.)
						Is your daily food intake in the past year higher than the reference amount? (reference amount : 1/2 medium cabbage leaf, 30g)	Eating habits							rs77343371		rs6488469		AX-39092767		rs11791081		AX-16818226				AX-39092767		BPD (13 g.w.)		AC (27 g.w.)
						Is your daily food intake in the past year higher than the reference amount? (reference amount : 1/3 cucumber, 30g)	Eating habits							rs8110954		rs11040933		AX-33619209		rs638403		AX-42481273				AX-33619209		FFL (27 g.w.)		EFBW (22 g.w.)
						Is your daily food intake in the past year higher than the reference amount? (reference amount : 1 teaspoon ketchup, 5g)	Eating habits							rs28445163		rs16905212		AX-13608667		rs76202754		AX-35238353				AX-13608667		FFL (29 g.w.)		AC (38 g.w.)
						Is your daily food intake in the past year higher than the reference amount? (reference amount : 1/4 burdock root, 40g)	Eating habits							rs8091107		rs3897712		AX-35178299		rs12611634		AX-29612861				AX-35178299		EFBW (35 g.w.)		EFBW (19 g.w.)
						Is your daily food intake in the past year higher than the reference amount? (reference amount : 1 komatsuna plant, 20g)	Eating habits							rs10891563		rs2965706		AX-12594165		rs9574536		AX-11396950				AX-12594165		EFBW (18 g.w.)		EFBW (26 g.w.)
						Is your daily food intake in the past year higher than the reference amount? (reference amount : 2 pieces of konnyaku/shirataki oden, 50g)	Eating habits							rs10818071		rs76574897		AX-41527385		rs75007655		AX-12673827				AX-41527385		EFBW (21 g.w.)		BPD (18 g.w.)
						Is your daily food intake in the past year higher than the reference amount? (reference amount : 1/6 sweet potatoes (40g))	Eating habits							rs1796432		rs570762		AX-11267248		rs991087		AX-31774161				AX-11267248		BPD (21 g.w.)		EFBW (21 g.w.)
						Is your daily food intake in the past year higher than the reference amount? (reference amount : 1 taro, 30g)	Eating habits							rs1423684		rs2124872		AX-11420135		rs7073371		AX-12590566				AX-11420135		AC (26 g.w.)		EFBW (20 g.w.)
						Is your daily food intake in the past year higher than the reference amount? (reference amount : 80g per 1 sardine or mackerel)	Eating habits							rs7144514		rs12598418		AX-11608877		rs10249566		AX-14378211				AX-11608877		AC (38 g.w.)		EFBW (23 g.w.)
						Is your daily food intake in the past year higher than the reference amount? (reference amount : 1/3 potato(50g))	Eating habits							rs34381438		rs6047006		AX-35332177		rs7657795		AX-11124180				AX-35332177		FFL (25 g.w.)		AC (35 g.w.)
						Is your daily food intake in the past year higher than the reference amount? (reference amount :1/8 of water melon, 120g)	Eating habits							rs304637		rs1206982		AX-30168013		rs76887092		AX-11099898				AX-30168013		EFBW (20 g.w.)		EFBW (35 g.w.)
						Is your daily food intake in the past year higher than the reference amount? (reference amount :1 sliced cheese 20g)	Eating habits							rs74715452		rs2666970		AX-13407274		rs423367		AX-34352241				AX-13407274		BPD (38 g.w.)		EFBW (33 g.w.)
						Is your daily food intake in the past year higher than the reference amount? (reference amount : 1/2 of other citrus fruits, 75g)	Eating habits							rs17217587		rs12643170		AX-11416955		rs1896887		AX-12628366				AX-11416955		AC (27 g.w.)		AC (32 g.w.)
						Is your daily food intake in the past year higher than the reference amount? (reference amount : 1/6 chikuwa, 20g)	Eating habits							rs1567675		rs10506055		AX-17151958		rs118183653		AX-11689620				AX-17151958		BPD (17 g.w.)		FFL (36 g.w.)
						Is your daily food intake in the past year higher than the reference amount? (reference amount:1/4 tofu (boiled tofu, chilled tofu) 75g)	Eating habits							rs7237158		rs1902625		AX-31198151		rs11752318		AX-13153238				AX-31198151		EFBW (25 g.w.)		EFBW (27 g.w.)
						Is your daily food intake in the past year higher than the reference amount? (reference amount : 5 tofu cubes, 20g)	Eating habits							rs7882480						rs9710433		AX-11129660						EFBW (22 g.w.)		EFBW (24 g.w.)
						Is your daily food intake in the past year higher than the reference amount? (reference amount : 1/4 tomato (50g))	Eating habits							rs3749810						rs778356		AX-16860585						BPD (22 g.w.)		EFBW (36 g.w.)
						Is your daily food intake in the past year higher than the reference amount? (reference amount : 1 tablespoon of dressing, 10g)	Eating habits							rs758481						rs7858819		AX-11267248						FFL (33 g.w.)		AC (17 g.w.)
						Is your daily food intake in the past year higher than the reference amount? (reference amount : 100g of pork cutlet	Eating habits							rs3844371						rs9324258		AX-16865292						AC (17 g.w.)		EFBW (37 g.w.)
						Is your daily food intake in the past year higher than the reference amount? (reference amount : 1/4 papaya, 50g)	Eating habits							rs10739815						rs7400099		AX-11129415						AC (36 g.w.)		EFBW (28 g.w.)
						Is your daily food intake in the past year higher than the reference amount? (reference amount : 10 large grapes 100g)	Eating habits							rs6810055						rs10094132		AX-35673661						FFL (31 g.w.)		EFBW (17 g.w.)
						Is your daily food intake in the past year higher than the reference amount? (reference amount : 3 bunches of broccoli, 30g)	Eating habits							rs194231						rs1902625		AX-30373691						BPD (15 g.w.)		EFBW (29 g.w.)
						Is your daily food intake in the past year higher than the reference amount? (reference amount : 1 piece of bacon (20g))	Eating habits							rs6472166						rs146329891		AX-35878205						AC (20 g.w.)		EFBW (30 g.w.)
						Is your daily food intake in the past year higher than the reference amount? (reference amount : 1/2 tbsp mayonnaise, 7g)	Eating habits							rs11240694						rs76157819		AX-42499263						BPD (28 g.w.)		FFL (19 g.w.)
						Is your daily food intake in the past year higher than the reference amount? (reference amount : 1/4 of a melon, 60g)	Eating habits							rs74651341						rs12743368		AX-12523479						EFBW (23 g.w.)		AC (29 g.w.)
						Is your daily food intake in the past year higher than the reference amount? (reference amount : 15g per piece of loin ham)	Eating habits							rs1924692						rs28734803		AX-16771729						AC (23 g.w.)		EFBW (38 g.w.)
						Is your daily food intake in the past year higher than the reference amount? (reference amount : 1 small bowl of wakame seaweed or kelp, 20 g)	Eating habits							rs458862						rs10975383		AX-11697516						FFL (28 g.w.)		EFBW (31 g.w.)
						Is your daily food intake in the past year higher than the reference amount? (reference amount : 1 piece of dried fish, 50g))	Eating habits							rs1896952						rs10519199		AX-40003303						EFBW (24 g.w.)		BPD (34 g.w.)
						Is your daily food intake in the past year higher than the reference amount? (reference amount : 3 pieces of fried chicken, 50g)	Eating habits							rs11019642						rs6937293		AX-15963305						BPD (18 g.w.)		EFBW (25 g.w.)
						Is your daily food intake in the past year higher than the reference amount? (reference amount : 5 slices of stir-fried chicken(60g))	Eating habits							rs11752318						rs1078821		AX-12439132						EFBW (29 g.w.)		EFBW (34 g.w.)
						Is your daily food intake in the past year higher than the reference amount? (reference amount : 1 rice cake, 50g))	Eating habits							rs778356						rs6651361		AX-14909653						AC (32 g.w.)
						Is your daily food intake in the past year higher than the reference amount? (reference amount : 2 pieces of grilled chicken(70g))	Eating habits							rs6808827						rs8087032		AX-39252289						AC (29 g.w.)
						Is your daily food intake in the past year higher than the reference amount? (reference amount : 3 slices of pickled vegetables(takuwan) (30g))	Eating habits							rs9912048						rs859198		AX-35951957						FFL (19 g.w.)
						Is your daily food intake in the past year higher than the reference amount? (reference amount : 1 small plate of pickles (cucumbers) 30 g))	Eating habits							rs6508647						rs12578227		AX-11668270
						Is your daily food intake in the past year higher than the reference amount? (reference amount : 1 small dish of pickled vegetables (eggplant)(30 g))	Eating habits							rs352892						rs1609560		AX-11699204
						Is your daily food intake in the past year higher than the reference amount? (reference amount : 1 small plate of pickles (hakusai)(30 g))	Eating habits							rs282072						rs12586178		AX-12484110
						Is your daily food intake in the past year higher than the reference amount? (reference amount : 1 small plate of pickled vegetables (nozawana or takana(30 g))	Eating habits							rs1792658						rs2316122		AX-13516235
						Is your daily food intake in the past year higher than the reference amount? (reference amount : 200cc of low-fat milk, 1 bottle)	Eating habits							rs9319895						rs8023656		AX-15024007
						Is your daily food intake in the past year higher than the reference amount? (reference amount : 2 slices of pork liver (40g)	Eating habits							rs117329408						rs207688		AX-11234117
						Is your daily food intake in the past year higher than the reference amount? (reference amount : 2 slices of braised pork, 40g)	Eating habits							rs1902625						rs17065989		AX-50561870
						Frequency of drinking	Alcohol consumption													rs2392893		AX-42609433
						Total sleeping hours	Sleeping condition													rs7210946		AX-34112593
						Do you take naps?	Sleeping condition													rs12669192		AX-15537185
						Do you wake up in the middle of the night in the middle of your sleep?	Sleeping condition													rs117643271		AX-34244617
						How sleepy are you during the day?	Sleeping condition													rs9637352		AX-11281075
						AIS score	Sleeping condition													rs10248721		AX-12436041
						Occupation:professional and technical personnel	Occupation													rs7221459		AX-12564455
						Occupation: office worker	Occupation													rs732428		AX-11565796
						Occupation: general office worker	Occupation													rs11248979		AX-12477676
						Occupation: sales positions	Occupation													rs2215935		AX-51143944
						Occupation: service professional	Occupation													rs78882031		AX-39946323
						Occupation: customer service and catering	Occupation													rs72836422		AX-11556963
						Occupation: housewife	Occupation													rs11992166		AX-17232800
						Occupation: current employment status	Occupation													rs16923139		AX-11252456
						During the past 30 days, about how often did you feel restless or fidgety?	Stress test (K6)													rs56159319		AX-12518184
						During the past 30 days, about how often did you feel so depressed that nothing could cheer you up?	Stress test (K6)													rs186851288		AX-39604667
						During the past 30 days, about how often did you feel worthless?	Stress test (K6)													rs2280435		AX-15938867
						K6 score	Stress test (K6)													rs9507788		AX-15742233
						How many people, including yourself, live in the house?	Household composition													rs11073504		AX-16783867
						Are you living with your child?	Household composition													rs77865791		AX-31253313
						Are you living with your father?	Household composition													rs78655166		AX-16285082
						Are you living with your mother?	Household composition													rs1611796		AX-30884559
						Are you living with your partner's father?	Household composition													rs12261515		AX-11250827
						Are you living with your partner's mother?	Household composition													rs17324501		AX-15362217
						Do you live with anyone other than the above?	Household composition													rs2402214		AX-31966949
						Gender of the first child	Basic characteristics													rs76831614		AX-32152105
						Height of body	Basic characteristics													rs28450433		AX-35237791
						Weight before pregnancy	Basic characteristics													rs520820		AX-15058652
						Symptoms of Morning Sickness	Body condition													rs117515672		AX-11562918
						Have you undergone fertility treatment?	Fertility treatment													rs6833827		AX-41415823
						Disease History: dysmenorrhea	Disease history													rs10782987		AX-12667785
						Disease History: endometriosis	Disease history													rs286905		AX-11619278
						Disease History: uterine myoma	Disease history													rs11722420		AX-15026339
						Diagnosis received during past pregnancy: Hypertensive disorder of pregnancy	Disease history													rs74433833		AX-13910554
						Diagnosis received during past pregnancy: threatened preterm labor	Disease history													rs10818071		AX-14612602
						Have you had the flu in the past 6 months?	Disease history													rs62168357		AX-32561323
						Are you taking any supplements that contain folic acid as an ingredient?	Folic acid taking													rs12424570		AX-35299625
						When to start taking folic acid	Folic acid taking													rs4742762		AX-31525673
						Do you have metal in your teeth?	Dental health													rs74681551		AX-11393970
						Smoking status of the pregnant woman herself	Smoking habits													rs74715452		AX-39367239
						Frequency of passive smoking in the year before pregnancy	Smoking habits													rs77032189		AX-32872551
						Duration of passive smoking by junior high school students (years)	Smoking habits													rs7706191		AX-11698552
						During an average week before pregnancy, were there any days of intense physical activity?	Physical activity													rs116893847		AX-14364710
						In an average week prior to pregnancy, were there any days of moderate physical activity?	Physical activity													rs12191179		AX-16540400
						Were there any days in the week before pregnancy when you walked for more than 10 minutes continuously?	Physical activity													rs758481		AX-16923966
						Number of days in a week that you walked for at least 10 minutes	Physical activity													rs7939793		AX-13846100
						Time spent lying down or other activities during the day	Physical activity													rs2275959		AX-13607156
						Time spent watching TV per day (hours)	Physical activity													rs10739815		AX-11498106
						How many days a week do you work?	Working condition													rs3903770		AX-32591295
						Did you ever have to carry anything heavier than about 10 kg?	Working condition													rs7866311		AX-36111681
						Is your residence or workplace a noisy environment?	Working condition													rs74511384		AX-12635166
						Number of times you handled medical disinfectants during this pregnancy.	Working condition													rs2269493		AX-13992100
						Number of times you handled oil-based marker during this pregnancy	Working condition													rs6849281		AX-12657657
						Did you handle water-based paint and inkjet printer at work at least once a month during this pregnancy?	Working condition													rs2427384		AX-30154205
						Number of times you handled organic solvent during this pregnancy	Working condition													rs1442801		AX-13378515
						Number of times you handled insecticide during this pregnancy	Working condition													rs1028394		AX-29684223
						Use of medications, supplements, and health foods	Medication													rs11159077		AX-35637393
						Number of smokers in your living room	Smoking habits													rs10881912		AX-35644533
						Time spent playing games per day (minuites)	Physical activity													rs7148185		AX-31924359
						Occupation: public health nurses, midwives, and nurses	Occupation													rs2124872		AX-31203351
																				rs7995672		AX-15385973
																				rs9818714		AX-12494496
																				rs75219147		AX-33622177
																				rs56150850		AX-11365533
																				rs390212		AX-32693623
																				rs11680001		AX-29865665
																				rs876285		AX-40904385
																				rs79166829		AX-40832663
																				rs1524495		AX-14806433
																				rs10823550		AX-40114683
																				rs17619605		AX-36601795
																				rs6559627		AX-37600949
																				rs9572719		AX-16226042
																				rs13079166		AX-14219948
																				rs309705		AX-16940579
																				rs2925055		AX-33701681
																				rs7045248		AX-12466315
																				rs9959483		AX-14615979
																				rs6548418		AX-11558053
																				rs561292		AX-14316972
																				rs10512426		AX-11399846
																				rs7868525		AX-15438731
																				rs2177714		AX-15508769
																				rs17049174		AX-40534279
																				rs13047362		AX-11174782
																				rs7239749		AX-12562879
																				rs10934302		AX-32402315
																				rs7429855		AX-11274492
																				rs4434476		AX-32186165
																				rs6521034		AX-12578500
																				rs6796546		AX-14622801
																				rs516507		AX-11143114
																				rs62132293		AX-11574888
																				rs67864731		AX-14340845
																				rs13004805		AX-16984160
																				rs117983349		AX-33124063
																				rs4752384		AX-13409750
																				rs59618757		AX-14908999
																				rs4839620		AX-11571379
																				rs117265893		AX-12515820
																				rs1656018		AX-13086586
																				rs6662514		AX-14076325
																				rs1445403		AX-31674495
																				rs16884798		AX-32189823
																				rs8023357		AX-11637105
																				rs10848828		AX-13038264
																				rs16989351		AX-11393686
																				rs10892634		AX-12517292
																				rs138402989		AX-13401904
																				rs9881383		AX-32772245
																				rs5912847		AX-35839389
																				rs10760331		AX-11370394
																				rs519349		AX-41486497
																				rs488595		AX-36396673
																				rs10102065		AX-16789938
																				rs72613652		AX-11410718
																				rs117200216		AX-12566392
																				rs10756571		AX-39312771
																				rs7106084		AX-15394467
																				rs80037191		AX-35091827
																				rs7882480		AX-39238867
																				rs3749810		AX-11570556
																				rs2512028		AX-11678309
																				rs9967324		AX-12668914
																				rs4353774		AX-34080649
																				rs117177740		AX-50227013
																				rs59400867		AX-11388476
																				rs74651341		AX-11088548
																				rs3796205		AX-14442192
																				rs4589542		AX-15854455
																				rs200312339		AX-15937389
																				rs9526496		AX-11205389
																				rs1554080		AX-11691617
																				rs75059932		AX-38496957
																				rs139484380		AX-41973691
																				rs7862337		AX-29725755
																				rs2242373		AX-14974996
																				rs6766789		AX-14947047
																				rs6808827		AX-31691117
																				rs4775758		AX-31012745
																				rs12598418		AX-32040457
																				rs117329408		AX-39904169
																				rs80274296		AX-30848749
																				rs1373946		AX-12446604
																				rs74336600		AX-12668622
																				rs973369		AX-11094264
																				rs2050289		AX-15057558
																				rs779915		AX-11598494
																				rs10245485		AX-16422741
																				rs2171027		AX-36753129
																				rs75409165		AX-33595369
																				rs10817560		AX-41525751
																				rs1357774		AX-30715297
																				rs12460114		AX-39926533
																				rs9828229		AX-12607006
																				rs142014758		AX-14039101
																				rs117053184		AX-40701029
																				rs2523071		AX-36527489
																				rs244125		AX-12779951
																				rs17064899		AX-13508945
																				rs12714424		AX-13023635
																				rs35493025		AX-17133674
																				rs55746338		AX-16700008
																				rs17067084		AX-11591512
																				rs4687426		AX-14835211
																				rs6104578		AX-32754705
																				rs11006558		AX-65894602
																				AX-15717783		AX-12659955
																				rs2561253		AX-14040701
																				rs1227238		AX-16391155
																				rs12660074		AX-13062849
																				rs72735307		AX-42073417
																				rs34451442		AX-16713779
																				rs9864307		AX-32699005
																				rs2897347		AX-12816525
																				rs10860878		AX-11189042
																				rs78170786		AX-11522884
																				rs57235991		AX-13393027
																				rs1027269		AX-13635179
																				rs10937831		AX-14091083
																				AX-42810365		AX-11542915
																				rs6767523		AX-35422729
																				rs1955086		AX-15938982
																				rs78310797		AX-40128877
																				rs7587452		AX-30300885
																				rs238615		AX-33169129
																				rs421439		AX-13896454
																				rs6892024		AX-13581606
																				rs17143272		AX-11143333
																				rs12947027		AX-17017528
																				rs6716178		AX-31735093
																				rs6124110		AX-16654074
																				rs9914174		AX-13179801
																				rs6559364		AX-33691969
																				rs6921169		AX-13573825
																				rs4901900		AX-36397135
																				rs6787918		AX-11292051
																				rs11929282		AX-38964071
																				rs1151454		AX-15759191
																				rs17217587		AX-11565239
																				rs117729794		AX-12532506
																				rs12412892		AX-35661751
																				rs4671424		AX-14278827
																				rs1651025		AX-16190751
																				rs835592		AX-41226425
																				rs36090891		AX-30123319
																				rs7916855		AX-31811957
																				rs781296		AX-36060061
																				rs12802515		AX-41833983
																				rs9931348		AX-13224253
																				rs113914846		AX-11522906
																				rs2728804		AX-33300195
																				rs3025039		AX-16787081
																				rs75300635		AX-15955373
																				rs17710639		AX-11649320
																				rs9516953		AX-15787325
																				rs1031960		AX-15779187
																				rs1544419		AX-12627753
																				rs62546065		AX-15608425
																				rs117708629		AX-41988393
																				rs6719264		AX-11535299
																				rs10791320		AX-13846321
																				rs6520756		AX-50057919
																				rs7967441		AX-13158056
																				rs117348570		AX-36780651
																				rs1020517		AX-41247201
																				rs3745925		AX-11503335
																				rs16870032		AX-38696409
																				rs7799418		AX-13461317
																				rs17748145		AX-50687255
																				rs6534730		AX-11373304
																				rs759791		AX-15464525
																				rs1504542		AX-17049360
																				rs7545687		AX-13999148
																				rs11893484		AX-16899545
																				rs71540757		AX-16986231
																				rs871677		AX-11274738
																				rs58091569		AX-31743437
																				rs11109370		AX-11215466
																				rs71359190		AX-11476828
																				rs1028564		AX-12521113
																				rs2044061		AX-17117029
																				rs9902475		AX-16085955
																				rs4975794		AX-11524341
																				rs9310143		AX-11290148
																				rs80319924		AX-40888903
																				rs1157730		AX-15372387
																				rs117268334		AX-16539143
																				rs7093457		AX-40815333
																				rs117623117		AX-14621111
																				rs2285093		AX-16490707
																				rs2254330		AX-12577793
																				rs4888920		AX-11555347
																				rs10854122		AX-11378145
																				rs2227163		AX-12958933
																				rs7590420		AX-11399570
																				rs11200718		AX-15749641
																				rs148991973		AX-32537341
																				rs17451107		AX-12837201
																				rs2120192		AX-16940976
																				rs12901610		AX-40972761
																				rs12599043		AX-39565787
																				rs4923350		AX-16202947
																				rs9321725		AX-13681537
																				rs9285163		AX-39597705
																				rs11082420		AX-32724161
																				rs2240593		AX-11138463
																				rs76193655		AX-12962723
																				rs1035028		AX-16209396
																				rs9525714		AX-15737304
																				rs7258128		AX-12388886
																				rs10956670		AX-11145753
																				rs7236400		AX-16172492
																				rs11662841		AX-12727855
																				rs12222921		AX-30842701
																				rs4610259		AX-36922371
																				rs35019970		AX-31001295
																				rs4036		AX-11247197
																				rs76043051		AX-13449309
																				rs11040933		AX-11666640
																				rs1341455		AX-32610341
																				rs6684851		AX-11451199
																				rs2909111		AX-11671824
																				rs6047006		AX-42567167
																				rs1114126		AX-66294200
																				rs6863703		AX-11406989
																				rs830705		AX-33055253
																				rs229489		AX-36756473
																				rs957293		AX-11672374
																				rs2095989		AX-38872735
																				rs17034641		AX-40921423
																				rs73220827		AX-12485068
																				rs78249975		AX-40239809
																				rs9553939		AX-41314731
																				rs77467280		AX-55193199
																				rs60486252		AX-15781671
																				rs7943722		AX-35622025
																				rs76142550		AX-14227155
																				rs11664552		AX-11619682
																				rs12660368		AX-11231019
																				rs61021634		AX-16658178
																				rs1034057		AX-40430661
																				rs118184968		AX-17027448
																				rs8181240		AX-40420991
																				rs4708543		AX-36301419
																				rs13386664		AX-14247500
																				rs57310213		AX-32107163
																				rs1383978		AX-29985619
																				rs13428896		AX-11119244
																				rs2529447		AX-35951045
																				rs76726728		AX-39717751
																				rs11853841		AX-11416955
																				rs10745397		AX-15462836
																				rs7278220		AX-15065431
																				rs6970275		AX-38333313
																				rs10281498		AX-13393822
																				rs7991445		AX-12586471
																				rs140817293		AX-62689371
																				rs10140426		AX-41198015
																				rs7759489		AX-14277604
																				rs12429400		AX-11668297
																				rs2825532		AX-31279009
																				rs10808564		AX-11413948
																				rs79886149		AX-11650270
																				rs13077758		AX-11687679
																				rs476426		AX-11619545
																				rs1436284		AX-14901650
																				rs147994863		AX-15848032
																				rs4294811		AX-15032909
																				rs76628179		AX-13566263
																				rs61997471		AX-40848899
																				rs28712661		AX-11275076
																				rs10772634		AX-42548729
																				rs4965726		AX-39937259
																				rs62251799		AX-31162733
																				rs114507193		AX-153849348
																				rs75724441		AX-12803305
																				rs12104935		AX-169155387
																				rs7541544		AX-40866467
																				rs12422259		AX-16232846
																				rs9652531		AX-41537821
																				rs1425737		AX-30477341
																				rs8110954		AX-12406224
																				rs77818165		AX-34629421
																				rs117676050		AX-40144565
																				rs12745368		AX-32590085
																				rs2239158		AX-11600561
																				rs76884994		AX-30761035
																				rs4875372		AX-13758449
																				AX-11426743		AX-11307667
																				rs1280851		AX-36599833
																				rs2207416		AX-12634658
																				rs10199636		AX-11161768
																				rs2267193		AX-17020646
																				rs75740485		AX-11597452
																				rs2329177		AX-11513932
																				rs495532		AX-50265838
																				rs2144723		AX-14173929
																				rs74750002		AX-15347000
																				rs16823817		AX-36389585
																				rs1123136		AX-30104901
																				rs7403557		AX-12867955
																				rs62464802		AX-14340817
																				rs76287232		AX-42652217
																				rs41503244		AX-11571756
																				rs7956759		AX-34055793
																				rs10864412		AX-11555802
																				rs12544783		AX-35115535
																				rs116967104		AX-17179964
																				rs3761674		AX-39518205
																				rs7715634		AX-30019939
																				rs1786581		AX-14591232
																				rs2285875		AX-29511771
																				rs35121012		AX-31251013
																				rs4888854		AX-15119921
																				AX-83294960		AX-12563246
																				rs118154473		AX-58562764
																				rs5958491		AX-13965672
																				rs62230181		AX-32715293
																				rs12458217		AX-40011429
																				rs117576215		AX-13024444
																				rs72631384		AX-17099262
																				rs77060598		AX-29474715
																				rs2210585		AX-34181279
																				rs75321745		AX-40565751
																				rs2484165		AX-41967287
																				rs12432565		AX-11298417
																				rs78647174		AX-13363691
																				rs11155719		AX-41912643
																				rs2909658		AX-14083207
																				rs6482113		AX-11658299
																				rs6904411		AX-14154961
																				rs5909269		AX-12594870
																				rs1389967		AX-13397092
																				rs7319850		AX-16873500
																				rs3745820		AX-16009031
																				rs56229431		AX-15391695
																				rs80103278		AX-11436128
																				rs1049607		AX-12402585
																				rs1916705		AX-35801471
																				rs117098832		AX-31718579
																				rs6501194		AX-38718691
																				rs4936105		AX-31497073
																				rs7530853		AX-14535267
																				rs581771		AX-15073549
																				rs13175212		AX-13646085
																				rs28501610		AX-14420449
																				rs2289381		AX-11420135
																				rs16840259		AX-34721099
																				rs58969359		AX-12409509
																				rs118165429		AX-42007145
																				rs1997933		AX-30168013
																				rs547695		AX-39974403
																				rs10845883		AX-11099224
																				rs2853158		AX-40591003
																				rs8396		AX-37047947
																				rs151221527		AX-36710985
																				rs143314312		AX-11210918
																				rs8091107		AX-83565531
																				rs10891563		AX-17023103
																				rs10146064		AX-36520635
																				rs957186		AX-36131047
																				rs2052177		AX-15319114
																				rs304637		AX-16137247
																				rs2368048		AX-55694386
																				rs775525		AX-15304589
																				rs12010301		AX-40907199
																				rs144158115		AX-11219122
																				rs11264063		AX-15117780
																				rs522870		AX-83081634
																				rs11025336		AX-11367148
																				rs6892053		AX-40772279
																				rs1801426		AX-40189967
																				rs76574897		AX-13059486
																				rs2230216		AX-15605032
																				rs1125508		AX-11243074
																				rs10149608		AX-35418489
																				rs17466455		AX-32325299
																				rs12804771		AX-12407972
																				rs9319895		AX-13386062
																				rs10511609		AX-16087117
																				rs11776097		AX-33000207
																				rs3741048		AX-12525231
																				rs3864884		AX-67578215
																				rs9551329		AX-31402871
																				rs74952650		AX-11628270
																				rs1523879		AX-15557268
																				rs2653517		AX-11658572
																				rs1884539		AX-11523659
																				rs718265		AX-11122892
																				AX-30563617		AX-30940799
																				rs4941844		AX-11485731
																				rs4892988		AX-38812653
																				rs2903424		AX-29398015
																				rs13062018		AX-15423859
																				rs907301		AX-40576829
																				rs59740251		AX-12447580
																				rs4984575		AX-38960183
																				rs7123311		AX-11540461
																				rs2664374		AX-14229698
																				rs1274214		AX-13483498
																				rs7683769		AX-16401813
																				rs115589002		AX-11207693
																				rs2313529		AX-13206873
																				rs7181907		AX-31715505
																				rs6439996		AX-14744347
																				rs2685029		AX-16043174
																				rs1870375		AX-16054367
																				rs56803780		AX-13080524
																				rs6577913		AX-40080363
																				rs148549285		AX-40773099
																				rs74071307		AX-11092763
																				rs76318740		AX-11195854
																				rs35636518		AX-35794129
																				rs56138405		AX-41915613
																				rs914467		AX-33077273
																				rs145122676		AX-41978643
																				rs78248825		AX-40056119
																				rs4870776		AX-12469986
																				rs1461549		AX-33077827
																				rs2178915		AX-15851316
																				rs9304408		AX-12866984
																				rs150137		AX-29964667
																				rs2050513		AX-15295388
																				rs905676		AX-15249923
																				rs8117909		AX-37111191
																				rs672491		AX-30039261
																				rs17186714		AX-14629160
																				rs4742805		AX-37924945
																				rs4524121		AX-34801039
																				rs1796432		AX-39132915
																				rs6967583		AX-11481596
																				rs10181218		AX-15219518
																				rs7144514		AX-11366632
																				rs6005483		AX-12756885
																				rs6979550		AX-17067130
																				rs9396763		AX-12964693
																				rs294957		AX-14597182
																				rs2826664		AX-31557801
																				rs7822955		AX-12614200
																				rs1043165		AX-39092767
																				rs12666375		AX-11264650
																				rs1881227		AX-12583187
																				rs117242768		AX-37362609
																				rs1465835		AX-32313179
																				rs76949069		AX-41699637
																				rs10783439		AX-12433848
																				rs62333789		AX-15495653
																				rs77170782		AX-32060707
																				rs10801784		AX-31839647
																				rs55857959		AX-13276514
																				rs1896952		AX-15906489
																				rs3897712		AX-42126779
																				rs4805721		AX-33756771
																				rs2965706		AX-11608877
																				rs6547214		AX-30039869
																				rs1735899		AX-14510691
																				rs12371057		AX-11690602
																				rs11682166		AX-16237735
																				rs116947689		AX-12397960
																				rs78375647		AX-50380358
																				rs17710008		AX-32936467
																				rs6492353		AX-55214820
																						AX-41230097
																						AX-11362009
																						AX-11423925
																						AX-39274613
																						AX-29462127
																						AX-64910884
																						AX-34673995
																						AX-11579054
																						AX-11570845
																						AX-13707203
																						AX-11527351
																						AX-17053419
																						AX-33771427
																						AX-12452795
																						AX-15835469
																						AX-12859269
																						AX-12543814
																						AX-11347625
																						AX-39325871
																						AX-17074846
																						AX-11250717
																						AX-33629781
																						AX-11616863
																						AX-42567263
																						AX-13809814
																						AX-41188701
																						AX-16603331
																						AX-14199249
																						AX-12762739
																						AX-17051187
																						AX-11525972
																						AX-13841100
																						AX-40138941
																						AX-42357627
																						AX-35644429
																						AX-67655846
																						AX-15030915
																						AX-39578195
																						AX-29867807
																						AX-15771506
																						AX-37667443
																						AX-38868573
																						AX-38793527
																						AX-13886892
																						AX-32293143
																						AX-14333449
																						AX-40142019
																						AX-12472123
																						AX-15590872
																						AX-32792883
																						AX-12481753
																						AX-146363465
																						AX-15755928
																						AX-12741174
																						AX-38063681
																						AX-41462625
																						AX-29424041
																						AX-12995907
																						AX-40173901
																						AX-17178285
																						AX-16133578
																						AX-35053923
																						AX-11087870
																						AX-12582495
																						AX-11472484
																						AX-14056846
																						AX-15547528
																						AX-12405582
																						AX-13569504
																						AX-16610030
																						AX-12574797
																						AX-15917288
																						AX-13593741
																						AX-15719356
																						AX-29451321
																						AX-14191798
																						AX-15861639
																						AX-13936904
																						AX-11687261
																						AX-14717623
																						AX-83366294
																						AX-39322417
																						AX-29419351
																						AX-11265731
																						AX-12407846
																						AX-11451685
																						AX-38961761
																						AX-12559658
																						AX-13407274
																						AX-29594035
																						AX-15416104
																						AX-29500895
																						AX-13673989
																						AX-11618164
																						AX-14142146
																						AX-15165476
																						AX-12587885
																						AX-11111800
																						AX-11114891
																						AX-30028089
																						AX-11135188
																						AX-34074465
																						AX-35074309
																						AX-11332009
																						AX-12467354
																						AX-41474127
																						AX-11396139
																						AX-11671370
																						AX-12618579
																						AX-17261866
																						AX-15686548
																						AX-14876687
																						AX-13264746
																						AX-11660212
																						AX-33524669
																						AX-38776117
																						AX-31690055
																						AX-33813965
																						AX-41489553
																						AX-36142291
																						AX-16919931
																						AX-16529792
																						AX-29876633
																						AX-11682787
																						AX-35241561
																						AX-11282703
																						AX-35282159
																						AX-12605166
																						AX-39953397
																						AX-29499753
																						AX-16027305
																						AX-11126806
																						AX-40301921
																						AX-14518487
																						AX-41175253
																						AX-11616006
																						AX-17257222
																						AX-34951201
																						AX-15273606
																						AX-30706797
																						AX-35129629
																						AX-13631930
																						AX-12491102
																						AX-33383601
																						AX-39352045
																						AX-36895535
																						AX-40484715
																						AX-32391983
																						AX-31238117
																						AX-11097688
																						AX-15895669
																						AX-38936477
																						AX-30479765
																						AX-35706865
																						AX-11697461
																						AX-16009505
																						AX-31278959
																						AX-11695172
																						AX-30123761
																						AX-12908835
																						AX-39057103
																						AX-11500665
																						AX-16121865
																						AX-32653983
																						AX-42334385
																						AX-12617051
																						AX-11571031
																						AX-36544939
																						AX-14136877
																						AX-42340969
																						AX-30440225
																						AX-11393931
																						AX-11133062
																						AX-13006515
																						AX-33055877
																						AX-11484838
																						AX-12981767
																						AX-33922327
																						AX-36823443
																						AX-11297323
																						AX-32528049
																						AX-31205953
																						AX-14564280
																						AX-11622458
																						AX-36599557
																						AX-15187221
																						AX-61395944
																						AX-35431239
																						AX-11112956
																						AX-13348374
																						AX-30033209
																						AX-32124793
																						AX-11357442
																						AX-14595571
																						AX-13252509
																						AX-17266403
																						AX-51283308
																						AX-16394801
																						AX-14232103
																						AX-11673394
																						AX-33424011
																						AX-11672320
																						AX-38916567
																						AX-39117777
																						AX-14325415
																						AX-12996710
																						AX-11216835
																						AX-11127830
																						AX-12513008
																						AX-12471393
																						AX-16519114
																						AX-15299012
																						AX-13472914
																						AX-34950059
																						AX-83016932
																						AX-12930858
																						AX-36178815
																						AX-38307075
																						AX-12716085
																						AX-11354982
																						AX-34371613
																						AX-40552089
																						AX-12468329
																						AX-37002645
																						AX-14289601
																						AX-41754609
																						AX-11303558
																						AX-12390902
																						AX-12525393
																						AX-14909330
																						AX-15566296
																						AX-30670415
																						AX-16547063
																						AX-41229541
																						AX-15734726
																						AX-12754520
																						AX-11470063
																						AX-11161419
																						AX-17168516
																						AX-12719028
																						AX-15445108
																						AX-15529643
																						AX-146364542
																						AX-40989735
																						AX-14149394
																						AX-15552174
																						AX-15613502
																						AX-35860449
																						AX-15478865
																						AX-36570379
																						AX-32255065
																						AX-31452583
																						AX-40898479
																						AX-11164835
																						AX-14657123
																						AX-39462107
																						AX-12396585
																						AX-17152988
																						AX-41380069
																						AX-35401393
																						AX-11186153
																						AX-12438348
																						AX-13354876
																						AX-17102439
																						AX-38995423
																						AX-15395259
																						AX-11340362
																						AX-14962741
																						AX-13843396
																						AX-31738053
																						AX-50446853
																						AX-33785355
																						AX-11338840
																						AX-39957005
																						AX-16754382
																						AX-32324533
																						AX-11151372
																						AX-42164241
																						AX-68375148
																						AX-13466058
																						AX-11635514
																						AX-40600279
																						AX-38828653
																						AX-11174395
																						AX-40428629
																						AX-12642920
																						AX-13064253
																						AX-12585325
																						AX-11505437
																						AX-11214592
																						AX-11460634
																						AX-11673684
																						AX-40988767
																						AX-35012123
																						AX-16574283
																						AX-16589581
																						AX-36500619
																						AX-12380730
																						AX-11531457
																						AX-13244903
																						AX-13914619
																						AX-14570869
																						AX-42651077
																						AX-32553885
																						AX-14843024
																						AX-12380046
																						AX-13843232
																						AX-13262435
																						AX-12540127
																						AX-33150279
																						AX-11669340
																						AX-13978179
																						AX-17080122
																						AX-13914190
																						AX-12380543
																						AX-11100043
																						AX-14979421
																						AX-11432191
																						AX-33039769
																						AX-31977163
																						AX-113408739
																						AX-13027211
																						AX-14749671
																						AX-12884999
																						AX-15120974
																						AX-11540006
																						AX-32476511
																						AX-11627781
																						AX-12719572
																						AX-11598242
																						AX-14617935
																						AX-11385302
																						AX-11694005
																						AX-15408287
																						AX-11503191
																						AX-16548258
																						AX-11146393
																						AX-16855433
																						AX-11521636
																						AX-12449920
																						AX-35210353
																						AX-11242733
																						AX-11112504
																						AX-11611449
																						AX-16114577
																						AX-11147917
																						AX-11410393
																						AX-38128617
																						AX-14536239
																						AX-12611542
																						AX-16997034
																						AX-11563419
																						AX-32825129
																						AX-14343952
																						AX-11203150
																						AX-16488214
																						AX-11583763
																						AX-12609574
																						AX-36186291
																						AX-32052137
																						AX-32329357
																						AX-11213482
																						AX-14275806
																						AX-32289241
																						AX-17211122
																						AX-11133970
																						AX-16938180
																						AX-39061849
																						AX-31752523
																						AX-17157644
																						AX-41107585
																						AX-15111929
																						AX-12578213
																						AX-16043783
																						AX-31819669
																						AX-11638697
																						AX-11231072
																						AX-11592816
																						AX-31763653
																						AX-11504960
																						AX-11140984
																						AX-11280600
																						AX-15663536
																						AX-17120767
																						AX-29754987
																						AX-32813747
																						AX-11418960
																						AX-41031793
																						AX-11513436
																						AX-29624807
																						AX-11265217
																						AX-13934482
																						AX-11562591
																						AX-14266983
																						AX-11243499
																						AX-33399057
																						AX-11264802
																						AX-38286295
																						AX-12379017
																						AX-11367035
																						AX-34703191
																						AX-16998894
																						AX-15977452
																						AX-14353410
																						AX-14855443
																						AX-14268203
																						AX-14975856
																						AX-11525574
																						AX-30819999
																						AX-11308226
																						AX-16793340
																						AX-11239896
																						AX-16033285
																						AX-32466857
																						AX-11403496
																						AX-11281977
																						AX-40642481
																						AX-14855486
																						AX-15785755
																						AX-11410880
																						AX-11086538
																						AX-41187517
																						AX-14328129
																						AX-39139933
																						AX-33409339
																						AX-34738327
																						AX-12596261
																						AX-11129786
																						AX-11479995
																						AX-32324551
																						AX-17206424
																						AX-11200833
																						AX-38979863
																						AX-38807335
																						AX-12667359
																						AX-34365715
																						AX-11594232
																						AX-39097457
																						AX-41847751
																						AX-40241633
																						AX-11528741
																						AX-65137643
																						AX-13270031
																						AX-13599139
																						AX-11608572
																						AX-29567975
																						AX-33745187
																						AX-15126890
																						AX-29471049
																						AX-39939677
																						AX-12590297
																						AX-15889917
																						AX-34205549
																						AX-12609225
																						AX-15727990
																						AX-16620572
																						AX-33405201
																						AX-11687736
																						AX-121609924
																						AX-12670636
																						AX-13575806
																						AX-16610018
																						AX-36371975
																						AX-14279607
																						AX-13693277
																						AX-16785620
																						AX-11289115
																						AX-13453748
																						AX-14634951
																						AX-40175425
																						AX-16101273
																						AX-16485907
																						AX-36313923
																						AX-11173694
																						AX-17030791
																						AX-41105005
																						AX-38424749
																						AX-12719751
																						AX-12618220
																						AX-15181931
																						AX-13617411
																						AX-11707060
																						AX-30771881
																						AX-12426176
																						AX-11274478
																						AX-11638052
																						AX-12796108
																						AX-39721929
																						AX-12987444
																						AX-13235426
																						AX-12449833
																						AX-33518951
																						AX-15400757
																						AX-14960833
																						AX-12520184
																						AX-13146702
																						AX-15489592
																						AX-16490363
																						AX-33637131
																						AX-15605754
																						AX-13041068
																						AX-12398692
																						AX-36392413
																						AX-11349723
																						AX-12454241
																						AX-36519789
																						AX-32342659
																						AX-36725361
																						AX-38698673
																						AX-33573629
																						AX-33009101
																						AX-39714199
																						AX-34063133
																						AX-38700021
																						AX-36516505
																						AX-16797682
																						AX-30688259
																						AX-31431893
																						AX-17236053
																						AX-11222885
																						AX-32299429
																						AX-13027700
																						AX-14795913
																						AX-15356588
																						AX-40574755
																						AX-11506347
																						AX-11130556
																						AX-11277786
																						AX-11483734
																						AX-12512464
																						AX-11538316
																						AX-17110045
																						AX-39589733
																						AX-11598488
																						AX-13062839
																						AX-39078355
																						AX-16121385
																						AX-35605181
																						AX-11223067
																						AX-15396233
																						AX-11213191
																						AX-32599429
																						AX-35776265
																						AX-11262195
																						AX-16184812
																						AX-35998835
																						AX-13207693
																						AX-11628362
																						AX-11612961
																						AX-37055829
																						AX-37966209
																						AX-12408693
																						AX-13814491
																						AX-30996103
																						AX-12548920
																						AX-34506613
																						AX-13697974
																						AX-11388737
																						AX-11394069
																						AX-12782304
																						AX-31108461
																						AX-16883379
																						AX-12629585
																						AX-11582116
																						AX-16764382
																						AX-13608667
																						AX-34023307
																						AX-11245866
																						AX-13716110
																						AX-11112437
																						AX-13958966
																						AX-41669015
																						AX-30573437
																						AX-31458237
																						AX-14369172
																						AX-42241485
																						AX-14046685
																						AX-14098115
																						AX-11687022
																						AX-11470853
																						AX-35244079
																						AX-11574120
																						AX-15409666
																						AX-11360171
																						AX-36154001
																						AX-12473575
																						AX-54610444
																						AX-11238432
																						AX-11568435
																						AX-41258275
																						AX-13304915
																						AX-29943659
																						AX-34380123
																						AX-11330618
																						AX-11480216
																						AX-11405271
																						AX-11488112
																						AX-15210296
																						AX-30511613
																						AX-12509628
																						AX-34751677
																						AX-12940826
																						AX-36743981
																						AX-36179835
																						AX-15607467
																						AX-11429925
																						AX-34248911
																						AX-11247955
																						AX-32792775
																						AX-17238286
																						AX-17149480
																						AX-35078229
																						AX-39996957
																						AX-12597538
																						AX-31592969
																						AX-83500678
																						AX-29753527
																						AX-11229725
																						AX-11286061
																						AX-16756215
																						AX-36520347
																						AX-32772701
																						AX-14220125
																						AX-12515258
																						AX-14143270
																						AX-31001975
																						AX-11665406
																						AX-32002695
																						AX-12538962
																						AX-11087820
																						AX-12531055
																						AX-15893624
																						AX-40259177
																						AX-13026237
																						AX-31045771
																						AX-11591290
																						AX-34614739
																						AX-11622584
																						AX-34815255
																						AX-16735349
																						AX-16811084
																						AX-11274614
																						AX-13557261
																						AX-11094174
																						AX-12652636
																						AX-11570929
																						AX-14407935
																						AX-17006643
																						AX-13272861
																						AX-51287980
																						AX-11523840
																						AX-16846509
																						AX-16802445
																						AX-12494395
																						AX-14035443
																						AX-12980004
																						AX-32307877
																						AX-11539628
																						AX-65384783
																						AX-11170481
																						AX-11349754
																						AX-39312253
																						AX-41486923
																						AX-11345722
																						AX-13013036
																						AX-42614923
																						AX-30933973
																						AX-11291796
																						AX-11688415
																						AX-15304480
																						AX-11267804
																						AX-14397187
																						AX-11619377
																						AX-15706512
																						AX-15550430
																						AX-40473777
																						AX-11650829
																						AX-50533889
																						AX-11713546
																						AX-11521856
																						AX-33392891
																						AX-13575382
																						AX-16980256
																						AX-68594927
																						AX-12746462
																						AX-11441303
																						AX-34647363
																						AX-11358433
																						AX-17021104
																						AX-42583911
																						AX-32477197
																						AX-11572188
																						AX-11217729
																						AX-11693662
																						AX-12517495
																						AX-12384766
																						AX-29426461
																						AX-33975999
																						AX-30366011
																						AX-32083121
																						AX-13733795
																						AX-14828550
																						AX-33096219
																						AX-11213453
																						AX-32105785
																						AX-32567587
																						AX-11241323
																						AX-11482176
																						AX-39938875
																						AX-12618543
																						AX-12514158
																						AX-36595169
																						AX-13102202
																						AX-16268034
																						AX-31506957
																						AX-11236366
																						AX-32084233
																						AX-35152381
																						AX-12826495
																						AX-11652703
																						AX-12382535
																						AX-14541569
																						AX-12467463
																						AX-14199388
																						AX-31586343
																						AX-35384835
																						AX-12600125
																						AX-13906851
																						AX-12517246
																						AX-11165744
																						AX-13013798
																						AX-14899930
																						AX-33582365
																						AX-11444006
																						AX-38747935
																						AX-13645233
																						AX-29575791
																						AX-13251778
																						AX-32715841
																						AX-39567129
																						AX-12464273
																						AX-36117223
																						AX-15307532
																						AX-34890473
																						AX-11564410
																						AX-13656986
																						AX-38799505
																						AX-11603738
																						AX-34606773
																						AX-13370459
																						AX-16919317
																						AX-11167287
																						AX-34819665
																						AX-15262588
																						AX-13395723
																						AX-33048397
																						AX-11302395
																						AX-16503618
																						AX-31280567
																						AX-11711553
																						AX-35296921
																						AX-41045533
																						AX-14132787
																						AX-38746613
																						AX-39146225
																						AX-15265474
																						AX-11650662
																						AX-14663826
																						AX-11222689
																						AX-41479735
																						AX-16489692
																						AX-39093231
																						AX-15575887
																						AX-40061431
																						AX-11559517
																						AX-17125925
																						AX-11409515
																						AX-42542761
																						AX-12559037
																						AX-16942933
																						AX-35178299
																						AX-11567445
																						AX-34612663
																						AX-30738463
																						AX-14588799
																						AX-40933255
																						AX-14133852
																						AX-42139421
																						AX-11482277
																						AX-11692039
																						AX-11534129
																						AX-39014397
																						AX-34446629
																						AX-83199518
																						AX-39886163
																						AX-16883810
																						AX-31215509
																						AX-11558819
																						AX-11352964
																						AX-38812833
																						AX-36480207
																						AX-16917047
																						AX-11478390
																						AX-32447217
																						AX-14193741
																						AX-14164227
																						AX-40321885
																						AX-13712771
																						AX-13058897
																						AX-41422219
																						AX-11141094
																						AX-42512889
																						AX-11188458
																						AX-11234669
																						AX-11224885
																						AX-29523121
																						AX-11118541
																						AX-40236153
																						AX-40760761
																						AX-30462927
																						AX-16528095
																						AX-11145750
																						AX-12986082
																						AX-11274417
																						AX-50169113
																						AX-12458386
																						AX-15218492
																						AX-14610718
																						AX-33047293
																						AX-14056977
																						AX-16557154
																						AX-11383639
																						AX-33076899
																						AX-11360160
																						AX-12402962
																						AX-11197441
																						AX-15030995
																						AX-67740524
																						AX-11426163
																						AX-30433111
																						AX-12597881
																						AX-39458461
																						AX-41020129
																						AX-14221891
																						AX-11283506
																						AX-16701763
																						AX-11150809
																						AX-12857977
																						AX-40906433
																						AX-40871113
																						AX-40934365
																						AX-12636838
																						AX-40888457
																						AX-39742687
																						AX-14912551
																						AX-11236835
																						AX-11262382
																						AX-13419697
																						AX-33152081
																						AX-11237558
																						AX-12700736
																						AX-30166235
																						AX-17200726
																						AX-42035011
																						AX-67134601
																						AX-15131000
																						AX-35882335
																						AX-14812089
																						AX-12521428
																						AX-11229866
																						AX-39398463
																						AX-34171029
																						AX-14662955
																						AX-16655262
																						AX-39319697
																						AX-42384419
																						AX-12472542
																						AX-41387117
																						AX-32506333
																						AX-35076365
																						AX-12664299
																						AX-34607915
																						AX-14435176
																						AX-16844273
																						AX-33647855
																						AX-11487593
																						AX-11311586
																						AX-14305194
																						AX-16582024
																						AX-42545961
																						AX-50060786
																						AX-14136067
																						AX-38704337
																						AX-11229335
																						AX-38038751
																						AX-11410175
																						AX-14690623
																						AX-42251933
																						AX-11429142
																						AX-14976627
																						AX-12493315
																						AX-16382360
																						AX-11623312
																						AX-29458957
																						AX-51300549
																						AX-39615881
																						AX-30599057
																						AX-11263531
																						AX-13935959
																						AX-15402014
																						AX-15755794
																						AX-13560158
																						AX-29865453
																						AX-12613565
																						AX-41292697
																						AX-14520725
																						AX-11497922
																						AX-34315429
																						AX-14670567
																						AX-31520599
																						AX-14251231
																						AX-34719047
																						AX-16762218
																						AX-14535746
																						AX-41799451
																						AX-37568545
																						AX-106776878
																						AX-14512498
																						AX-11605900
																						AX-11142355
																						AX-17267018
																						AX-12603713
																						AX-35249647
																						AX-40921537
																						AX-34776043
																						AX-17149375
																						AX-12512800
																						AX-16267078
																						AX-13441895
																						AX-65259602
																						AX-13523107
																						AX-40768201
																						AX-36727363
																						AX-42478407
																						AX-50253367
																						AX-11134837
																						AX-16916331
																						AX-11244923
																						AX-12711776
																						AX-16295140
																						AX-14102139
																						AX-15445769
																						AX-65008881
																						AX-11587395
																						AX-11644978
																						AX-35172039
																						AX-12620926
																						AX-12595212
																						AX-33619209
																						AX-13013072
																						AX-12720274
																						AX-30333919
																						AX-15508981
																						AX-11472097
																						AX-33579663
																						AX-40399921
																						AX-16830198
																						AX-32174037
																						AX-15886843
																						AX-30350537
																						AX-12409157
																						AX-13934720
																						AX-13856435
																						AX-11184870
																						AX-38885139
																						AX-16601363
																						AX-11406039
																						AX-17151958
																						AX-13408855
																						AX-11614340
