# Supplementary material for: Establishment of the early prediction models of low-birth-weight reveals influential genetic and environmental factors: a prospective cohort study
Source: BMC Pregnancy Childbirth. 2023 Aug 31;23:628. doi: 10.1186/s12884-023-05919-5 (PMC10472725; doi:10.1186/s12884-023-05919-5)
Supplement: Supplementary file 1 — Additional file 1. Supplemental Document. Supplemental Figure 1. Scheme of the all analyses performed in our study. Supplemental Figure 2. The proportion of the importance score of the term LBW models. Supplemental Figure 3. The proportion of the importance score of the preterm LBW models. Supplemental Figure 4. The proportion of the importance score of the preterm LBW models. Supplemental Figure 5. F1-scores with randomly selected variables. Supplemental Table 1. The list of variables of the health assesment data. Supplemental Table 2. The datasets for both early and full-term prediction models. Supplemental Table 3. List of health assessment variables included in the models. Supplemental Table 4. The F1-scores for both early- and full-term prediction models. Supplemental Table 5. Details of the performance of early prediction models based on SNP array data. Supplemental Table 6. The feature importances of the early prediction models based on health assesment data. Supplemental Table 7. The feature importances of the early prediction models based on SNP array data. Supplemental Table 8. The gene enrichment analysis for the term LBW model. Supplemental Table 9. The gene enrichment analysis for the preterm LBW model. Supplemental Table 10. The proportion of the datasets. Supplemental Table 11. Number of selected features by feature selection. Supplemental Table 12. The feature importances of the early prediction models based on fetal ultrasonography data. Supplemental Table 13. The performance of the bagging models. Supplemental Table 14. The performance of the positive/negative controls. Supplemental Table 15. The previously reported locus among variants in the early prediction models. Supplemental Table 16. Summary of the population distribution of datasets. [file 12884_2023_5919_MOESM1_ESM.zip › Additional file 1/Supplemental Table 6.xlsx]

## Sheet: term LBW model
Supplemental Table 6 : The feature importances of the early prediction models based on health assesment data
Term LBW model
Questionnaires completed in the early stage of pregnancy, RFE, Logistic, F1-score=0.90					Questionnaires completed in the early stage of pregnancy, RFE, XGBOOST, F1-score=0.90
Itemnames	Categories	Sub-categories	Importances		Itemnames	Categories	Sub-categories	Importances
Disease History: endometriosis	Disease history		0.0242085		Is your daily food intake in the past year higher than the reference amount? (reference amount : 1 piece of sea bream (70g))	Eating habits	Daily intake of foodstuffs	0.051776
Disease History: polycystic-ovary syndrome	Disease history		0.0240385		Is your daily food intake in the past year higher than the reference amount? (reference amount : 1/4 papaya, 50g)	Eating habits	Daily intake of foodstuffs	0.046011
Diagnosis received during past pregnancy: Hypertensive disorder of pregnancy	Disease history		0.023145		Is your daily food intake in the past year higher than the reference amount? (reference amount : 3 bunches of broccoli, 30g)	Eating habits	Daily intake of foodstuffs	0.028089
Occupation: Product sales	Occupation		0.0225612		Is your daily food intake in the past year higher than the reference amount? (reference amount : 1/3 of a leaf of Chinese cabbage, 30g)	Eating habits	Daily intake of foodstuffs	0.020432
Diagnosis received during past pregnancy: other pre-existing pregnancy and delivery abnormalities	Disease history		0.0214949		Is your daily food intake in the past year higher than the reference amount? (reference amount : 6 pea pods, 30g)	Eating habits	Daily intake of foodstuffs	0.016177
Number of times you handled isotope during this pregnancy	Working condition		0.0200354		Is your daily food intake in the past year higher than the reference amount? (reference amount : 2 slices of fish paste, 20g)	Eating habits	Daily intake of foodstuffs	0.015858
Disease History: Ovarian Tumor/Ovarian Cyst	Disease history		0.018676		Is your daily food intake in the past year higher than the reference amount? (reference amount : 1/2 skewer of eel, 50g)	Eating habits	Daily intake of foodstuffs	0.01562
Occupation: other service occupations	Occupation		0.0176942		Is your daily food intake in the past year higher than the reference amount? (reference amount : 1 medium leaf of lettuce, 10g)	Eating habits	Daily intake of foodstuffs	0.014998
Occupation: other health care professionals	Occupation		0.017606		Is your daily food intake in the past year higher than the reference amount? (reference amount : 1/4 bag of bean sprouts (25g))	Eating habits	Daily intake of foodstuffs	0.014694
Fertility Treatment: In Vitro Fertilization	Fertility treatment		0.0174421		Is your daily food intake in the past year higher than the reference amount? (reference amount : 2 chives, 20g)	Eating habits	Daily intake of foodstuffs	0.014379
Have you had mumps in the past 6 months?	Disease history		0.0164121		Is your daily food intake in the past year higher than the reference amount? (reference amount : 2 thin slices of pork soup, 40g)	Eating habits	Daily intake of foodstuffs	0.014121
Do you live with any other children?	Household composition		0.0160647		Is your daily food intake in the past year higher than the reference amount? (reference amount : 1/4 of a shimeji mushroom, 20g)	Eating habits	Daily intake of foodstuffs	0.013198
Fertility Treatment: Clomid	Fertility treatment		0.0158485		Is your daily food intake in the past year higher than the reference amount? (reference amount : 20 peanuts, 20g)	Eating habits	Daily intake of foodstuffs	0.012169
Are you living with your partner's siblings?	Household composition		0.0157273		Is your daily food intake in the past year higher than the reference amount? (reference amount : 1/4 tomato (50g))	Eating habits	Daily intake of foodstuffs	0.011873
Fertility Treatment: Other	Fertility treatment		0.0152218		Is your daily food intake in the past year higher than the reference amount? (reference amount : 1/8 of a pineapple, 130g)	Eating habits	Daily intake of foodstuffs	0.01172
Occupation: chef	Occupation		0.0146883		Is your daily food intake in the past year higher than the reference amount? (reference amount : 1 eggplant, 60g)	Eating habits	Daily intake of foodstuffs	0.011007
Occupation: medical technician	Occupation		0.0141879		Is your daily food intake in the past year higher than the reference amount? (reference amount : 1/2 tbsp mayonnaise, 7g)	Eating habits	Daily intake of foodstuffs	0.010948
How often do you consume vitamin-fortified rice?	Eating habits	Frequencies of consuming foodstuffs	0.0139348		Is your daily food intake in the past year higher than the reference amount? (reference amount : 1/2 piece of raw or thick fried tofu (60g))	Eating habits	Daily intake of foodstuffs	0.010868
Occupation: accounting clerk	Occupation		0.0138486		Is your daily food intake in the past year higher than the reference amount? (reference amount : 1/4 of an onion, 50g)	Eating habits	Daily intake of foodstuffs	0.009871
Number of times you handled microorganisms during this pregnancy	Working condition		0.0135872		Is your daily food intake in the past year higher than the reference amount? (reference amount : 1/3 potato(50g))	Eating habits	Daily intake of foodstuffs	0.009824
Number of times you handled anti-cancer drug during this pregnancy	Working condition		0.0134157		Is your daily food intake in the past year higher than the reference amount? (reference amount : 1/4 burdock root, 40g)	Eating habits	Daily intake of foodstuffs	0.0098
Are you living alone?	Household composition		0.0133741		Is your daily food intake in the past year higher than the reference amount? (reference amount : 1 taro, 30g)	Eating habits	Daily intake of foodstuffs	0.009672
Diagnosis received during past pregnancy: Placenta praevia	Disease history		0.0133314		Is your daily food intake in the past year higher than the reference amount? (reference amount : 1 piece of dried fish, 50g))	Eating habits	Daily intake of foodstuffs	0.009635
Did you work in a hot place that made you sweat heavily?	Physical activity		0.0125917		Is your daily food intake in the past year higher than the reference amount? (reference amount : apple pear 1/2 80g)	Eating habits	Daily intake of foodstuffs	0.009342
Occupation: production work	Occupation		0.0124012		Is your daily food intake in the past year higher than the reference amount? (reference amount : 5 sheets of seasoned seaweed, 2g)	Eating habits	Daily intake of foodstuffs	0.009056
Occupation: management, finance, and insurance professions	Occupation		0.0119514		Is your daily food intake in the past year higher than the reference amount? (reference amount : 1/6 chikuwa, 20g)	Eating habits	Daily intake of foodstuffs	0.007921
Fertility Treatment: Artificial Fertilization	Fertility treatment		0.0119162		Is your daily food intake in the past year higher than the reference amount? (reference amount : 2 tablespoons of shirasu-boshi, 10g)	Eating habits	Daily intake of foodstuffs	0.007881
malformation of the uterus	Disease history		0.0117612		Fertility Treatment: Clomid	Fertility treatment		0.00788
Number of times you handled formalin or formaldehyde during this pregnancy	Working condition		0.0117288		Is your daily food intake in the past year higher than the reference amount? (reference amount : 2 slices of braised pork, 40g)	Eating habits	Daily intake of foodstuffs	0.007537
Is your daily food intake in the past year higher than the reference amount? (reference amount : 1 small plate of pickled vegetables (nozawana or takana(30 g))	Eating habits	Daily intake of foodstuffs	0.0115287		Is your daily food intake in the past year higher than the reference amount? (reference amount : 3 thin slices of pork (60g))	Eating habits	Daily intake of foodstuffs	0.00753
Number of times you handled insecticide during this pregnancy	Working condition		0.0113277		Is your daily food intake in the past year higher than the reference amount? (reference amount : Taisho shrimp(40g))	Eating habits	Daily intake of foodstuffs	0.007483
Number of times you handled other chemical materials during this pregnancy	Working condition		0.0110707		Have your eating habits changed significantly in the past 5 years?	Eating habits	Other features	0.007376
Disease History: adenomyosis	Disease history		0.0110321		Is your daily food intake in the past year higher than the reference amount? (reference amount : 5 slices of stir-fried chicken(60g))	Eating habits	Daily intake of foodstuffs	0.007105
Do you live with anyone other than the above?	Household composition		0.0110144		Is your daily food intake in the past year higher than the reference amount? (reference amount : 8g butter for 1 slice of bread)	Eating habits	Daily intake of foodstuffs	0.006781
Diagnosis received during past pregnancy: Gestational Diabetes Mellitus	Disease history		0.0106145		Is your daily food intake in the past year higher than the reference amount? (reference amount : 1/2 apple, 85g)	Eating habits	Daily intake of foodstuffs	0.006429
Have your eating habits changed significantly in the past 5 years?	Eating habits	Other features	0.010548		Is your daily food intake in the past year higher than the reference amount? (reference amount : 1/3 bunch spring chrysanthemum (30g))	Eating habits	Daily intake of foodstuffs	0.006358
Number of times you handled mercury during this pregnancy	Working condition		0.0105407		Is your daily food intake in the past year higher than the reference amount? (reference amount : 1/2 of a peach, 65g)	Eating habits	Daily intake of foodstuffs	0.006274
Is your daily food intake in the past year higher than the reference amount? (reference amount : 8g butter for 1 slice of bread)	Eating habits	Daily intake of foodstuffs	0.0104566		Is your daily food intake in the past year higher than the reference amount? (reference amount : 1 piece of bacon (20g))	Eating habits	Daily intake of foodstuffs	0.006256
Is your daily food intake in the past year higher than the reference amount? (reference amount : 1/8 of a pineapple, 130g)	Eating habits	Daily intake of foodstuffs	0.0102677		Is your daily food intake in the past year higher than the reference amount? (reference amount : 3 cubes of stewed pork(50g))	Eating habits	Daily intake of foodstuffs	0.006195
Is your residence or workplace a noisy environment?	Working condition		0.0102295		Is your daily food intake in the past year higher than the reference amount? (reference amount : 2 cookies, 25g)	Eating habits	Daily intake of foodstuffs	0.006167
Occupation: nursing-care service profession	Occupation		0.0102263		Do you live with anyone other than the above?	Household composition		0.006095
Is your daily food intake in the past year higher than the reference amount? (reference amount : 1 piece of sea bream (70g))	Eating habits	Daily intake of foodstuffs	0.0101666		Is your daily food intake in the past year higher than the reference amount? (reference amount : 1/2 persimmon (80g))	Eating habits	Daily intake of foodstuffs	0.005507
Is your daily food intake in the past year higher than the reference amount? (reference amount : 2 slices of braised pork, 40g)	Eating habits	Daily intake of foodstuffs	0.0100454		Is your daily food intake in the past year higher than the reference amount? (reference amount : 8g of jam or marmalade per slice of bread)	Eating habits	Daily intake of foodstuffs	0.005439
Diagnosis received during past pregnancy: ectopic pregnancy	Disease history		0.00980766		Is your daily food intake in the past year higher than the reference amount? (reference amount : 1 teaspoon ketchup, 5g)	Eating habits	Daily intake of foodstuffs	0.005294
How often do you consume lactic acid bacteria beverage?	Eating habits	Frequencies of consuming foodstuffs	0.00975932		Have you undergone fertility treatment?	Fertility treatment		0.005266
Number of times you handled hair dye during this pregnancy	Working condition		0.0097249		Is your daily food intake in the past year higher than the reference amount? (reference amount : 1 green pepper (30g)	Eating habits	Daily intake of foodstuffs	0.005161
Is your daily food intake in the past year higher than the reference amount? (reference amount : 10 clams or clam shells, 20g)	Eating habits	Daily intake of foodstuffs	0.00970395		Is your daily food intake in the past year higher than the reference amount? (reference amount : 1 yogurt cup mold(120 g))	Eating habits	Daily intake of foodstuffs	0.005131
Are you living with your mother?	Household composition		0.00959192		Is your daily food intake in the past year higher than the reference amount? (reference amount : 1 rice cake, 50g))	Eating habits	Daily intake of foodstuffs	0.005018
Size of the serving bowl	Eating habits	Other features	0.00937981		Is your daily food intake in the past year higher than the reference amount? (reference amount : 1 small plate of pickles (hakusai)(30 g))	Eating habits	Daily intake of foodstuffs	0.004754
How often do you consume steak?	Eating habits	Frequencies of consuming foodstuffs	0.00924311		Are you living with your mother?	Household composition		0.004747
Weight before pregnancy	Basic characteristics		0.00915255		Is your daily food intake in the past year higher than the reference amount? (reference amount : 1/2 medium cabbage leaf, 30g)	Eating habits	Daily intake of foodstuffs	0.004714
In your daily life or work, have you used machines (such as electric lawn mowers, electric saws, etc.), vehicles, or equipment with strong vibrations?	Working condition		0.00899393		During the last 30 days, about how often did you feel nervous?	Stress test (K6)		0.004634
Diagnosis received during past pregnancy: Twin pregnancy	Disease history		0.00897565		Is your daily food intake in the past year higher than the reference amount? (reference amount : 3 thin slices of stir-fried beef(60g))	Eating habits	Daily intake of foodstuffs	0.004633
Number of smokers in your living room	Smoking habits		0.00894069		Is your daily food intake in the past year higher than the reference amount? (reference amount : 8g margarine for 1 slice of bread)	Eating habits	Daily intake of foodstuffs	0.004569
Is your daily food intake in the past year higher than the reference amount? (reference amount : 1 slice of bread, 6 slices(60 g))	Eating habits	Daily intake of foodstuffs	0.00891498		Is your residence or workplace a noisy environment?	Working condition		0.004557
Is your daily food intake in the past year higher than the reference amount? (reference amount : 8g margarine for 1 slice of bread)	Eating habits	Daily intake of foodstuffs	0.00875244		Is your daily food intake in the past year higher than the reference amount? (reference amount : 1 shiitake mushroom, 20g)	Eating habits	Daily intake of foodstuffs	0.004542
Is your daily food intake in the past year higher than the reference amount? (reference amount : 1/4 of a shimeji mushroom, 20g)	Eating habits	Daily intake of foodstuffs	0.00871853		Is your daily food intake in the past year higher than the reference amount? (reference amount : 1 small dish of pickled vegetables (eggplant)(30 g))	Eating habits	Daily intake of foodstuffs	0.004518
Occupation: sales and sales administration	Occupation		0.00871147		Is your daily food intake in the past year higher than the reference amount? (reference amount : 2 pieces of grilled chicken(70g))	Eating habits	Daily intake of foodstuffs	0.004461
Is your daily food intake in the past year higher than the reference amount? (reference amount : 3 thin slices of pork (60g))	Eating habits	Daily intake of foodstuffs	0.00836669		Is your daily food intake in the past year higher than the reference amount? (reference amount : 15g per piece of loin ham)	Eating habits	Daily intake of foodstuffs	0.004331
Is your daily food intake in the past year higher than the reference amount? (reference amount : 1/2 medium cabbage leaf, 30g)	Eating habits	Daily intake of foodstuffs	0.00821775		During the past 30 days, about how often did you feel so depressed that nothing could cheer you up?	Stress test (K6)		0.004186
Is your daily food intake in the past year higher than the reference amount? (reference amount : 1 medium leaf of lettuce, 10g)	Eating habits	Daily intake of foodstuffs	0.0082123		Is your daily food intake in the past year higher than the reference amount? (reference amount : 1/4 can of canned tuna, 20g)	Eating habits	Daily intake of foodstuffs	0.004144
Were there any days in the week before pregnancy when you walked for more than 10 minutes continuously?	Physical activity		0.00820426		Is your daily food intake in the past year higher than the reference amount? (reference amount : 2 wiener sausages, 30g)	Eating habits	Daily intake of foodstuffs	0.004024
Occupation: student	Occupation		0.00794689		Is your daily food intake in the past year higher than the reference amount? (reference amount : 1/4 of a melon, 60g)	Eating habits	Daily intake of foodstuffs	0.003891
Disease History: uterine myoma	Disease history		0.00785812		Is your daily food intake in the past year higher than the reference amount? (reference amount : 1 daikon radish, cut into 2cm slices 80g)	Eating habits	Daily intake of foodstuffs	0.003874
Diagnosis received during past pregnancy: placenta abruption	Disease history		0.00780242		Is your daily food intake in the past year higher than the reference amount? (reference amount : 4 slices of Buri/Hamachi sashimi(60g))	Eating habits	Daily intake of foodstuffs	0.003873
Is your daily food intake in the past year higher than the reference amount? (reference amount : 1/3 bunch spring chrysanthemum (30g))	Eating habits	Daily intake of foodstuffs	0.0077032		Is your daily food intake in the past year higher than the reference amount? (reference amount : 1/2 of other citrus fruits, 75g)	Eating habits	Daily intake of foodstuffs	0.003863
How often do you consume cucumber?	Eating habits	Frequencies of consuming foodstuffs	0.0076347		Have you had the flu in the past 6 months?	Disease history		0.003738
Occupation: doctors, dentists, veterinarians, pharmacists	Occupation		0.00751498		Frequency of passive smoking in the year before pregnancy	Smoking habits		0.003671
Is your daily food intake in the past year higher than the reference amount? (reference amount : 1 teaspoon ketchup, 5g)	Eating habits	Daily intake of foodstuffs	0.00747154		Is your daily food intake in the past year higher than the reference amount? (reference amount : 200cc of milk, 1 bottle)	Eating habits	Daily intake of foodstuffs	0.003616
During the past 30 days, about how often did you feel worthless?	Stress test (K6)		0.00679797		During an average week before pregnancy, were there any days of intense physical activity?	Occupation		0.003568
Is your daily food intake in the past year higher than the reference amount? (reference amount :1 slice of shortcake 70g)	Eating habits	Daily intake of foodstuffs	0.00666356		Is your daily food intake in the past year higher than the reference amount? (reference amount : 1 tablespoon of dressing, 10g)	Eating habits	Daily intake of foodstuffs	0.003519
Number of times you handled oil-based marker during this pregnancy	Working condition		0.00653345		During the past 30 days, about how often did you feel worthless?	Stress test (K6)		0.003518
How did you feel when you found out you were pregnant?	Emotional condition		0.00644933		Is your daily food intake in the past year higher than the reference amount? (reference amount : 50g chicken cubes)	Eating habits	Daily intake of foodstuffs	0.003513
Is your daily food intake in the past year higher than the reference amount? (reference amount : 1 komatsuna plant, 20g)	Eating habits	Daily intake of foodstuffs	0.00619834		During the past 30 days, about how often did you feel that everything was an effort?	Stress test (K6)		0.00333
Is your daily food intake in the past year higher than the reference amount? (reference amount : 1/2 piece of raw or thick fried tofu (60g))	Eating habits	Daily intake of foodstuffs	0.00618556		Are you living with your partner?	Household composition		0.00332
Occupation: office equipment operator	Occupation		0.0061209		Diagnosis received during past pregnancy: threatened preterm labor	Disease history		0.003318
Is your daily food intake in the past year higher than the reference amount? (reference amount : 1/2 skewer of eel, 50g)	Eating habits	Daily intake of foodstuffs	0.00610191		Occupation: housewife	Occupation		0.003311
How often do you consume papaya?	Eating habits	Frequencies of consuming foodstuffs	0.00575963		Is your daily food intake in the past year higher than the reference amount? (reference amount : 5 strawberries, 75g)	Eating habits	Daily intake of foodstuffs	0.0033
During the past 30 days, about how often did you feel so depressed that nothing could cheer you up?	Stress test (K6)		0.00557296		Passive smoking hours per day in the year before pregnancy	Smoking habits		0.003298
Duration of passive smoking by junior high school students (years)	Smoking habits		0.00552307		Number of times you handled oil-based marker during this pregnancy	Working condition		0.003083
Is your daily food intake in the past year higher than the reference amount? (reference amount : apple pear 1/2 80g)	Eating habits	Daily intake of foodstuffs	0.0054494		Is your daily food intake in the past year higher than the reference amount? (reference amount : 200cc of low-fat milk, 1 bottle)	Eating habits	Daily intake of foodstuffs	0.003064
Is your daily food intake in the past year higher than the reference amount? (reference amount : 200cc of milk, 1 bottle)	Eating habits	Daily intake of foodstuffs	0.0052603		Is your daily food intake in the past year higher than the reference amount? (reference amount : 1 small plate of pickled vegetables (nozawana or takana(30 g))	Eating habits	Daily intake of foodstuffs	0.003009
Is your daily food intake in the past year higher than the reference amount? (reference amount : 1/4 bag of bean sprouts (25g))	Eating habits	Daily intake of foodstuffs	0.00514822		Number of smokers in your living room	Smoking habits		0.002969
How often do you consume onion?	Eating habits	Frequencies of consuming foodstuffs	0.00500679		Is your daily food intake in the past year higher than the reference amount? (reference amount :3 cubes of stewed beef(50g))	Eating habits	Daily intake of foodstuffs	0.002966
Is your daily food intake in the past year higher than the reference amount? (reference amount : 1/2 of a peach, 65g)	Eating habits	Daily intake of foodstuffs	0.00497911		Is your daily food intake in the past year higher than the reference amount? (reference amount : 2 heads of spinach, 50g)	Eating habits	Daily intake of foodstuffs	0.002925
Is your daily food intake in the past year higher than the reference amount? (reference amount : 6 pea pods, 30g)	Eating habits	Daily intake of foodstuffs	0.00493893		Is your daily food intake in the past year higher than the reference amount? (reference amount : 1/4 carrot (50g))	Eating habits	Daily intake of foodstuffs	0.002917
Do you take naps?	Sleeping condition		0.00438631		Is your daily food intake in the past year higher than the reference amount? (reference amount : enoki mushrooms, 20g)	Eating habits	Daily intake of foodstuffs	0.002805
How often do you consume kiwi fruit?	Eating habits	Frequencies of consuming foodstuffs	0.00428937		Is your daily food intake in the past year higher than the reference amount? (reference amount : 2 mandarin oranges (140g)	Eating habits	Daily intake of foodstuffs	0.002756
Is your daily food intake in the past year higher than the reference amount? (reference amount : 1/4 papaya, 50g)	Eating habits	Daily intake of foodstuffs	0.00401303		Is your daily food intake in the past year higher than the reference amount? (reference amount : 80g per 1 sardine or mackerel)	Eating habits	Daily intake of foodstuffs	0.002748
Is your daily food intake in the past year higher than the reference amount? (reference amount : 2 thin slices of pork soup, 40g)	Eating habits	Daily intake of foodstuffs	0.00397227		Are you living with your partner's mother?	Household composition		0.002672
Passive smoking up to Junior high school hours per day	Smoking habits		0.00350778		Is your daily food intake in the past year higher than the reference amount? (reference amount : 10 clams or clam shells, 20g)	Eating habits	Daily intake of foodstuffs	0.00267
How often do you consume Konjac / Shirataki?	Eating habits	Frequencies of consuming foodstuffs	0.00331652		Size of the serving bowl	Eating habits	Other features	0.002656
How often do you consume burdock?	Eating habits	Frequencies of consuming foodstuffs	0.00325272		Disease History: dysmenorrhea	Disease history		0.002656
Is your daily food intake in the past year higher than the reference amount? (reference amount : 1 small plate of pickles (cucumbers) 30 g))	Eating habits	Daily intake of foodstuffs	0.00322894		Disease History: endometriosis	Disease history		0.002649
How often do you consume egg?	Eating habits	Frequencies of consuming foodstuffs	0.00303977		Passive smoking up to Junior high school hours per day	Smoking habits		0.002599
Time spent playing games per day (hours)	Physical activity		0.00299949		Is your daily food intake in the past year higher than the reference amount? (reference amount : chicken liver, 30g per grilled chicken)	Eating habits	Daily intake of foodstuffs	0.002545
Total sleeping hours	Sleeping condition		0.00267957		Is your daily food intake in the past year higher than the reference amount? (reference amount : pickle (dried plum) in 1 piece (8g))	Eating habits	Daily intake of foodstuffs	0.002504
How often do you consume shiitake?	Eating habits	Frequencies of consuming foodstuffs	0.00251993		During the last 30 days, about how often did you feel hopeless?	Stress test (K6)		0.002404
Is your daily food intake in the past year higher than the reference amount? (reference amount : 1/2 persimmon (80g))	Eating habits	Daily intake of foodstuffs	0.00234026		Is your daily food intake in the past year higher than the reference amount? (reference amount : 1/2 sheet of chocolate, 25g)	Eating habits	Daily intake of foodstuffs	0.002402
Is your daily food intake in the past year higher than the reference amount? (reference amount : 1 small cup of natto, 50g)	Eating habits	Daily intake of foodstuffs	0.00230859		Is your daily food intake in the past year higher than the reference amount? (reference amount : 1/4 of cod roe(25g))	Eating habits	Daily intake of foodstuffs	0.002373
How often do you consume stewed beef?	Eating habits	Frequencies of consuming foodstuffs	0.00221628		Is your daily food intake in the past year higher than the reference amount? (reference amount : 3 pieces of fried chicken, 50g)	Eating habits	Daily intake of foodstuffs	0.002353
How often do you consume Japanese sweets?	Eating habits	Frequencies of consuming foodstuffs	0.00190003		Weight before pregnancy	Basic characteristics		0.002335
Occupation: professional and technical personnel	Occupation		0.00187208		Is your daily food intake in the past year higher than the reference amount? (reference amount : about 150g per steak)	Eating habits	Daily intake of foodstuffs	0.00233
How often do you consume pumpkin?	Eating habits	Frequencies of consuming foodstuffs	0.00158091		Is your daily food intake in the past year higher than the reference amount? (reference amount : 1/2 piece of cod or flounder (40g))	Eating habits	Daily intake of foodstuffs	0.002266
How often do you consume Japanese leek?	Eating habits	Frequencies of consuming foodstuffs	0.00121705		Did you handle water-based paint and inkjet printer at work at least once a month during this pregnancy?	Working condition		0.002237
Is your daily food intake in the past year higher than the reference amount? (reference amount : 1/2 piece of cod or flounder (40g))	Eating habits	Daily intake of foodstuffs	0.00114691		Is your daily food intake in the past year higher than the reference amount? (reference amount : 100g of pork cutlet	Eating habits	Daily intake of foodstuffs	0.002207
Frequency of passive smoking through junior high school	Smoking habits		0.000968154		Is your daily food intake in the past year higher than the reference amount? (reference amount : 1 komatsuna plant, 20g)	Eating habits	Daily intake of foodstuffs	0.002175
How often do you consume mandarin orange?	Eating habits	Frequencies of consuming foodstuffs	0.000664926		Is your daily food intake in the past year higher than the reference amount? (reference amount : 1/2 sheet of Koya-tofu/Shimito-tofu (60g))	Eating habits	Daily intake of foodstuffs	0.002117
Occupation: housewife	Occupation		0.000622248		Did you work in a hot place that made you sweat heavily?	Working condition		0.002097
					How often do you consume peach?	Eating habits	Frequencies of consuming foodstuffs	0.002094
					Height of body	Basic characteristics		0.00208
					Is your daily food intake in the past year higher than the reference amount? (reference amount : 3 slices of pickled vegetables(takuwan) (30g))	Eating habits	Daily intake of foodstuffs	0.002078
					Is your daily food intake in the past year higher than the reference amount? (reference amount : 2 slices of pork liver (40g)	Eating habits	Daily intake of foodstuffs	0.002063
					During this pregnancy, did you handle a copier or laser printer at work at least once a month?	Working condition		0.002054
					How often do you consume tomato juice?	Eating habits	Frequencies of consuming foodstuffs	0.002023
					Occupation: service professional	Occupation		0.002009
					How sleepy are you during the day?	Sleeping condition		0.001976
					Total sleeping hours	Sleeping condition		0.001956
					During the past 30 days, about how often did you feel restless or fidgety?	Stress test (K6)		0.001912
					How did you feel when you found out you were pregnant?	Emotional condition		0.001889
					How often do you consume melon?	Eating habits	Frequencies of consuming foodstuffs	0.001859
					When to start taking folic acid	Folic acid taking		0.001815
					Occupation: office worker	Occupation		0.001808
					How often do you consume mandarin orange?	Eating habits	Frequencies of consuming foodstuffs	0.001755
					Is your daily food intake in the past year higher than the reference amount? (reference amount : 1 pumpkin, cut into 4~5cm cubes, 40g)	Eating habits	Daily intake of foodstuffs	0.001749
					Have you woken up earlier than your wake-up time at least three times a week for the past month and not been able to sleep any longer?	Sleeping condition		0.001748
					Occupation: current employment status	Occupation		0.00174
					Do you eat the burnt part of grilled fish?	Eating habits	Other features	0.001693
					Frequency of drinking	Alcohol consumption		0.001683
					Duration of passive smoking by junior high school students (years)	Smoking habits		0.001679
					How often do you consume low fat milk?	Eating habits	Frequencies of consuming foodstuffs	0.001675
					How often do you consume dressing?	Eating habits	Frequencies of consuming foodstuffs	0.001669
					How often do you consume spinach?	Eating habits	Frequencies of consuming foodstuffs	0.001664
					How often do you consume cookie?	Eating habits	Frequencies of consuming foodstuffs	0.001657
					Is your daily food intake in the past year higher than the reference amount? (reference amount : 1 slice of bread, 6 slices(60 g))	Eating habits	Daily intake of foodstuffs	0.001655
					How often do you consume boiled chicken?	Eating habits	Frequencies of consuming foodstuffs	0.001647
					How often do you consume soup?	Eating habits	Frequencies of consuming foodstuffs	0.001636
					How often do you consume natto?	Eating habits	Frequencies of consuming foodstuffs	0.001626
					Do you drink the broth of ramen, udon, or soba noodles?	Eating habits	Other features	0.001617
					Number of times I handled chlorine bleach and disinfectants during this pregnancy	Working condition		0.00161
					How often do you consume stir-fried chicken?	Eating habits	Frequencies of consuming foodstuffs	0.001592
					How often do you consume egg?	Eating habits	Frequencies of consuming foodstuffs	0.001583
					How many cups of miso soup do you drink a day?	Eating habits	Frequencies of consuming foodstuffs	0.001577
					How often do you consume lettuce?	Eating habits	Frequencies of consuming foodstuffs	0.001572
					How often do you consume mayonnaise?	Eating habits	Frequencies of consuming foodstuffs	0.00157
					Reason for changing eating habits: other	Eating habits	Other features	0.001565
					How often do you consume coffe?	Eating habits	Frequencies of consuming foodstuffs	0.001563
					Number of smokers in the family	Smoking habits		0.001558
					Time spent playing games per day (hours)	Physical activity		0.001557
					Disease History: uterine myoma	Disease history		0.001544
					How thick is the seasoning of the miso soup?	Eating habits	Other features	0.001529
					How often do you consume leek?	Eating habits	Frequencies of consuming foodstuffs	0.001527
					How often do you consume other citrus fruits?	Eating habits	Frequencies of consuming foodstuffs	0.001518
					Are you living with your child?	Household composition		0.001515
					How many days a week do you work?	Working condition		0.001507
					How often do you consume sencha?	Eating habits	Frequencies of consuming foodstuffs	0.001501
					How often do you consume canned tuna	Eating habits	Frequencies of consuming foodstuffs	0.001498
					How often do you consume grapes?	Eating habits	Frequencies of consuming foodstuffs	0.001495
					Is your daily food intake in the past year higher than the reference amount? (reference amount : 5 tofu cubes, 20g)	Eating habits	Daily intake of foodstuffs	0.001492
					Do you have a habit of putting salt on your food at the table?	Eating habits	Other features	0.001481
					How often do you consume potatoes?	Eating habits	Frequencies of consuming foodstuffs	0.00148
					How often do you consume canned coffee?	Eating habits	Frequencies of consuming foodstuffs	0.001477
					How often do you consume Japanese leek?	Eating habits	Frequencies of consuming foodstuffs	0.001464
					How often do you consume ramen?	Eating habits	Frequencies of consuming foodstuffs	0.001462
					Were there any days in the week before pregnancy when you walked for more than 10 minutes continuously?	Physical activity		0.00143
					How often do you consume instant food?	Eating habits	Frequencies of consuming foodstuffs	0.001429
					Are you living with your child? 人	Household composition		0.001429
					Did you ever have to carry anything heavier than about 10 kg?	Working condition		0.001425
					How often do you consume shiitake?	Eating habits	Frequencies of consuming foodstuffs	0.00142
					Do you add milk to your tea?	Eating habits	Other features	0.001418
					How often do you consume takuwan?	Eating habits	Frequencies of consuming foodstuffs	0.001414
					Time spent watching TV per day (hours)	Physical activity		0.001408
					How often do you consume egg plants?	Eating habits	Frequencies of consuming foodstuffs	0.001401
					How often do you consume apple?	Eating habits	Frequencies of consuming foodstuffs	0.001387
					Are you taking any supplements that contain folic acid as an ingredient?	Folic acid taking		0.001378
					How long does it take to fall asleep?	Sleeping condition		0.001371
					How often do you consume salted cod, salted salmon or salted salmon?	Eating habits	Frequencies of consuming foodstuffs	0.00137072
					How often do you consume pickled vegetables (nozawana or takana)?	Eating habits	Frequencies of consuming foodstuffs	0.001368
					How often do you consume margarine?	Eating habits	Frequencies of consuming foodstuffs	0.001361
					Do you add "barley" to your rice?	Eating habits	Other features	0.00136
					How often do you consume cabbage?	Eating habits	Frequencies of consuming foodstuffs	0.001359
					How often do you consume bacon?	Eating habits	Frequencies of consuming foodstuffs	0.001354
					How often do you consume stir-fried beef?	Eating habits	Frequencies of consuming foodstuffs	0.001352
					How often do you consume taro?	Eating habits	Frequencies of consuming foodstuffs	0.001341
					How often do you consume bancha / genmaicha?	Eating habits	Frequencies of consuming foodstuffs	0.001338
					How often do you consume kamaboko?	Eating habits	Frequencies of consuming foodstuffs	0.001336
					How often do you consume shimeji mushroom?	Eating habits	Frequencies of consuming foodstuffs	0.001334
					How often do you consume sea ​​bream?	Eating habits	Frequencies of consuming foodstuffs	0.001334
					How often do you consume yogurt?	Eating habits	Frequencies of consuming foodstuffs	0.00133
					How often do you consume fried chicken?	Eating habits	Frequencies of consuming foodstuffs	0.001327
					How often do you consume steak?	Eating habits	Frequencies of consuming foodstuffs	0.001321
					Frequency of eating out	Eating habits	Other features	0.00132
					How often do you consume fried food?	Eating habits	Frequencies of consuming foodstuffs	0.001317
					How often do you consume salmon?	Eating habits	Frequencies of consuming foodstuffs	0.001315
					How often do you consume peach?	Eating habits	Frequencies of consuming foodstuffs	0.001311
					Do you have a habit of putting soy sauce on your food at the table?	Eating habits	Other features	0.0013
					How often do you consume breads?	Eating habits	Frequencies of consuming foodstuffs	0.001297
					How often do you consume loin ham?	Eating habits	Frequencies of consuming foodstuffs	0.001296
					How often do you consume pork soup?	Eating habits	Frequencies of consuming foodstuffs	0.001292
					How often do you consume milk?	Eating habits	Frequencies of consuming foodstuffs	0.00129
					How often do you consume shirasuboshi?	Eating habits	Frequencies of consuming foodstuffs	0.001289
					How often do you consume chikuwa?	Eating habits	Frequencies of consuming foodstuffs	0.001289
					How often do you consume sauce?	Eating habits	Frequencies of consuming foodstuffs	0.001284
					In an average week prior to pregnancy, were there any days of moderate physical activity?	Physical activity		0.001278
					How often do you consume cucumber?	Eating habits	Frequencies of consuming foodstuffs	0.001275
					How often do you consume 100% fruit apple juice	Eating habits	Frequencies of consuming foodstuffs	0.001273
					How often do you consume peanuts?	Eating habits	Frequencies of consuming foodstuffs	0.001271
					How often do you consume bean sprouts?	Eating habits	Frequencies of consuming foodstuffs	0.00127
					How often do you consume Japanese sweets?	Eating habits	Frequencies of consuming foodstuffs	0.00127
					How often do you consume burdock?	Eating habits	Frequencies of consuming foodstuffs	0.001264
					Symptoms of Morning Sickness	Body condition		0.001263
					How often do you consume watermelon?	Eating habits	Frequencies of consuming foodstuffs	0.001262
					Number of times you handled medical disinfectants during this pregnancy.	Working condition		0.001251
					How often do you consume carrot?	Eating habits	Frequencies of consuming foodstuffs	0.001247
					How often do you consume cheese?	Eating habits	Frequencies of consuming foodstuffs	0.001245
					Frequency of passive smoking through junior high school	Smoking habits		0.001244
					Number of times you handled organic solvent during this pregnancy	Working condition		0.001242
					How often do you consume butter?	Eating habits	Frequencies of consuming foodstuffs	0.001235
					How often do you consume squid?	Eating habits	Frequencies of consuming foodstuffs	0.001233
					How often do you consume tonic drink?	Eating habits	Frequencies of consuming foodstuffs	0.001227
					How often do you consume pacific saury and mackerel?	Eating habits	Frequencies of consuming foodstuffs	0.001222
					Is your daily food intake in the past year higher than the reference amount? (reference amount : one banana 75g)	Eating habits	Daily intake of foodstuffs	0.001221
					How often do you consume sweet potato?	Eating habits	Frequencies of consuming foodstuffs	0.001215
					The most commonly used oil	Eating habits	Other features	0.001202
					How often do you consume oolong tea?	Eating habits	Frequencies of consuming foodstuffs	0.001201
					Frequency of drinking chuhai	Alcohol consumption		0.0012
					How often do you consume tofu (for miso soup)?	Eating habits	Frequencies of consuming foodstuffs	0.001192
					Frequency of taking folic acid	Folic acid taking		0.001189
					How often do you consume seaweed?	Eating habits	Frequencies of consuming foodstuffs	0.001188
					Are your daytime activities the same as usual?	Sleeping condition		0.001185
					How often do you consume stewed beef?	Eating habits	Frequencies of consuming foodstuffs	0.001184
					How often do you consume deep fried tofu?	Eating habits	Frequencies of consuming foodstuffs	0.001181
					Gender of the first child	Basic characteristics		0.00118
					How often do you consume daikon radish?	Eating habits	Frequencies of consuming foodstuffs	0.00118
					How often do you consume chocolate?	Eating habits	Frequencies of consuming foodstuffs	0.001179
					How often do you consume atsuage?	Eating habits	Frequencies of consuming foodstuffs	0.001175
					Is your daily food intake in the past year higher than the reference amount? (reference amount :1 slice of shortcake 70g)	Eating habits	Daily intake of foodstuffs	0.001172
					How often do you consume shrimp?	Eating habits	Frequencies of consuming foodstuffs	0.001169
					How often do you consume pumpkin?	Eating habits	Frequencies of consuming foodstuffs	0.001162
					How often do you consume stewed pork?	Eating habits	Frequencies of consuming foodstuffs	0.001161
					How many people, including yourself, live in the house?	Household composition		0.00116
					Amount of rice eaten per day	Eating habits	Other features	0.001147
					How often do you consume green beans?	Eating habits	Frequencies of consuming foodstuffs	0.001144
					How often do you consume wiener sausage?	Eating habits	Frequencies of consuming foodstuffs	0.00114
					How often do you consume kiwi fruit	Eating habits	Frequencies of consuming foodstuffs	0.001139
					How often do you consume fat meat?	Eating habits	Frequencies of consuming foodstuffs	0.001136
					How often do you consume broccoli?	Eating habits	Frequencies of consuming foodstuffs	0.001134
					Do you add milk to your coffee?	Eating habits	Other features	0.001131
					How often do you consume tap water / well water?	Eating habits	Frequencies of consuming foodstuffs	0.001131
					How often do you consume pickles (pickled plums)?	Eating habits	Frequencies of consuming foodstuffs	0.001131
					How often do you consume soft drink?	Eating habits	Frequencies of consuming foodstuffs	0.00113
					How often do you consume soy milk?	Eating habits	Frequencies of consuming foodstuffs	0.001128
					Number of days in a week that you walked for at least 10 minutes	Physical activity		0.001123
					How often do you consume crowndaisy?	Eating habits	Frequencies of consuming foodstuffs	0.001119
					How often do you consume yellowtail / hamachi?	Eating habits	Frequencies of consuming foodstuffs	0.001116
					How often do you consume jam?	Eating habits	Frequencies of consuming foodstuffs	0.001109
					How often do you consume persimmon?	Eating habits	Frequencies of consuming foodstuffs	0.001102
					What is the most frequent way to cook seafood?	Eating habits	Other features	0.001102
					How often do you consume lactobacillus drink?	Eating habits	Frequencies of consuming foodstuffs	0.001095
					How often do you consume ketchup?	Eating habits	Frequencies of consuming foodstuffs	0.001089
					How often do you consume green pepper?	Eating habits	Frequencies of consuming foodstuffs	0.001086
					Partner's smoking habit	Smoking habits		0.001079
					Do you wake up in the middle of the night in the middle of your sleep?	Sleeping condition		0.001075
					How often do you consume grilled chicken?	Eating habits	Frequencies of consuming foodstuffs	0.001068
					How often do you consume strawberry?	Eating habits	Frequencies of consuming foodstuffs	0.00105
					How often do you consume tea?	Eating habits	Frequencies of consuming foodstuffs	0.001048
					Do you add sugar to your tea?	Eating habits	Other features	0.001045
					How often do you consume cake?	Eating habits	Frequencies of consuming foodstuffs	0.001045
					How often do you consume cod roe?	Eating habits	Frequencies of consuming foodstuffs	0.001045
					Do you have metal in your teeth?	Dental health		0.001043
					Do you take naps?	Sleeping condition		0.00104
					How often do you consume drinking water (commercially available / water purifier)?	Eating habits	Frequencies of consuming foodstuffs	0.001026
					How often do you consume pickles (Chinese cabbage)?	Eating habits	Frequencies of consuming foodstuffs	0.001024
					How often do you consume cod/flatfish?	Eating habits	Frequencies of consuming foodstuffs	0.001016
					How often do you consume fried pork?	Eating habits	Frequencies of consuming foodstuffs	0.001009
					What is the most frequent way to vegetables?	Eating habits	Other features	0.000996
					How often do you consume fried food?	Eating habits	Frequencies of consuming foodstuffs	0.000978
					How often do you consume clams?	Eating habits	Frequencies of consuming foodstuffs	0.000961
					How often do you consume komatsuna?	Eating habits	Frequencies of consuming foodstuffs	0.000951
					How often do you consume pear?	Eating habits	Frequencies of consuming foodstuffs	0.00095
					How often do you consume stir-fried pork?	Eating habits	Frequencies of consuming foodstuffs	0.00094
					How often do you consume grilled meat?	Eating habits	Frequencies of consuming foodstuffs	0.000927
					What is the most frequent way to meat?	Eating habits	Other features	0.000922
					Is your daily food intake in the past year higher than the reference amount? (reference amount : 1/4 green onion 20g)	Eating habits	Daily intake of foodstuffs	0.000906
					Disease History: Other obstetric and gynecological diseases	Disease history		0.0009
					How often do you consume skipjack and tuna?	Eating habits	Frequencies of consuming foodstuffs	0.000865
					How often do you consume tomato?	Eating habits	Frequencies of consuming foodstuffs	0.000838
					How often do you consume seaweed?	Eating habits	Frequencies of consuming foodstuffs	0.000837
					How often do you consume checken liver?	Eating habits	Frequencies of consuming foodstuffs	0.000831
					How often do you consume horse mackerel and sardines?	Eating habits	Frequencies of consuming foodstuffs	0.0008
					How often do you consume octopus?	Eating habits	Frequencies of consuming foodstuffs	0.000761
					Is your daily food intake in the past year higher than the reference amount? (reference amount : 1/6 sweet potatoes (40g))	Eating habits	Daily intake of foodstuffs	0.000687
					Occupation: nursing-care service profession	Occupation		0.000683
					Are you living with your partner's father?	Household composition		0.000624
					Is your daily food intake in the past year higher than the reference amount? (reference amount : 4 slices of bonito and tuna, 60g)	Eating habits	Daily intake of foodstuffs	0.000547
					Is your daily food intake in the past year higher than the reference amount? (reference amount:1/4 tofu (boiled tofu, chilled tofu) 75g)	Eating habits	Daily intake of foodstuffs	0.000542
					Occupation:professional and technical personnel	Occupation		0.00052
					Did you go in and out of the refrigerator or freezer in your daily life or work?	Working condition		0.000493
					Is your daily food intake in the past year higher than the reference amount? (reference amount : 1 small bowl of wakame seaweed or kelp, 20 g)	Eating habits	Daily intake of foodstuffs	0.000488
					Is your daily food intake in the past year higher than the reference amount? (reference amount : Japanese sweets(70g))	Eating habits	Daily intake of foodstuffs	0.000487
					Occupation: public health nurses, midwives, and nurses	Occupation		0.000438
					Have you ever had to work between the hours of 10 p.m. and dawn?	Working condition		0.000427
					Occupation: sales positions	Occupation		0.000234
					Occupation: general office worker	Occupation		0.000219
					Do you add millet or rice bran to your rice?	Eating habits	Other features	0.000187
					Is your daily food intake in the past year higher than the reference amount? (reference amount : 80 g per horse mackerel or sardine)	Eating habits	Daily intake of foodstuffs	0.00015
					Occupation: customer service and catering	Occupation		0.000112
					During this pregnancy, did you handle kerosene, petroleum, benzine, or gasoline at work at least once a month?	Working condition		4.16e-06
					Occupation: other service occupations	Occupation		0
					Occupation: other administrative personnel	Occupation		0
					Occupation: other professional occupations	Occupation		0
					Occupation: other health care professionals	Occupation		0
					Occupation: doctors, dentists, veterinarians, pharmacists	Occupation		0
					Occupation: medical technician	Occupation		0
					Occupation: chef	Occupation		0
					Occupation: sales and sales administration	Occupation		0
					Occupation: business profession	Occupation		0
					Occupation: accounting clerk	Occupation		0
					Occupation: faculty	Occupation		0
					Occupation: management, finance, and insurance professions	Occupation		0
					Occupation: police officers and other judicial police personnel	Occupation		0
					Occupation: social welfare specialists	Occupation		0
					Occupation: religionist	Occupation		0
					Occupation: Product sales	Occupation		0
					Occupation: Systems engineer	Occupation		0
					Occupation: cleanup crew	Occupation		0
					Occupation: sanitation services (barbers, beauticians, etc.)	Occupation		0
					Occupation: production-related and production-like work	Occupation		0
					Occupation: product inspection (excluding metal products)	Occupation		0
					Occupation:product manufacturing/processing (metal products)	Occupation		0
					Occupation: product manufacturing and processing (excluding metal products)	Occupation		0
					Occupation: train driver	Occupation		0
					Occupation: artists, photographers, designers, videographers	Occupation		0
					Occupation: administrative staff of corporations, organizations, etc.	Occupation		0
					Occupation: officers of corporations and organizations	Occupation		0
					Occupation: workers engaged in transportation, cleaning, packaging, etc.	Occupation		0
					Occupation: student	Occupation		0
					Occupation: administrative professional	Occupation		0
					Occupation: occupations that do not fit into any of the above categories	Occupation		0
					Occupation: production work	Occupation		0
					Occupation: security profession worker	Occupation		0
					Occupation: unemployed	Occupation		0
					Occupation: transport and machine operator (transport)	Occupation		0
					How often do you consume vitamin-fortified rice?	Eating habits	Frequencies of consuming foodstuffs	0
					Reason for changing eating habits: thought it was good for my health	Eating habits	Other features	0
					Reason for change in eating habits: Abnormalities in tests	Eating habits	Other features	0
					Reason for change in eating habits: Change in taste	Eating habits	Other features	0
					How often do you consume eel?	Eating habits	Frequencies of consuming foodstuffs	0
					How often do you consume papaya?	Eating habits	Frequencies of consuming foodstuffs	0
					Is your daily food intake in the past year higher than the reference amount? (reference amount : 2g of deep-fried tofu for 1 cup of miso soup)	Eating habits	Daily intake of foodstuffs	0
					Is your daily food intake in the past year higher than the reference amount? (reference amount: 250g per bowl of udon)	Eating habits	Daily intake of foodstuffs	0
					Is your daily food intake in the past year higher than the reference amount? (reference amount : 2 pieces of konnyaku/shirataki oden, 50g)	Eating habits	Daily intake of foodstuffs	0
					Is your daily food intake in the past year higher than the reference amount? (reference amount : 1 teaspoon of sauce 5g)	Eating habits	Daily intake of foodstuffs	0
					Is your daily food intake in the past year higher than the reference amount? (reference amount : 20g for one small bowl of hijiki seaweed)	Eating habits	Daily intake of foodstuffs	0
					Is your daily food intake in the past year higher than the reference amount? (reference amount : 1 fillet of salted cod, salted salmon or salted salmon(70g))	Eating habits	Daily intake of foodstuffs	0
					Is your daily food intake in the past year higher than the reference amount? (reference amount : 1 piece of salmon or trout fillet, 70g)	Eating habits	Daily intake of foodstuffs	0
					Is your daily food intake in the past year higher than the reference amount? (reference amount : 1 small cup of natto, 50g)	Eating habits	Daily intake of foodstuffs	0
					Is your daily food intake in the past year higher than the reference amount? (reference amount : 1 egg 50g)	Eating habits	Daily intake of foodstuffs	0
					Have you taken sleeping pills more than three times a week in the past month?	Sleeping condition		0
					Are you living with your siblings?	Household composition		0
					Do you live with any other children?	Household composition		0
					Are you living alone?	Household composition		0
					Are you living with your partner's siblings?	Household composition		0
					Fertility Treatment: Artificial Fertilization	Fertility treatment		0
					Fertility Treatment: In Vitro Fertilization	Fertility treatment		0
					Number of times you handled engine oil during this pregnancy	Working condition		0
					Number of times you handled chromium, arsenic and cadmium during this pregnancy	Working condition		0
					Number of times you handled other chemical materials during this pregnancy	Working condition		0
					Number of times you handled products containing lead during this pregnancy	Working condition		0
					Number of times you handled formalin or formaldehyde during this pregnancy	Working condition		0
					Number of times you handled herbicide during this pregnancy	Working condition		0
					Number of times you handled mercury during this pregnancy	Working condition		0
					Number of times you handled microorganisms during this pregnancy	Working condition		0
					Number of times you handled general anesthetic during this pregnancy	Working condition		0
					Number of times you handled isotope during this pregnancy	Working condition		0
					Number of times you handled lead-free solder during this pregnancy	Working condition		0
					In your daily life or work, have you used machines (such as electric lawn mowers, electric saws, etc.), vehicles, or equipment with strong vibrations?	Working condition		0
					Have you had toxoplasmosis in the past six months?	Disease history		0
					Have you had measles in the past 6 months?	Disease history		0
					Have you had a parvovirus infection in the past six months?	Disease history		0
					Have you had rubella in the past six months?	Disease history		0
					Have you had mumps in the past 6 months?	Disease history		0
					malformation of the uterus	Disease history		0
					Disease History: adenomyosis	Disease history		0
					Disease History: polycystic-ovary syndrome	Disease history		0
					Disease History: Ovarian Tumor/Ovarian Cyst	Disease history		0
					Diagnosis received during past pregnancy: other pre-existing pregnancy and delivery abnormalities	Disease history		0
					Diagnosis received during past pregnancy: ectopic pregnancy	Disease history		0
					Diagnosis received during past pregnancy: placenta abruption	Disease history		0
					Diagnosis received during past pregnancy: Placenta praevia	Disease history		0
					Diagnosis received during past pregnancy: Twin pregnancy	Disease history		0
					Diagnosis received during past pregnancy: Hypertensive disorder of pregnancy	Disease history		0
					Diagnosis received during past pregnancy: Gestational Diabetes Mellitus	Disease history		0
					Diagnosis received during past pregnancy: hydatidiform mole	Disease history		0

## Sheet: preterm LBW model
Preterm LBW model
Laboratory test data collected in the early stage of pregnancy, RFE, RF, F1-score=0.64					Laboratory test data collected in the early stage of pregnancy, HSIC LASSO, Logistic, F1-score=0.63
Itemnames	Categories	Importances			Itemnames	Categories	Importances
Shrimp Allergy Class	Immunological test	0.030965			antigen-nonspecific IgE	Immunological test	0.0170295
Concentration of cedar antibodies	Immunological test	0.098122			Concentration of cedar antibodies	Immunological test	0.215826
Concentration of dermatophagoides farinas antibodies	Immunological test	0.198795			Concentration of dermatophagoides farinas antibodies	Immunological test	0.131277
dermatophagoides farinas allergy class	Immunological test	0.379674			Dermatophagoides farinas allergy class	Immunological test	0.108707
Concentration of cat antibodies	Immunological test	0.034885			GOT	Biochemical test	0.0604802
Cat Allergy Class	Immunological test	0.164997			GPT	Biochemical test	0.0125104
serum creatinine	Biochemical test	0.00041			HDL-colesterol	Biochemical test	0.00487894
cystatin C level	Biochemical test	0.001923			Total colesterol	Biochemical test	0.0861269
urinary sodium	Urinalysis	0.043482			GFP class	Biochemical test	0.00570501
urinary sodium (for calculation)	Urinalysis	0.046746			serum creatinine	Biochemical test	0.0184049
					urinary creatinine	Biochemical test	0.094899
					cystatin C level	Biochemical test	0.0501721
					uric acid level	Biochemical test	0.0119186
					urea nitrogen	Biochemical test	0.098968
					urinary potassium	Urinalysis	0.0733302
					urinary sodium	Urinalysis	0.00976676
