# Supplementary material for: Establishment of the early prediction models of low-birth-weight reveals influential genetic and environmental factors: a prospective cohort study
Source: BMC Pregnancy Childbirth. 2023 Aug 31;23:628. doi: 10.1186/s12884-023-05919-5 (PMC10472725; doi:10.1186/s12884-023-05919-5)
Supplement: Supplementary file 1 — Additional file 1. Supplemental Document. Supplemental Figure 1. Scheme of the all analyses performed in our study. Supplemental Figure 2. The proportion of the importance score of the term LBW models. Supplemental Figure 3. The proportion of the importance score of the preterm LBW models. Supplemental Figure 4. The proportion of the importance score of the preterm LBW models. Supplemental Figure 5. F1-scores with randomly selected variables. Supplemental Table 1. The list of variables of the health assesment data. Supplemental Table 2. The datasets for both early and full-term prediction models. Supplemental Table 3. List of health assessment variables included in the models. Supplemental Table 4. The F1-scores for both early- and full-term prediction models. Supplemental Table 5. Details of the performance of early prediction models based on SNP array data. Supplemental Table 6. The feature importances of the early prediction models based on health assesment data. Supplemental Table 7. The feature importances of the early prediction models based on SNP array data. Supplemental Table 8. The gene enrichment analysis for the term LBW model. Supplemental Table 9. The gene enrichment analysis for the preterm LBW model. Supplemental Table 10. The proportion of the datasets. Supplemental Table 11. Number of selected features by feature selection. Supplemental Table 12. The feature importances of the early prediction models based on fetal ultrasonography data. Supplemental Table 13. The performance of the bagging models. Supplemental Table 14. The performance of the positive/negative controls. Supplemental Table 15. The previously reported locus among variants in the early prediction models. Supplemental Table 16. Summary of the population distribution of datasets. [file 12884_2023_5919_MOESM1_ESM.zip › Additional file 1/Supplemental Table 7.xlsx]

## Sheet: preterm LBW model  (1)
Supplemental Table 7 : The feature importances of the early prediction models based on SNP array data
Maternal SNP array data (JPAv2), RFE, Logistic, F1-score=0.89
Variants	Chromosome number	Position	gnomAD allele frequency	Feature importance	Gene types and nearest gene names	GWAS P-Value
rs11875457	18	59689277	0.4181	0.00276448	no gene region	0.0007396
rs4333244	4	187979306	0.6186	0.00137226	RP11-696F12.1_5upstream	0.0004612
rs59361541	3	194869939	0.16	0.00170458	XXYLT1_intronic:non-coding intronic,XXYLT1-AS2_non-coding intronic	0.0258
rs62316045	4	69193754	0.2477	0.00163532	YTHDC1_intronic:non-coding intronic	0.03652
rs905938	1	154991389	0.2418	0.000162238	DCST2_non-coding intronic:intronic,ZBTB7B_3downstream	0.0365
rs10912538	1	171166674	0.3726	0.00298106	RP1-127D3.4_3downstream,FMO2_non-coding intronic:intronic:3downstream	0.02051
rs168405	19	910742	0.6566	0.001223	R3HDM4_intronic:non-coding intronic	0.0003729
rs1001689	3	66843365	0.1089	0.00184776	no gene region	0.09649
rs10852908	17	1915480	0.3546	0.000463101	RTN4RL1_intronic	0.00858
rs147961116	X	139526042	0.006669	0.00141007	no gene region	0.004645
rs174431	X	117995786	0.5287	0.000391862	RP4-562J12.2_non-coding intronic	0.005962
rs6091845	20	36743243	0.5492	0.00222688	no gene region	0.0005302
rs6552361	4	180312390	0.6158	0.000965595	RP11-404J23.1_non-coding intronic	0.04008
rs13081977	3	172059628	0.1297	0.00204399	FNDC3B_intronic	0.004235
rs12503542	4	7377562	0.711	0.00127246	SORCS2_intronic	0.0425
rs73001949	3	2610441	0.2056	0.00114308	CNTN4_intronic:non-coding intronic	0.01587
rs13015834	2	71053403	0.6105	7.73152e-05	no gene region	0.006534
rs470422	13	106654538	0.708	0.00128572	no gene region	0.003771
rs2871164	4	181286235	0.04321	0.000938147	no gene region	0.008525
rs12447019	16	56699756	0.4418	0.00205202	MT1G_3downstream	0.05586
rs6757093	2	147531217	0.4444	0.000149295	no gene region	0.02807
rs7864039	9	137927576	0.4502	0.00305694	no gene region	0.02025
rs2456207	5	52133187	0.3538	0.00241987	ITGA1_intronic	0.01881
rs7560283	2	8680240	0.6657	0.00106043	no gene region	0.006179
rs2237935	11	17875050	0.002963	0.000875218	SERGEF_intronic:non-coding intronic	0.2279
rs4870000	6	151536785	0.1053	0.00134948	RP1-292B18.4_non-coding intronic	0.001179
rs886293	11	17462220	0.7175	0.00180438	ABCC8_non-coding intronic:intronic	0.1004
rs59565018	11	120124302	0.04239	0.00141753	RP11-778O17.4_non-coding,POU2F3_intronic	0.01307
rs2354414	16	10635651	0.4263	0.00310625	EMP2_intronic	0.002297
rs74758480	1	67952282	0.003503	0.0015795	no gene region	0.09144
rs74725458	8	14739694	0.001082	0.000561511	SGCZ_intronic	0.001103
rs9892504	17	9613745	0.3477	0.00226077	USP43_intronic:non-coding intronic	0.01149
rs10768389	11	38497534	0.3188	0.000327737	no gene region	0.009917
rs80011349	9	139100667	0.001817	0.00148622	QSOX2_coding	0.0006881
rs72479189	18	13845832	0.05808	0.000551136	no gene region	0.03402
rs116978545	6	94139192	0.005987	0.0012635	no gene region	0.008829
rs4485326	15	45099285	0.1491	0.00328461	no gene region	0.0009274
rs11646835	16	11613169	0.2925	0.000820381	CTD-3088G3.8_intronic	0.001632
rs4881476	10	5591078	0.2915	0.00344435	no gene region	0.01092
rs10961543	9	14494785	0.3948	5.38489e-05	no gene region	0.07133
rs113296430	X	125796546	0.02416	0.00198134	no gene region	0.006389
rs7222692	17	71970321	0.6236	0.000458259	no gene region	0.01124
rs77400269	11	76257839	6.368e-05	0.00241263	C11orf30_intronic:3downstream	0.04788
AX-14855501	5	116431900	0.09997	0.00178097	no gene region	0.02833
rs3109181	3	192110757	0.5776	0.00187118	FGF12_intronic	0.007666
rs117252789	17	32105729	0.002835	0.000215791	ASIC2_intronic	0.002991
rs10130233	14	30394824	0.433	0.00263385	PRKD1_intronic	0.007827
rs10945475	6	168553244	0.5758	0.00214997	no gene region	0.001542
rs2838917	21	46839904	0.6185	0.00118288	COL18A1-AS1_non-coding,COL18A1_intronic	0.003956
rs5971114	X	23405368	0.2975	0.00156276	PTCHD1_intronic	0.0001904
rs12028225	1	14301434	0.2298	0.00172044	no gene region	0.004333
rs11869207	17	3689826	0.3517	0.00111887	ITGAE_intronic	0.0007384
rs11183784	12	47585537	0.001121	0.000883419	PCED1B_intronic	0.04652
rs7971437	12	46599376	0.5181	0.0014838	SLC38A1_intronic:non-coding intronic:3downstream	0.02035
rs4827335	X	37998506	0.04847	0.00239326	TM4SF2_intronic	0.006621
rs74030450	15	92604314	0.06137	0.00149759	SLCO3A1_non-coding intronic:intronic	0.02381
rs936577	12	5263804	0.4596	0.00463437	no gene region	0.05032
rs10230781	7	18073165	0.6822	0.00108887	no gene region	0.04678
rs12307102	12	46615412	0.1801	0.00106473	SLC38A1_non-coding intronic:intronic	0.003399
rs79133056	5	129351405	0.006815	0.000646227	CHSY3_intronic:non-coding intronic	0.003191
rs11791081	9	126069850	0.4901	0.0029503	no gene region	0.03523
rs638403	20	5425468	0.6942	0.0034855	LINC00658_non-coding intronic	0.006322
rs76202754	1	91706371	0.001021	0.00101235	no gene region	0.01363
rs12611634	2	75673718	0.5614	0.00268291	no gene region	0.00557
rs9574536	13	80585091	0.4644	0.00070468	no gene region	0.0445
rs75007655	13	105493920	0.1371	0.00159887	no gene region	0.002381
rs991087	7	12964022	0.548	0.000751909	RBMX2P4_5upstream	0.001123
rs7073371	10	10311367	0.4587	0.0020819	no gene region	0.03159
rs10249566	7	95512626	0.1093	0.00174253	DYNC1I1_non-coding intronic:intronic	0.0247
rs7657795	4	145009802	0.7014	0.000806232	GYPB_intronic,RP11-673E1.4_non-coding intronic	0.07133
rs76887092	3	25298474	0.001434	0.00179865	RARB_intronic	0.04499
rs423367	19	54525025	0.4309	0.00197227	no gene region	0.03031
rs1896887	7	117200481	0.2659	0.000795976	CFTR_intronic:non-coding intronic,AC000111.3_3downstream	0.01434
rs118183653	7	104423673	0.003534	0.00148564	LHFPL3-AS1_non-coding intronic:3downstream,LHFPL3_intronic	0.007971
rs11752318	6	46152339	0.2594	0.00127261	no gene region	0.006991
rs9710433	19	53280650	0.5783	0.000397	ZNF600_intronic	0.08176
rs778356	2	233784718	0.8033	0.000728028	NGEF_intronic	0.01337
rs7858819	9	4559892	0.2632	0.00116264	SLC1A1_intronic:non-coding,SPATA6L_intronic	0.002283
rs9324258	13	112690638	0.7488	0.00137402	no gene region	0.0103
rs7400099	13	44804480	0.2307	0.000215791	SMIM2-AS1_non-coding intronic	0.0004023
rs10094132	8	1267009	0.4628	0.000438103	no gene region	0.01345
rs1902625	11	117291793	0.4164	0.000179431	no gene region	0.002399
rs146329891	5	24783063	0.007368	0.000472586	no gene region	0.03137
rs76157819	16	17562322	0.1299	0.000799928	XYLT1_intronic	0.01728
rs12743368	1	60411402	0.1244	0.00184539	no gene region	0.04589
rs28734803	1	170935388	0.3274	0.00204369	MROH9_intronic	0.00395
rs10975383	9	5980239	0.5931	0.0013071	KIAA2026_intronic	0.06692
rs10519199	15	49219775	0.3155	0.0012917	SHC4_intronic	0.02508
rs6937293	6	100629461	0.5568	0.000258455	no gene region	0.02843
rs1078821	2	3128923	0.6497	0.000428519	AC019118.2_non-coding intronic	0.04189
rs6651361	8	39989571	0.599	0.000799731	no gene region	0.007363
rs8087032	18	4851492	0.3167	0.00145477	RP11-172F10.1_non-coding intronic	0.000751
rs859198	12	25192681	0.5016	0.00207234	LRMP_3downstream:non-coding intronic	0.02081
rs12578227	12	127169850	0.138	0.00200565	RP11-407A16.4_non-coding intronic,RP11-407A16.3_non-coding intronic	0.0003282
rs1609560	1	20030836	0.7996	0.00306551	TMCO4_non-coding intronic:intronic	0.008509
rs12586178	14	54795767	0.002579	0.000661769	no gene region	0.008407
rs2316122	13	114123724	0.4389	0.000285567	DCUN1D2-AS_non-coding intronic,DCUN1D2_intronic	0.01037
rs8023656	15	34909491	0.5223	0.000939224	no gene region	0.0129
rs207688	4	16816301	0.8307	0.0009346	LDB2_non-coding intronic:intronic	0.008621
rs17065989	5	165280020	0.1193	0.0025559	no gene region	0.02171
rs2392893	8	129216627	0.5091	0.00221288	no gene region	0.02909
rs7210946	17	70976683	0.3737	0.00108123	SLC39A11_non-coding intronic:intronic	0.01935
rs12669192	7	26460646	0.0835	0.00230305	AC004540.5_non-coding intronic	0.04782
rs117643271	3	85699766	0.004616	0.000518531	CADM2_intronic	0.1003
rs9637352	22	47567319	0.2713	0.00078906	TBC1D22A_intronic	0.01522
rs10248721	7	19215459	0.2545	0.00178907	no gene region	0.1429
rs7221459	17	76290245	0.358	0.00150716	no gene region	0.01577
rs732428	17	6969063	0.1759	0.00254895	no gene region	0.01452
rs11248979	1	25399474	0.4082	0.00225571	RP4-799D16.1_non-coding intronic	0.001125
rs2215935	7	78116833	0.2594	0.000762283	MAGI2_intronic:non-coding intronic,AC007237.2_3downstream	0.01334
rs78882031	6	162003412	0.001896	0.00215485	PARK2_intronic	0.006777
rs72836422	10	129034293	0.05588	0.000679781	DOCK1_intronic	0.03753
rs11992166	8	26599476	0.4394	0.00178742	no gene region	0.04638
rs16923139	9	5395020	0.005606	0.00169313	no gene region	0.03696
rs56159319	18	77152631	0.0988	0.00178927	no gene region	0.00197
rs186851288	12	94100730	3.185e-05	0.00140816	CRADD_non-coding intronic:intronic,RP11-887P2.5_3downstream	0.05133
rs2280435	19	15662544	0.499	0.00188274	CYP4F22_3utr	0.02337
rs9507788	13	27345915	0.6303	0.0017035	no gene region	0.008769
rs11073504	15	97302676	0.5009	0.00116966	FAM149B1P1_3downstream	0.03862
rs77865791	12	71464692	0.0125	0.000593158	CTD-2021H9.2_non-coding intronic,CTD-2021H9.3_intronic	0.008055
rs78655166	12	62124198	0.003474	0.000490371	FAM19A2_intronic	0.001017
rs1611796	2	225314253	0.5588	0.00407602	no gene region	0.0297
rs12261515	10	50594509	0.2554	0.00173623	DRGX_intronic	0.001151
rs17324501	2	30979720	0.2192	0.000856346	CAPN13_3downstream:intronic	0.004626
rs2402214	14	93359021	0.4757	0.00244427	RP11-862G15.1_non-coding intronic:non-coding	0.01339
rs76831614	12	94199677	0.07946	0.00244642	CRADD_intronic:non-coding intronic	0.02489
rs28450433	14	105559097	0.3141	0.000252349	RP11-44N21.1_5upstream	0.03357
rs520820	1	68148353	0.6811	0.00165519	no gene region	0.0009073
rs117515672	10	65753985	0.003535	0.0019333	no gene region	0.0246
rs6833827	4	135839731	0.537	0.00134331	no gene region	0.03741
rs10782987	1	95119790	0.2529	0.000587694	LINC01057_non-coding intronic	0.0006006
rs286905	11	34662961	0.7991	0.00108028	EHF_5upstream:non-coding intronic:intronic	0.01138
rs11722420	4	8651875	0.6313	0.00315751	no gene region	0.01512
rs74433833	2	216550905	0.004588	0.00202665	AC012668.2_non-coding intronic,LINC00607_non-coding intronic	0.01221
rs10818071	9	100550253	0.1297	0.00221028	no gene region	0.01005
rs62168357	2	123202652	0.1706	0.00227025	no gene region	0.01739
rs12424570	12	129935733	0.237	0.00113955	TMEM132D_intronic	0.116
rs4742762	9	101855570	0.7925	9.26794e-05	no gene region	0.08236
rs74681551	17	10721317	0.003631	0.00145906	no gene region	0.009921
rs74715452	14	105227638	0.00933	0.00164104	SIVA1_intronic:3downstream	0.0004326
rs77032189	3	64361316	0.1371	0.00165022	PRICKLE2_intronic	0.006584
rs7706191	5	7632077	0.1333	0.00218059	ADCY2_non-coding intronic:intronic	0.02936
rs116893847	4	1843766	0.001562	0.00138229	LETM1_non-coding intronic:intronic	0.02756
rs12191179	6	91611925	0.1924	0.0016174	no gene region	0.007673
rs758481	19	705302	0.4361	0.00329383	no gene region	0.01389
rs7939793	11	19813544	0.1245	0.000287524	NAV2_non-coding intronic:intronic	0.09944
rs2275959	8	37455059	0.4319	0.00211434	RP11-150O12.3_non-coding:3downstream	0.005386
rs10739815	9	104563211	0.3085	0.00283967	no gene region	0.008903
rs3903770	13	50394478	0.07897	0.00227598	no gene region	0.003103
rs7866311	9	132414185	0.4943	0.00123082	no gene region	0.005958
rs74511384	2	57920445	0.001019	0.00208712	no gene region	0.01218
rs2269493	4	2428463	0.3091	0.00329452	RP11-503N18.1_non-coding intronic:non-coding	0.06921
rs6849281	4	43790319	0.1878	0.0012568	no gene region	0.04726
rs2427384	20	61318035	0.8225	0.00110702	SLCO4A1_3downstream	0.002371
rs1442801	15	98768182	0.4822	0.00121521	CTD-2544M6.1_non-coding intronic	0.0004645
rs1028394	20	6860895	0.3221	0.00167101	no gene region	0.00618
rs11159077	14	74871485	0.5845	0.00378454	SYNDIG1L_3downstream	0.1403
rs10881912	10	82433893	0.6003	8.09512e-05	no gene region	0.02857
rs7148185	14	24520604	0.5758	0.000170933	RP11-468E2.9_3downstream,LRRC16B_5upstream	0.01722
rs2124872	15	51639821	0.2647	0.00304558	GLDN_non-coding intronic:intronic	0.001635
rs7995672	13	108049169	0.1284	0.000495578	FAM155A_intronic	0.005189
rs9818714	3	133957279	0.1432	0.001662	RYK_intronic	0.05457
rs75219147	11	134255979	0.06037	0.00144849	B3GAT1_non-coding:non-coding intronic:intronic	0.04586
rs56150850	3	186515225	0.009591	0.000140719	RFC4_non-coding intronic:intronic:3downstream	0.004489
rs390212	16	84567023	0.7265	0.0013729	TLDC1_intronic	0.001443
rs11680001	2	220861711	0.1084	0.00270164	no gene region	0.02047
rs876285	5	168559167	0.6545	0.00338507	SLIT3_non-coding intronic:intronic	0.009528
rs79166829	17	11864913	3.183e-05	0.000918198	DNAH9_intronic:non-coding intronic,RP11-1096G20.5_non-coding intronic	0.003944
rs1524495	2	5482059	0.009973	0.00142566	no gene region	0.006583
rs10823550	10	72236845	0.8437	0.00165282	PALD1_5upstream	0.02533
rs17619605	7	89557885	0.1707	0.00087176	STEAP2-AS1_non-coding intronic	0.003615
rs6559627	9	84053760	0.1868	0.00248933	no gene region	0.01166
rs9572719	13	71905517	0.1612	0.00395732	no gene region	0.002677
rs13079166	3	147615285	0.5386	0.00311964	no gene region	0.0652
rs309705	4	177427340	0.2795	0.00212797	no gene region	0.02027
rs2925055	16	84654935	0.7589	0.00193108	no gene region	0.01317
rs7045248	9	129281588	0.1608	0.0018282	RP11-205K6.1_3downstream	0.003125
rs9959483	18	74710068	0.1	0.000608631	MBP_non-coding intronic:intronic	0.0271
rs6548418	3	67300242	0.534	0.000466559	no gene region	0.002198
rs561292	6	125432170	0.4905	0.000973628	no gene region	0.003135
rs10512426	17	20522444	0.7408	0.0014591	AC087499.10_non-coding intronic	0.09198
rs7868525	9	110428457	0.1777	0.000874981	no gene region	0.03402
rs2177714	7	54426571	0.6298	0.00427655	snoU13_5upstream	0.0107
rs17049174	3	8509497	0.1537	0.000502573	LMCD1-AS1_non-coding intronic	0.1375
rs13047362	21	21879828	0.1511	0.000287326	no gene region	0.0002098
rs7239749	18	11049228	0.3848	0.00093792	PIEZO2_intronic	0.001648
rs10934302	3	115376110	0.2601	0.00148901	RP11-326J18.1_5upstream,GAP43_intronic	0.0003688
rs7429855	3	74527165	0.7214	0.00382248	CNTN3_intronic	0.02754
rs4434476	6	17031611	0.433	0.0022482	no gene region	0.02903
rs6521034	X	45531317	0.5647	0.00145807	no gene region	0.001416
rs6796546	3	37862718	0.5289	0.00122358	ITGA9_3utr:3downstream,AC093415.2_5upstream:non-coding intronic:non-coding	0.001219
rs516507	7	105314571	0.32	0.000813761	ATXN7L1_intronic:non-coding intronic	0.07572
rs62132293	19	838178	0.2482	0.00292115	no gene region	0.001036
rs67864731	13	21916512	0.3075	0.00110721	LINC00422_non-coding intronic	0.1176
rs13004805	2	23227284	0.3615	0.00143934	no gene region	0.1483
rs117983349	10	134720461	6.369e-05	0.00189113	TTC40_non-coding intronic:intronic:3downstream	0.1082
rs4752384	10	121871353	0.4776	0.000632453	no gene region	0.0006915
rs59618757	X	121503620	0.002782	0.000876186	no gene region	0.005096
rs4839620	3	142921964	0.28	0.00146111	no gene region	0.003404
rs117265893	6	137057119	0.0009883	0.00221074	MAP3K5_intronic	0.06671
rs1656018	1	213530744	0.3716	0.000180913	no gene region	0.008154
rs6662514	1	6054266	0.2164	0.00379467	KCNAB2_non-coding intronic:intronic,NPHP4_5upstream	0.03639
rs1445403	8	72260254	0.6118	0.000165203	EYA1_intronic:non-coding intronic	0.02506
rs16884798	4	31327492	0.3718	0.00369636	no gene region	0.01582
rs8023357	15	90235231	0.645	0.000820381	WDR93_intronic,PEX11A_5upstream	0.01352
rs10848828	12	3327548	0.4216	0.00297859	TSPAN9_non-coding intronic:intronic	0.0002866
rs16989351	20	39457324	0.2053	0.00128628	no gene region	0.01218
rs10892634	11	98885758	0.328	0.00305546	no gene region	0.0686
rs138402989	6	47081968	0.003088	0.0010373	no gene region	0.05193
rs9881383	3	145509188	0.1371	0.00123075	no gene region	5.038e-05
rs5912847	X	78517004	0.275	0.000254651	no gene region	0.00166
rs10760331	9	126974767	0.2158	0.00288769	no gene region	0.02894
rs519349	10	6564910	0.3529	0.000540959	PRKCQ_intronic	4.559e-05
rs488595	1	15685797	0.6211	0.000666146	FHAD1_non-coding intronic:intronic	0.04683
rs10102065	8	98878184	0.3247	8.63065e-05	RPS23P1_3downstream	0.0005793
rs72613652	21	46484612	0.2337	0.00143077	no gene region	0.003116
rs117200216	2	70821341	0.0009886	0.000432975	no gene region	0.1952
rs10756571	9	14534505	0.6195	0.00281338	no gene region	0.0927
rs7106084	11	96853098	0.4658	0.00159284	no gene region	0.00489
rs80037191	3	186598019	0.0564	0.00145432	no gene region	0.01503
rs7882480	X	119389966	0.6746	0.00102264	ZBTB33_3utr:3downstream	0.001543
rs3749810	5	177658896	0.304	0.00290093	PHYKPL_non-coding:intronic:non-coding intronic:5upstream	1.832e-05
rs2512028	8	98960813	0.4818	0.0017536	MATN2_intronic:non-coding intronic	0.006083
rs9967324	18	8817701	0.6312	0.00513057	SOGA2_intronic:non-coding intronic	0.0009002
rs4353774	3	25141824	0.5646	0.000198609	AC133680.1_non-coding intronic	0.0003479
rs117177740	22	44369291	0.0009237	0.00145578	SAMM50_5upstream:3downstream:intronic	0.001567
rs59400867	1	230676696	0.0552	0.00171704	no gene region	0.00639
rs74651341	3	62928642	0.008282	0.00236797	no gene region	0.002569
rs3796205	3	124639344	0.3814	0.00133703	MUC13_non-coding intronic:intronic	0.003646
rs4589542	16	85195422	0.4788	0.00178413	no gene region	0.01327
rs200312339	11	19259598	3.185e-05	0.000846268	E2F8_coding,RP11-428C19.4_non-coding intronic	0.009367
rs9526496	13	49384134	0.4229	0.00359697	no gene region	0.0009631
rs1554080	12	128667558	0.9487	0.00152929	no gene region	0.06
rs75059932	4	82469954	0.001816	0.0011996	RASGEF1B_intronic	0.02191
rs139484380	10	110566376	0.001499	0.00187491	RP11-655H13.2_non-coding intronic	0.01759
rs7862337	9	129525468	0.6566	0.00279846	no gene region	0.02545
rs2242373	17	8700982	0.191	0.00364226	MFSD6L_coding	0.01113
rs6766789	3	60090013	0.1716	0.000154482	FHIT_intronic	0.005724
rs6808827	3	63663707	0.2345	0.00145303	SNTN_3utr	0.004269
rs4775758	15	48670305	0.8437	0.000855714	no gene region	0.01651
rs12598418	16	57114015	0.1943	0.00080972	NLRC5_5upstream:intronic:non-coding intronic	0.03881
rs117329408	16	48580807	0.0005095	0.00108582	N4BP1_non-coding intronic:intronic:5upstream	0.1336
rs80274296	11	71102932	0.01186	0.00103374	AP002387.1_non-coding intronic	0.003265
rs1373946	5	13696483	0.09898	0.00172725	DNAH5_intronic	0.02856
rs74336600	5	169879955	0.1155	0.00141608	KCNIP1_non-coding intronic:intronic	0.005145
rs973369	12	25600794	0.6082	0.0025594	IFLTD1_intronic	0.1023
rs2050289	6	12401910	0.2482	0.000635417	no gene region	0.1069
rs779915	2	12686405	0.3643	0.00231333	AC096559.1_non-coding intronic	0.0256
rs10245485	7	142539389	0.4122	0.00115592	no gene region	0.012
rs2171027	1	175496350	0.3226	0.00149058	TNR_intronic	0.001683
rs75409165	13	72331393	0.003319	0.00146884	DACH1_intronic	0.04807
rs10817560	9	116819993	0.2837	0.00367267	ZNF618_3downstream	0.001084
rs1357774	7	62837531	0.6567	0.00195812	VN1R32P_5upstream	0.03805
rs12460114	19	833838	0.323	0.00241233	AZU1_3downstream	0.03874
rs9828229	3	15345924	0.3541	0.00186354	SH3BP5_non-coding intronic:intronic	0.006461
rs142014758	22	27564242	0.01263	0.000930519	no gene region	0.028
rs117053184	19	13811838	0.001497	0.000681856	no gene region	0.005964
rs2523071	7	25194918	0.5701	0.0018936	C7orf31_intronic	0.01396
rs244125	20	43183979	0.6794	0.00205406	PKIG_intronic	0.005242
rs17064899	5	174763012	0.09743	0.00254839	no gene region	0.02623
rs12714424	2	832145	0.7697	0.00222589	LINC01115_non-coding intronic	0.0154
rs35493025	4	40669207	0.1607	0.00169708	no gene region	0.0206
rs55746338	1	240257833	0.2733	0.00300022	FMN2_intronic	0.03095
rs17067084	6	106924024	0.1035	0.00177116	no gene region	0.2712
rs4687426	3	193114643	0.472	0.00224984	no gene region	0.0005173
rs6104578	20	10309098	0.6941	0.00172567	SNAP25-AS1_non-coding intronic	0.005229
rs11006558	10	61291780	0.05229	0.000243516	no gene region	0.05915
AX-15717783	7	54652802	0.06326	0.00270391	no gene region	0.01203
rs2561253	19	28699983	0.3229	0.00249819	no gene region	0.07182
rs1227238	10	66587681	0.4113	0.00142436	ANXA2P3_3downstream	0.02916
rs12660074	6	16449405	0.4299	0.000545801	ATXN1_intronic:non-coding intronic	0.04418
rs72735307	5	12707087	0.01225	0.00166991	no gene region	0.007715
rs34451442	16	7513733	0.1836	0.00104526	RBFOX1_non-coding intronic:intronic	0.01556
rs9864307	3	26297737	0.3195	0.000775326	no gene region	0.1439
rs2897347	18	74201771	0.1178	0.00103455	ZNF516_intronic:non-coding intronic,RP11-17M16.2_5upstream	0.02059
rs10860878	12	102963550	0.4408	0.0037387	no gene region	0.1861
rs78170786	2	46437410	0.02376	0.00348042	no gene region	0.003869
rs57235991	8	66027376	0.0007325	0.00110062	no gene region	0.001798
rs1027269	9	94368561	0.4852	0.00131322	ROR2_intronic	0.003156
rs10937831	4	4272502	0.3995	0.001889	LYAR_intronic:5upstream	0.00211
AX-42810365	10	125443189	0.3084	0.0010343	GPR26_intronic	0.05513
rs6767523	3	30656916	0.5688	0.000887865	TGFBR2_intronic	0.01304
rs1955086	2	222692046	0.2959	0.00206464	no gene region	0.02518
rs78310797	3	194526861	0.04233	0.00145747	no gene region	0.004278
rs7587452	2	133965489	0.5243	0.00266172	NCKAP5_intronic	0.0034
rs238615	3	11234129	0.34	0.00178146	HRH1_intronic	0.01787
rs421439	21	20394231	0.3103	0.00116264	no gene region	0.001086
rs6892024	5	26250248	0.567	0.00180049	no gene region	0.08227
rs17143272	7	20736577	0.2005	0.00156636	ABCB5_intronic	0.02004
rs12947027	17	9177477	0.2267	0.00268148	STX8_5upstream:non-coding intronic:intronic	0.002665
rs6716178	2	159667328	0.2957	0.00185558	DAPL1_intronic	0.01294
rs6124110	20	37747293	0.4261	0.00321136	no gene region	0.01321
rs9914174	17	6966470	0.6807	0.00035813	no gene region	0.08518
rs6559364	9	91382995	0.4504	0.00116707	no gene region	0.005323
rs6921169	6	11851566	0.559	0.00168947	no gene region	0.06091
rs4901900	14	59607513	0.2531	0.00103726	no gene region	0.003585
rs6787918	3	186009438	0.6951	0.000237034	DGKG_intronic:non-coding intronic	0.2576
rs11929282	3	186776153	0.3179	0.00310492	ST6GAL1_intronic	0.04263
rs1151454	13	112140159	0.552	0.00146469	no gene region	0.01996
rs17217587	3	181595063	0.1353	0.0030191	no gene region	0.2481
rs117729794	6	72951449	0.000446	9.89042e-05	RIMS1_non-coding intronic:intronic	0.003405
rs12412892	10	72302191	0.451	0.00169923	PALD1_intronic	0.02308
rs4671424	2	62695313	0.4282	0.00111146	no gene region	0.0004128
rs1651025	5	65644187	0.134	0.000404509	no gene region	0.0662
rs835592	12	50460831	0.3281	3.06988e-05	ASIC1_intronic	0.01905
rs36090891	18	11578217	0.6955	0.00165445	no gene region	0.01488
rs7916855	10	124122430	0.3761	0.00193787	no gene region	0.01144
rs781296	3	65243978	0.6432	0.00343052	no gene region	0.0004545
rs12802515	11	827955	0.3337	0.00102381	AP006621.8_non-coding intronic,EFCAB4A_intronic:non-coding intronic:5upstream	0.06211
rs9931348	16	76882283	0.1566	0.00086759	CTD-2336H13.2_non-coding intronic	0.04805
rs113914846	18	64877777	0.4867	0.000502228	no gene region	0.003637
rs2728804	12	17564072	0.69	0.000410082	no gene region	0.001822
rs3025039	6	43752536	0.1345	0.00155095	VEGFA_3downstream:non-coding:3utr	3.883e-05
rs75300635	13	106458395	0.007676	0.00111275	no gene region	0.02229
rs17710639	5	17808002	0.4888	0.00150987	RP11-454P21.1_non-coding intronic	0.02741
rs9516953	13	98172508	0.5539	0.00229179	no gene region	0.0004071
rs1031960	1	218904357	0.8129	0.00170924	no gene region	0.01366
rs1544419	7	43355886	0.5177	0.000911252	HECW1_non-coding intronic:intronic	0.008673
rs62546065	9	74053654	0.05432	0.00156508	TRPM3_intronic:non-coding intronic	0.0317
rs117708629	13	91087740	0.008232	0.00119913	no gene region	0.004908
rs6719264	2	237351367	0.5958	0.00215613	IQCA1_non-coding intronic:intronic	0.04439
rs10791320	11	133666245	0.3909	0.000484838	RP11-448P19.1_non-coding intronic	0.0004429
rs6520756	X	41361670	0.7471	0.000792913	no gene region	0.005892
rs7967441	12	109281748	0.373	0.00131994	DAO_intronic	0.02204
rs117348570	2	235923797	0.001305	0.000405102	SH3BP4_intronic	0.0003788
rs1020517	7	33603926	0.2753	0.00479515	BBS9_intronic:non-coding intronic	0.06939
rs3745925	19	501900	0.22	0.00122904	AC005775.2_non-coding intronic,MADCAM1_intronic:coding	0.003578
rs16870032	7	13877930	0.2478	0.00399608	no gene region	0.004458
rs7799418	7	146748168	0.5855	0.00144404	CNTNAP2_intronic	0.0003709
rs17748145	16	9106215	0.3242	0.00326799	no gene region	0.002249
rs6534730	4	130347411	0.5152	0.000997243	no gene region	0.04278
rs759791	2	230368047	0.6326	0.00221018	DNER_intronic	0.01917
rs1504542	21	24734126	0.6952	0.00217807	AP000459.4_non-coding	0.02859
rs7545687	1	7997183	0.1621	0.00127181	TNFRSF9_intronic:5upstream	0.01838
rs11893484	2	69031300	0.5373	0.00118175	ARHGAP25_non-coding intronic:intronic	0.006651
rs71540757	7	16653094	0.1118	0.000601468	ANKMY2_intronic	0.01712
rs871677	11	8738843	0.3495	0.000402829	ST5_5upstream:3downstream:non-coding intronic:intronic	0.0176
rs58091569	13	45689893	0.1148	0.000984892	no gene region	0.01824
rs11109370	12	98563249	0.3297	0.00184806	RP11-690J15.1_non-coding intronic	0.0148
rs71359190	17	2848059	0.01975	0.0022586	RAP1GAP2_intronic	0.001102
rs1028564	11	33162009	0.5674	0.000693031	CSTF3_intronic:non-coding intronic:3downstream	0.009793
rs2044061	8	19723503	0.3246	0.0027124	no gene region	0.002308
rs9902475	17	71963953	0.7061	0.00191505	no gene region	0.003101
rs4975794	5	2015330	0.3402	0.000431977	no gene region	0.008552
rs9310143	3	69305113	0.2581	0.00279334	FRMD4B_intronic:non-coding intronic	0.04148
rs80319924	2	150129300	0.0114	0.00244948	no gene region	0.002731
rs1157730	2	171097275	0.4297	0.00214665	MYO3B_non-coding intronic:intronic	0.07613
rs117268334	9	101433927	0.0001274	0.00176892	GABBR2_intronic	0.001882
rs7093457	10	54671654	0.6088	0.00294643	no gene region	0.009029
rs117623117	2	35544652	0.003925	0.00082127	no gene region	0.05594
rs2285093	22	47961708	0.5537	0.00305694	no gene region	0.004897
rs2254330	9	16802973	0.4038	0.000141094	BNC2_intronic	0.01013
rs4888920	16	79115931	0.5013	0.000719728	WWOX_intronic	0.02959
rs10854122	19	13284603	0.7395	0.000458852	no gene region	0.03176
rs2227163	1	175283506	0.3027	0.00268495	RP3-518E13.2_non-coding intronic,TNR_3downstream	0.005788
rs7590420	2	44260752	0.9025	0.00043583	no gene region	0.005035
rs11200718	10	85642645	0.2136	0.00183284	no gene region	0.01493
rs148991973	6	20934112	0.0008641	0.00165094	CDKAL1_intronic	0.02368
rs17451107	3	156797609	0.3746	0.00270173	LINC00880_3downstream,RP11-6F2.5_5upstream	0.00784
rs2120192	17	66789959	0.2511	0.00163005	RP11-118B18.2_non-coding intronic	0.02241
rs12901610	15	85465873	0.08256	0.00156359	SLC28A1_intronic	0.01019
rs12599043	16	84955551	0.3709	0.00171167	CRISPLD2_3downstream	0.05511
rs4923350	11	26366279	0.5954	0.00111631	ANO3_intronic	0.006326
rs9321725	6	139845923	0.4878	0.00270529	no gene region	0.003971
rs9285163	13	21926900	0.4577	0.00071545	no gene region	0.03594
rs11082420	18	42593794	0.427	0.00178709	SETBP1_intronic	0.03541
rs2240593	17	15647723	0.2134	0.00157561	TBC1D26_non-coding:3utr,ZNF286A_3utr,AC005324.6_non-coding intronic:5upstream	0.004654
rs76193655	12	27343641	0.0005743	0.00130472	no gene region	0.001691
rs1035028	7	31867050	0.1896	0.000355097	PDE1C_intronic	0.02024
rs9525714	13	43524152	0.2806	0.00149633	EPSTI1_intronic:non-coding intronic	0.001569
rs7258128	19	54177273	0.439	0.0016952	MIR520E_5upstream,MIR498_5upstream,MIR1323_3downstream	0.003999
rs10956670	8	133563781	0.3257	0.00107747	no gene region	0.01696
rs7236400	18	78015057	0.8457	0.0032799	no gene region	0.06109
rs11662841	18	75102063	0.6601	0.00109468	no gene region	8.612e-05
rs12222921	11	73790827	0.006275	0.00029031	C2CD3_non-coding intronic:intronic	0.09443
rs4610259	3	110487084	0.5472	0.00290893	no gene region	0.02854
rs35019970	2	183689708	0.2782	0.00034078	no gene region	0.05944
rs4036	16	2821525	0.1807	0.000451837	TCEB2_3downstream:coding:3utr,AC092117.2_3downstream,SRRM2_non-coding:3downstream	0.00684
rs76043051	19	4491642	0.001466	0.000193609	HDGFRP2_coding:3utr	0.04766
rs11040933	11	6621516	0.3097	0.00326771	RRP8_intronic:3downstream:3utr:non-coding	0.01268
rs1341455	1	241557595	0.3069	0.00163987	no gene region	0.004659
rs6684851	1	161464412	0.7166	0.00170242	no gene region	0.01512
rs2909111	2	206911228	0.3156	0.00131119	INO80D_coding	0.05155
rs6047006	20	20694965	0.09148	0.00252458	RALGAPA2_5upstream	0.000821
rs1114126	1	205606172	0.2721	0.000185724	no gene region	0.02781
rs6863703	5	108980912	0.08266	0.00193051	no gene region	0.0003113
rs830705	16	12279605	0.6004	0.00165772	SNX29_intronic	0.01555
rs229489	22	37557962	0.3647	0.00134683	IL2RB_intronic:non-coding intronic:5utr	0.002654
rs957293	2	145833187	0.2704	0.000277742	TEX41_non-coding intronic:3downstream:non-coding	0.3166
rs2095989	10	73258923	0.5754	0.00212787	CDH23_intronic	0.03652
rs17034641	2	46372644	0.1502	0.000830261	PRKCE_non-coding intronic:intronic	0.01812
rs73220827	3	110498438	0.2368	0.00122755	no gene region	0.001855
rs78249975	5	73510233	0.008269	0.000376844	no gene region	0.008727
rs9553939	13	27533642	0.4724	0.000572646	no gene region	0.007531
rs77467280	19	46614311	0.1024	0.000957454	CTC-344H19.6_3downstream,AC007193.6_non-coding intronic	0.4436
rs60486252	19	3768880	0.1827	0.00347617	RAX2_3downstream,MRPL54_3downstream	0.003835
rs7943722	11	119252448	0.2305	0.00228858	RP11-334E6.3_3downstream,USP2-AS1_5upstream,USP2_5upstream	0.001496
rs76142550	4	109561868	0.008701	0.00375127	no gene region	0.05918
rs11664552	18	45892913	0.2796	0.00163819	ZBTB7C_intronic	0.0338
rs12660368	6	151562420	0.007297	0.00106581	AKAP12_intronic	0.01586
rs61021634	15	93825384	0.1717	0.00113685	no gene region	0.08314
rs1034057	1	193462561	0.3244	5.4343e-06	no gene region	0.002168
rs118184968	8	121444044	2.1e-05	0.00144147	MRPL13_intronic:non-coding intronic	0.001485
rs8181240	X	132679698	0.02481	0.00136262	GPC3_intronic	0.0008189
rs4708543	6	169306728	0.5439	0.000982817	no gene region	0.001223
rs13386664	2	236265496	0.3529	0.00354408	no gene region	0.01922
rs57310213	7	45838628	0.1972	0.000498769	no gene region	0.01988
rs1383978	8	72012331	0.2816	0.000759339	no gene region	0.0302
rs13428896	2	137900456	0.2391	0.00208084	THSD7B_intronic	0.004182
rs2529447	7	30535210	0.3193	0.00154582	GGCT_3downstream	0.00343
rs76726728	19	45696782	0.01604	0.00142645	AC006126.3_intronic,AC005779.2_intronic,MARK4_intronic	0.002668
rs11853841	15	81402134	0.08828	0.000842019	C15orf26_intronic	0.04891
rs10745397	9	138077159	0.6879	0.00250085	no gene region	0.007464
rs7278220	21	42725380	0.3788	0.00145899	FAM3B_intronic:non-coding intronic	0.0214
rs6970275	7	47824451	0.273	0.000728512	HUS1_intronic,PKD1L1_intronic	0.03824
rs10281498	7	20125192	0.1759	0.00242684	AC005062.2_non-coding intronic	0.005695
rs7991445	13	80599759	0.6128	0.000397494	no gene region	0.003128
rs140817293	19	11808367	0.01208	0.00186495	no gene region	0.02752
rs10140426	14	100376502	0.2902	0.00310109	EML1_3downstream:non-coding intronic:intronic	0.002243
rs7759489	6	24950599	0.1987	0.00284941	FAM65B_intronic,RP1-245M18.2_3downstream	8.443e-05
rs12429400	13	109277419	0.08636	0.000158049	MYO16_intronic	0.01569
rs2825532	21	20723448	0.4134	0.00335484	no gene region	0.008335
rs10808564	8	129001597	0.2874	0.00316022	PVT1_non-coding intronic	0.04241
rs79886149	22	20103189	0.04577	0.00119298	RANBP1_5upstream,TRMT2A_5upstream:non-coding:3downstream:intronic:non-coding intronic	0.006973
rs13077758	3	30465249	0.5243	0.000716932	no gene region	0.001153
rs476426	1	244133004	0.588	0.000900907	RP11-278H7.1_non-coding intronic	0.02686
rs1436284	8	31282884	0.4335	0.00283909	no gene region	0.0004196
rs147994863	2	223351521	0.001912	0.000903773	SGPP2_intronic	0.0005462
rs4294811	16	81819820	0.2455	0.00171182	PLCG2_non-coding intronic:intronic	0.0002253
rs76628179	4	4558883	0.003632	0.000936576	STX18-AS1_non-coding intronic	0.04065
rs61997471	14	57920517	0.2334	0.00260742	no gene region	0.03416
rs28712661	9	139230067	0.3484	0.00229851	GPSM1_intronic	0.068
rs10772634	12	13375228	0.5018	0.00120741	no gene region	0.04287
rs4965726	15	101384686	0.5226	0.00258657	no gene region	0.001099
rs62251799	3	77169257	0.1991	0.00162946	ROBO2_intronic	0.006849
rs114507193	19	51854578	0.01491	0.000561412	CTD-2616J11.11_intronic,CTD-2616J11.9_non-coding intronic,ETFB_non-coding intronic:intronic	0.001448
rs75724441	2	193058913	0.02698	0.00113065	TMEFF2_intronic	0.001573
rs12104935	2	110863908	0.5907	0.00210901	MALL_intronic	0.01753
rs7541544	1	4291842	0.709	0.00336594	no gene region	0.03319
rs12422259	12	71951975	N/A	0.00210999	LGR5_non-coding intronic:intronic	0.005885
rs9652531	15	26042618	0.09597	0.00146601	ATP10A_intronic	0.03486
rs1425737	8	25495349	0.3235	0.00102894	no gene region	0.0001113
rs8110954	19	53339139	0.4727	0.00337381	ZNF28_intronic	0.0005114
rs77818165	11	107799426	0.03785	0.00166724	SLC35F2_5upstream,RAB39A_coding	0.02194
rs117676050	11	24377130	0.0292	0.00200814	no gene region	0.01367
rs12745368	1	246549557	0.3985	0.000206404	SMYD3_intronic:non-coding intronic	0.05899
rs2239158	12	6172393	0.558	0.00159781	VWF_intronic:non-coding intronic	0.1419
rs76884994	13	24175936	0.003822	0.000900492	TNFRSF19_intronic	0.05765
rs4875372	8	4492520	0.1362	0.00142022	CSMD1_intronic	0.02759
AX-11426743	5	158077850	0.8164	0.00104491	no gene region	0.07801
rs1280851	6	54059217	0.2476	0.0015318	MLIP_intronic:non-coding intronic	0.008666
rs2207416	20	11140508	0.5423	0.0017538	no gene region	0.0407
rs10199636	2	236044868	0.2408	0.00143376	no gene region	0.008417
rs2267193	22	33746526	0.1955	0.0025904	LARGE_intronic	0.0781
rs75740485	6	135810873	0.002806	0.00109337	AHI1_3downstream:intronic	0.009869
rs2329177	13	81725976	0.8553	0.000563882	no gene region	0.002924
rs495532	3	54662866	0.4505	0.000984793	CACNA2D3_intronic	0.01538
rs2144723	6	161121390	0.4339	0.000871434	RP1-81D8.3_non-coding intronic,PLG_5upstream	0.06014
rs74750002	3	110246727	0.001019	0.00172219	RP11-119D18.1_non-coding intronic	0.009185
rs16823817	3	115239407	0.5981	0.0011894	no gene region	0.002338
rs1123136	12	7847308	0.6495	0.001092	GDF3_intronic	0.00343
rs7403557	15	27302979	0.5481	0.000228596	GABRG3_intronic	0.06383
rs62464802	7	57188718	0.2936	0.00168799	no gene region	0.03953
rs76287232	6	120462699	0.1195	0.000687685	no gene region	0.006171
rs41503244	16	77554754	0.03828	0.00115642	no gene region	0.02086
rs7956759	12	69566855	0.5544	0.00156369	no gene region	0.01322
rs10864412	1	9425722	0.4044	0.00210001	SPSB1_intronic	0.1183
rs12544783	8	19030337	0.5492	0.00155332	RP11-1080G15.1_non-coding intronic	0.04378
rs116967104	9	19032930	0.002646	0.0010184	FAM154A_non-coding:5utr	0.1439
rs3761674	12	76426877	0.4497	0.00476647	RP11-290L1.2_non-coding intronic,RP11-290L1.3_3downstream,PHLDA1_5upstream:5utr	0.009034
rs7715634	5	171028916	0.1167	0.00102392	no gene region	0.02007
rs1786581	18	11852182	0.1217	0.00159135	RP11-78A19.3_non-coding intronic,GNAL_intronic,CHMP1B_5upstream:3utr	0.02357
rs2285875	7	75351959	0.2891	0.000825222	HIP1_non-coding intronic:intronic	0.002684
rs35121012	7	6775727	0.1861	0.00169577	PMS2CL_non-coding intronic:5upstream	0.0754
rs4888854	16	78869460	0.4877	0.0021422	WWOX_intronic	0.003101
AX-83294960	17	39673366	0.0008926	0.00112483	KRT15_3utr:non-coding:intronic:coding:non-coding intronic	0.01209
rs118154473	6	20716085	0.004048	0.00101449	CDKAL1_intronic	0.005103
rs5958491	X	123595646	0.3358	0.00295339	TENM1_intronic:non-coding intronic	0.004251
rs62230181	3	3257495	0.1287	0.000208025	no gene region	0.02154
rs12458217	18	62601780	0.385	0.0014305	no gene region	0.006206
rs117576215	15	92890304	0.001529	0.00100426	no gene region	0.02496
rs72631384	17	73648448	0.04275	0.00148361	RECQL5_3downstream:intronic	0.02256
rs77060598	18	32428880	0.01229	0.000341422	DTNA_non-coding intronic:intronic	0.003563
rs2210585	20	10129600	0.6693	0.000974023	SNAP25-AS1_non-coding intronic	0.0802
rs75321745	4	36852605	0.003188	0.0014723	no gene region	0.03472
rs2484165	1	181967330	0.5917	0.00386396	no gene region	0.01902
rs12432565	14	94456371	0.07032	0.00162248	no gene region	0.007146
rs78647174	2	75399137	0.002867	0.00125167	RP11-355F16.1_non-coding intronic,TACR1_intronic	0.06927
rs11155719	6	150637477	0.5396	0.00207475	no gene region	0.04408
rs2909658	18	62087652	0.3624	0.00128091	RP11-146N18.1_non-coding intronic	0.01526
rs6482113	10	20616802	0.191	0.000478218	no gene region	0.0007174
rs6904411	6	71333190	0.5682	0.000864843	no gene region	0.009233
rs5909269	X	19065558	0.5469	0.00149473	GPR64_intronic	0.007554
rs1389967	1	233895488	0.69	0.0021353	no gene region	0.004337
rs7319850	13	79551013	0.4312	0.00154275	no gene region	0.006936
rs3745820	19	46094597	0.2051	0.00183353	GPR4_coding:3downstream,OPA3_intronic	0.0121
rs56229431	18	68180735	0.1079	0.000370125	RN7SL795P_3downstream	0.04891
rs80103278	9	109620155	0.01287	0.00150075	no gene region	0.02467
rs1049607	1	209788703	0.4403	0.000749834	CAMK1G_3downstream,LAMB3_coding:3downstream	0.003113
rs1916705	7	118372248	0.6956	0.00226415	no gene region	0.00243
rs117098832	2	121110772	0.002365	0.00159084	INHBB_3downstream	0.01332
rs6501194	17	76302490	0.33	0.00138273	no gene region	0.00013
rs4936105	11	130352545	0.395	0.00171682	no gene region	0.08146
rs7530853	1	20315599	0.5098	0.00187216	no gene region	0.005269
rs581771	11	93974612	0.522	0.00248382	RP11-680H20.2_non-coding intronic	0.000697
rs13175212	5	81532622	0.4304	0.000435633	ATG10_non-coding intronic:intronic	0.1508
rs28501610	4	23093341	0.0547	0.00129258	no gene region	0.009216
rs2289381	2	197626466	0.5821	0.00150841	CCDC150_non-coding intronic,GTF3C3_3downstream	0.001629
rs16840259	1	240666644	0.1856	0.00070715	GREM2_intronic	0.01359
rs58969359	2	48659343	0.1762	0.00173947	no gene region	0.02956
rs118165429	4	65671656	0.0002867	2.6055e-05	no gene region	0.04719
rs1997933	6	97537182	0.3719	0.000456066	KLHL32_intronic	0.002293
rs547695	13	110927980	0.6786	0.0024326	COL4A1_intronic	0.013
rs10845883	12	14266144	0.5094	0.000367309	no gene region	0.03573
rs2853158	8	105413756	0.6486	0.00125181	DPYS_intronic:non-coding intronic	0.002256
rs8396	4	159630817	0.2853	0.00240403	ETFDH_3downstream,PPID_3downstream:3utr	0.002185
rs151221527	4	23730054	0.001529	0.00177405	RP11-380P13.2_non-coding intronic,RP11-380P13.1_non-coding intronic	0.002439
rs143314312	13	21726460	0.007739	0.00180379	SKA3_3downstream	0.1119
rs8091107	18	76056563	0.4052	0.00175116	no gene region	0.01316
rs10891563	11	113363374	0.2035	0.00113458	no gene region	0.05434
rs10146064	14	97963055	0.4139	0.00466747	CTD-2506J14.1_non-coding intronic	0.008794
rs957186	1	95939767	0.5542	0.000449367	RP4-617C6.1_5upstream	0.03443
rs2052177	12	8114606	0.5888	0.00284688	no gene region	0.007988
rs304637	4	124134398	0.5969	0.00105109	SPATA5_intronic	0.001321
rs2368048	3	193854961	0.5293	0.000397296	HES1_intronic:non-coding	0.004429
rs775525	3	109727353	0.4822	0.00365921	no gene region	0.001324
rs12010301	X	30622922	0.3118	0.00256933	no gene region	0.00913
rs144158115	6	71883559	0.0007966	0.00226599	no gene region	0.001505
rs11264063	1	37977572	0.3543	0.00134597	MEAF6_intronic:non-coding intronic	0.01734
rs522870	1	244180875	0.1897	0.00325554	RP11-278H7.1_non-coding intronic	0.002666
rs11025336	11	19972603	0.1216	0.00213895	NAV2_intronic	0.01835
rs6892053	5	145231621	0.3351	0.00205484	no gene region	0.05438
rs1801426	13	32972884	0.0369	0.00113162	BRCA2_3downstream:coding,N4BP2L1_3downstream	0.02499
rs76574897	20	29849893	0.004363	0.000324872	no gene region	0.005787
rs2230216	19	863220	0.007149	0.00315713	CFD_coding	0.02446
rs1125508	5	39132847	0.4202	0.00270588	FYB_intronic	0.003659
rs10149608	14	104843010	0.2931	2.16384e-05	RP11-260M19.1_non-coding	0.003651
rs17466455	2	199151881	0.01557	0.00214218	no gene region	0.0005747
rs12804771	11	133220944	0.2883	0.000803584	OPCML_intronic:non-coding intronic	0.1186
rs9319895	18	71896469	0.5081	0.00156824	RP11-669I1.1_non-coding intronic,RN7SL551P_3downstream	0.1875
rs10511609	9	15335996	0.04789	0.000998833	no gene region	0.01073
rs11776097	8	37349928	0.6544	0.00188117	RP11-150O12.1_non-coding intronic	0.02954
rs3741048	11	108383905	0.0005098	0.000582102	EXPH5_3downstream:coding	0.001804
rs3864884	11	2482092	0.2947	0.00108953	KCNQ1_non-coding intronic:intronic:5upstream	0.001808
rs9551329	13	27437364	0.01054	0.00362053	no gene region	0.1154
rs74952650	5	73104348	0.05517	0.00172317	ARHGEF28_intronic	0.01115
rs1523879	2	168194827	0.1069	0.00354346	AC074363.1_non-coding intronic	0.003928
rs2653517	10	11294858	0.7297	0.00274051	CELF2_intronic	0.0008355
rs1884539	14	101277786	0.5724	0.000640338	MEG3_non-coding intronic	0.006895
rs718265	1	55319902	0.6724	0.00278858	DHCR24_coding:5upstream	0.04569
AX-30563617	12	130910487	0.1963	0.00186633	RIMBP2_intronic	0.001923
rs4941844	13	37139991	0.5122	0.000113626	no gene region	0.01412
rs4892988	X	93419579	0.3402	0.00261553	no gene region	0.0017
rs2903424	4	108121666	0.4473	0.00265587	DKK2_intronic	0.003838
rs13062018	3	51035636	0.1041	0.00149542	DOCK3_intronic	0.03228
rs907301	2	349645	0.5343	0.000787578	no gene region	0.006562
rs59740251	7	97265727	0.3902	0.000899425	no gene region	0.02067
rs4984575	15	95921191	0.445	0.00208766	no gene region	0.0004234
rs7123311	11	107128065	0.7619	0.00104091	no gene region	0.002142
rs2664374	20	5659444	0.1228	0.00217436	no gene region	0.0009768
rs1274214	11	123474531	0.491	0.00129779	GRAMD1B_non-coding intronic:intronic	0.0131
rs7683769	4	99091742	0.4699	0.00344253	no gene region	0.002752
rs115589002	19	5509559	0.01129	0.000898338	no gene region	0.02832
rs2313529	9	133634400	0.2311	8.53678e-05	ABL1_intronic	0.02514
rs7181907	15	67233647	0.3788	0.00212313	RP11-798K3.3_non-coding intronic	0.1069
rs6439996	3	141013617	0.3717	0.000996749	ACPL2_3utr:3downstream,RP11-438D8.2_non-coding intronic	0.0006834
rs2685029	3	104370647	0.4283	0.00183698	no gene region	0.02373
rs1870375	7	155700996	0.2631	0.00106324	no gene region	0.009849
rs56803780	10	16509519	0.2963	0.00199062	PTER_intronic	0.003322
rs6577913	8	139327776	0.6756	0.00108106	FAM135B_intronic:non-coding intronic	0.1049
rs148549285	1	77143165	0.00102	0.00100179	no gene region	0.004078
rs74071307	13	45438931	0.0114	0.00134524	no gene region	0.02106
rs76318740	16	2586538	0.01153	0.000747986	PDPK1_5upstream	0.006227
rs35636518	10	30195630	0.4278	0.00328982	no gene region	0.02739
rs56138405	16	53067393	0.2458	0.001449	no gene region	0.05155
rs914467	20	62100266	0.1755	0.00216651	KCNQ2_intronic:non-coding intronic	0.01717
rs145122676	11	43898894	0.003662	0.000586607	RP11-613D13.5_non-coding intronic	0.0007069
rs78248825	5	166026019	6.369e-05	0.000888952	no gene region	0.006901
rs4870776	8	122598324	0.2342	0.00435504	no gene region	0.003746
rs1461549	14	25712300	0.3343	0.00227697	no gene region	0.2439
rs2178915	21	19548232	0.1673	0.00149302	CHODL_intronic	0.02742
rs9304408	18	48674356	0.3847	0.00266923	no gene region	0.007111
rs150137	2	74946741	0.8729	0.00265784	no gene region	0.01911
rs2050513	1	241704748	0.3003	0.00353239	KMO_intronic:non-coding intronic	0.0002271
rs905676	2	8644432	0.2802	0.00115766	no gene region	0.2709
rs8117909	20	16034051	0.3779	0.000799138	MACROD2_3downstream	0.05798
rs672491	10	36002505	0.7124	0.000328548	no gene region	0.04789
rs17186714	14	86636660	0.02201	0.00192433	no gene region	0.007646
rs4742805	9	103873350	0.8215	0.00151144	LPPR1_intronic	0.09364
rs4524121	2	216799077	0.418	0.00189874	no gene region	0.001325
rs1796432	2	221447084	0.3646	0.00290142	AC067956.1_non-coding intronic	0.01384
rs6967583	7	20784169	0.8316	0.00233388	ABCB5_intronic	0.01656
rs10181218	2	101405264	0.7558	0.00192137	no gene region	0.008581
rs7144514	14	26329803	0.0792	0.00315634	RP11-314P15.2_non-coding intronic	0.0002992
rs6005483	22	27899500	0.1569	0.00205567	no gene region	0.007678
rs6979550	7	79070897	0.5722	0.00169955	MAGI2_intronic	0.06146
rs9396763	6	9952059	0.7225	0.000980742	OFCC1_intronic:non-coding intronic	0.02973
rs294957	5	151548444	0.3377	0.000671284	CTB-12O2.1_non-coding intronic	0.01347
rs2826664	21	22500936	0.2959	0.00200035	NCAM2_intronic	0.005302
rs7822955	8	1029090	0.4256	0.00205571	ERICH1-AS1_non-coding intronic	0.007804
rs1043165	1	156220056	0.4509	0.00274501	SMG5_3downstream:intronic:3utr:non-coding	0.0107
rs12666375	7	53303291	0.2958	0.000210752	no gene region	0.0004232
rs1881227	12	89038800	0.7509	0.00109828	no gene region	0.0877
rs117242768	20	62045605	0.00217	0.00125716	KCNQ2_intronic	0.02315
rs1465835	2	231761519	0.4611	0.00109481	AC012507.3_non-coding:3downstream	0.003474
rs76949069	11	7449501	0.08856	0.00121103	CTD-2516F10.2_non-coding intronic,SYT9_intronic	0.08855
rs10783439	12	51774695	0.4267	0.00266014	GALNT6_3downstream:non-coding intronic:intronic:5upstream	0.03106
rs62333789	4	179834183	0.3811	1.71921e-05	no gene region	0.008167
rs77170782	13	94197168	0.002229	0.00152832	GPC6_intronic	0.006813
rs10801784	1	90553578	0.4143	0.00270521	no gene region	0.02497
rs55857959	3	11153484	0.3374	0.00278636	no gene region	0.008735
rs1896952	9	114868733	0.3243	0.00172316	SUSD1_intronic:non-coding intronic:5upstream	0.008566
rs3897712	2	216577373	0.05667	0.00239149	LINC00607_non-coding intronic,AC012668.2_non-coding intronic	0.0003086
rs4805721	19	32574015	0.4622	0.00257467	no gene region	1.85e-05
rs2965706	12	11592075	0.2233	0.00245956	RP11-711K1.7_non-coding intronic,PRB2_non-coding intronic	0.02093
rs6547214	2	78960901	0.6207	0.00160381	no gene region	0.002329
rs1735899	21	21812615	0.354	0.00134415	no gene region	0.04095
rs12371057	12	83477980	0.4677	0.00136114	TMTC2_intronic	0.01362
rs11682166	2	236320489	0.1686	0.00262803	no gene region	0.009146
rs116947689	16	72970733	0.004397	0.00102412	ZFHX3_intronic	0.003688
rs78375647	1	245582234	0.004268	0.0013231	KIF26B_intronic	0.003116
rs17710008	6	153043035	0.1194	0.00225632	MYCT1_coding:intronic	0.015
rs6492353	13	111965052	0.8971	0.00106625	no gene region	0.002947

## Sheet: preterm LBW model (2)
Maternal SNP array data (Jpa NEO), RFE, Logistic, F1-score=0.77
Variants	Chromosome number	Position	gnomAD allele frequency	Feature importance	Gene types and nearest gene names	GWAS P-Value
AX-11222632	8	11387189	N/A	0.000883289	BLK_intronic	0.1056
AX-33709007	22	44751090	0.006212	0.000232947	no gene region	0.01393
AX-15747523	7	79781066	0.7715	0.000594775	GNAI1_intronic:non-coding intronic	0.03028
AX-40495693	20	1257960	0.004748	0.000190238	SNPH_intronic,RAD21L1_intronic	0.03796
AX-11349522	20	51389135	0.2218	0.00182243	no gene region	0.0007094
AX-13981858	2	56488624	0.000828	0.000332773	CCDC85A_intronic,RP11-482H16.1_non-coding intronic	0.01096
AX-32178065	17	35294041	0.04846	0.000257633	LHX1_5upstream,RP11-445F12.1_5upstream	0.08971
AX-32893505	20	24029724	0.0001274	0.00040589	no gene region	6.958e-06
AX-14346845	3	64573861	0.009902	0.000621543	ADAMTS9_non-coding intronic:intronic,ADAMTS9-AS1_non-coding:3downstream	0.01374
AX-11531106	2	80049718	N/A	0.00055181	CTNNA2_intronic	0.004222
AX-16543182	11	16847312	N/A	0.00152062	PLEKHA7_intronic	0.009814
AX-12379500	5	161912216	N/A	0.000805322	no gene region	0.002626
AX-32773275	19	50946039	0.5434	0.000823661	MYBPC2_intronic	0.05752
AX-13703766	21	47955559	0.00293	8.6998e-05	DIP2A_non-coding intronic:intronic,Metazoa_SRP_5upstream	0.008636
AX-29846901	1	111105994	0.5017	0.000363933	no gene region	0.002566
AX-11355597	14	52317837	N/A	0.000753732	GNG2_non-coding intronic:intronic	6.052e-05
AX-32224625	17	48885309	N/A	8.16142e-05	no gene region	0.03568
AX-14625868	10	10500516	0.002103	0.000513852	RP11-271F18.4_non-coding intronic	0.005946
AX-13655143	2	133644052	0.1821	0.000655169	NCKAP5_intronic	0.005806
AX-35086811	5	126737032	0.003344	0.000458826	MEGF10_intronic	0.005972
AX-42535639	9	122739135	N/A	0.000556201	no gene region	0.006431
AX-16453442	1	106753306	0.1128	3.53406e-06	no gene region	0.008903
AX-30225043	11	69463657	0.0003827	0.000777711	CCND1_intronic:non-coding intronic:3downstream	0.004493
AX-41978679	6	42104149	0.06003	7.17339e-06	C6orf132_intronic	0.08709
AX-35884403	6	7676087	N/A	0.00150393	no gene region	0.009346
AX-34929649	4	74518274	0.203	0.000631988	no gene region	0.01076
AX-15540387	7	11852568	0.000478	0.000355812	THSD7A_intronic	0.03348
AX-11138819	11	22689884	N/A	0.00117203	GAS2_non-coding intronic:intronic	0.005619
AX-15704986	7	49746444	0.3397	0.000519507	no gene region	0.00327
AX-15256150	6	138620000	N/A	0.000686209	KIAA1244_intronic	0.03007
AX-13876070	22	30855970	0.002072	5.97782e-05	SEC14L3_intronic:3downstream:3utr	0.01633
AX-11569990	1	112328245	0.4889	0.0016783	KCND3_intronic	0.002326
AX-16985205	1	246426270	N/A	0.000955549	SMYD3_intronic:non-coding intronic	0.001821
AX-11153285	3	112886577	N/A	0.00136994	RP11-572M11.3_non-coding,RP11-572M11.4_non-coding intronic	0.05737
AX-11348402	1	149908108	0.3796	0.00066117	MTMR11_5utr:5upstream:non-coding:coding,OTUD7B_3downstream	0.02644
AX-33391069	2	171536325	N/A	0.000466195	AC007277.3_non-coding intronic	0.001207
AX-14526824	4	15383405	0.0005412	0.000365963	RP11-484O2.1_non-coding intronic,RP11-665G4.1_non-coding intronic,C1QTNF7_intronic:non-coding	0.02708
AX-11601542	1	208611123	N/A	0.00083494	no gene region	0.03542
AX-12590658	22	35381897	N/A	0.000663568	RP1-272J12.1_non-coding intronic	0.04706
AX-12825878	14	76929470	0.0003825	0.000405146	ESRRB_non-coding intronic:intronic	0.01273
AX-17169958	13	44387119	0.3956	0.000458751	no gene region	0.001053
AX-32377281	18	11861422	0.5196	0.00132813	GNAL_intronic	0.06322
AX-31534851	14	99751920	N/A	0.000736949	no gene region	0.005659
AX-33708715	22	44709145	0.1715	0.000456999	KIAA1644_5upstream	0.002155
AX-42588161	9	2198823	0.03161	0.000439276	no gene region	0.05107
AX-15910421	8	17555029	0.233	0.00129234	MTUS1_5utr:non-coding intronic:intronic	0.0005936
AX-67634445	6	18779036	0.001084	0.000640041	no gene region	0.01177
AX-35453881	5	92890914	0.001784	0.000456984	NR2F1-AS1_non-coding intronic	0.01625
AX-31275039	14	103693878	N/A	0.000145851	no gene region	0.03931
AX-12596774	20	46570203	N/A	0.000501491	no gene region	0.002484
AX-50389234	3	60267052	N/A	0.00106653	FHIT_intronic	0.002606
AX-33419149	2	18275160	0.2725	0.00123976	KCNS3_non-coding intronic	0.01834
AX-13624662	2	12578522	0.09449	6.02068e-05	AC096559.1_non-coding intronic	0.1034
AX-12487946	13	37127373	0.04216	0.000219886	no gene region	0.06704
AX-35620527	6	15373406	N/A	0.00171048	JARID2_intronic	0.005442
AX-11101324	7	89272421	N/A	0.000195125	no gene region	0.000449
AX-11617694	19	15190752	N/A	0.00136121	no gene region	0.004235
AX-12732514	14	27412959	0.0005102	0.000131437	RP11-384J4.2_non-coding intronic	0.00608
AX-30707361	12	3425707	N/A	0.00034345	no gene region	0.004255
AX-12711924	13	100968459	0.001977	4.12808e-05	PCCA_intronic	0.01889
AX-16818226	12	106650393	0.09223	0.000192042	CKAP4_intronic:non-coding intronic	0.1111
AX-42481273	8	89084284	N/A	0.00137031	MMP16_non-coding intronic:intronic	0.1089
AX-35238353	5	178007541	0.0134	0.00069248	COL23A1_intronic	0.008801
AX-29612861	10	44015690	N/A	0.000902922	no gene region	0.008065
AX-11396950	7	19070930	0.1115	0.00078426	TWIST1_intronic	0.009823
AX-12673827	2	26016198	0.009428	0.000242196	ASXL2_non-coding intronic:intronic	0.06953
AX-31774161	15	96072908	0.06099	0.000163093	no gene region	0.01688
AX-12590566	22	27350567	0.1488	0.00207419	no gene region	0.007455
AX-14378211	3	78306571	0.002742	0.000712376	no gene region	0.006438
AX-11124180	9	110635883	0.3564	0.00168199	no gene region	0.0273
AX-11099898	2	181803749	0.03259	0.00014452	AC104076.2_non-coding	0.0002636
AX-34352241	3	54295097	0.1928	0.000562818	CACNA2D3_intronic	0.01799
AX-12628366	13	98576691	N/A	0.000494167	no gene region	0.003645
AX-11689620	18	13803519	N/A	0.00172958	no gene region	0.06164
AX-13153238	17	11656465	N/A	0.000523311	DNAH9_intronic	0.000174
AX-11129660	1	62867790	N/A	0.000508341	no gene region	0.01042
AX-16860585	12	130580553	0.1418	0.000232097	no gene region	0.01945
AX-11267248	17	53403755	N/A	0.000270679	RP11-515O17.3_non-coding,HLF_3downstream	0.02377
AX-16865292	12	13559539	N/A	0.00169793	no gene region	0.0005827
AX-11129415	10	119613210	N/A	0.00153529	no gene region	0.005687
AX-35673661	6	169566123	0.4523	0.000112601	no gene region	0.007945
AX-30373691	11	93129585	0.004204	0.000940511	CCDC67_intronic:3downstream	0.05023
AX-35878205	6	74077969	N/A	0.000468526	OOEP_3downstream,OOEP-AS1_5upstream	0.00151
AX-42499263	9	102639298	0.07665	0.000223247	no gene region	0.004412
AX-12523479	17	46802008	N/A	1.08278e-05	HOXB13_3downstream,PRAC2_non-coding,MIR3185_5upstream	0.01766
AX-16771729	11	95149856	0.009841	0.000664554	no gene region	0.03057
AX-11697516	22	34855164	N/A	0.000424839	no gene region	0.009124
AX-40003303	16	14463714	0.2816	0.000396025	RP11-65J21.1_non-coding intronic	0.01919
AX-15963305	8	40095342	0.001403	0.000240015	no gene region	0.004395
AX-12439132	6	168841175	0.02494	0.000199411	SMOC2_5upstream	0.03498
AX-14909653	5	140683265	N/A	0.000712075	SLC25A2_coding	0.1315
AX-39252289	1	202093735	0.4153	0.0013458	GPR37L1_intronic	0.006261
AX-35951957	7	101740309	0.02092	5.41388e-06	CUX1_non-coding intronic:intronic	0.03178
AX-11668270	1	223587515	0.7789	0.000425591	no gene region	0.009722
AX-11699204	7	8098140	0.2059	0.000399567	GLCCI1_non-coding intronic:intronic	0.07859
AX-12484110	4	153095069	N/A	0.000215427	RP11-18H21.2_non-coding intronic	0.014
AX-13516235	20	4113582	0.1274	0.000498378	SMOX_non-coding intronic	0.001396
AX-15024007	5	30881292	0.6567	0.000589421	no gene region	0.003881
AX-11234117	18	72238730	N/A	0.00186273	CNDP1_non-coding intronic:intronic	0.002148
AX-50561870	8	3347540	0.339	0.00155093	CSMD1_intronic:non-coding intronic	0.0003971
AX-42609433	9	32526233	0.5614	0.000298966	DDX58_5upstream:5utr	0.008249
AX-34112593	3	150785387	N/A	0.000862371	CLRN1-AS1_non-coding intronic	0.02868
AX-15537185	7	116927587	0.002295	0.000602459	WNT2_intronic	0.0007187
AX-34244617	3	196359310	N/A	0.000237835	LINC01063_non-coding	0.01306
AX-11281075	13	105366994	N/A	0.000204825	no gene region	0.001245
AX-12436041	14	70650631	0.1802	0.000488475	SLC8A3_intronic	0.08062
AX-12564455	4	38541127	N/A	0.00109697	no gene region	0.0104
AX-11565796	7	47224775	N/A	0.00068769	no gene region	0.006235
AX-12477676	5	85820259	0.00223	0.00058791	no gene region	0.001256
AX-51143944	3	143137747	0.06132	0.00023212	SLC9A9_intronic	0.02105
AX-39946323	15	74655583	N/A	0.000699819	CYP11A1_non-coding intronic:intronic,CTD-2311M21.2_non-coding:3downstream	0.02812
AX-11556963	20	22780354	0.6642	0.00123647	no gene region	0.0006998
AX-17232800	13	75625815	0.4967	0.000802683	no gene region	0.01799
AX-11252456	10	20832712	0.7556	0.00126602	no gene region	0.005406
AX-12518184	14	97894909	0.2817	0.000374535	no gene region	0.001715
AX-39604667	13	35407331	0.6604	0.000363707	no gene region	0.03583
AX-15938867	8	29687193	0.4486	0.00166695	RP11-94H18.1_non-coding intronic:5upstream	0.0004251
AX-15742233	7	77896555	0.3097	0.000560111	MAGI2_intronic:non-coding intronic	0.003351
AX-16783867	1	199434732	0.001243	0.000639898	no gene region	5.58e-05
AX-31253313	13	98891056	0.3354	0.00130144	FARP1_intronic	0.005614
AX-16285082	9	86169550	0.00223	0.000701323	no gene region	0.01699
AX-30884559	12	76872490	0.002524	1.20349e-07	OSBPL8_intronic	0.007721
AX-11250827	6	97094444	N/A	0.00085907	RPS7P8_3downstream	0.004031
AX-15362217	6	3705244	0.002293	0.000365903	no gene region	0.001616
AX-31966949	16	6657389	0.5831	0.000165567	RBFOX1_intronic:non-coding intronic,RP11-420N3.2_non-coding intronic	0.01257
AX-32152105	17	27274903	0.007601	0.000197757	PHF12_non-coding intronic:intronic	0.0173
AX-35237791	5	177899572	0.001815	0.000326938	COL23A1_intronic	0.004406
AX-15058652	5	4809104	0.2581	0.00078817	RP11-445O3.2_non-coding intronic	0.0008874
AX-11562918	18	6651118	N/A	0.000968783	no gene region	0.00442
AX-41415823	4	173876271	0.5462	0.000615528	GALNTL6_intronic	0.007276
AX-12667785	4	95844147	0.009013	5.09055e-05	BMPR1B_intronic	0.01055
AX-11619278	12	58596615	N/A	0.000443712	no gene region	0.002995
AX-15026339	5	31794340	N/A	0.00130621	PDZD2_intronic:non-coding intronic	0.08002
AX-13910554	22	47944269	0.2768	0.00123236	no gene region	0.008316
AX-14612602	4	185152834	N/A	0.00155856	no gene region	0.0002302
AX-32561323	18	70730503	0.001496	0.00025737	no gene region	0.008563
AX-35299625	5	32469928	0.6525	0.00227827	no gene region	0.02637
AX-31525673	14	97153603	0.2157	0.000926901	no gene region	0.003833
AX-11393970	6	100592868	0.185	0.000967204	no gene region	0.04228
AX-39367239	12	23421251	0.2127	0.000776771	no gene region	0.01203
AX-32872551	20	241638	0.02652	0.000747341	DEFB132_3utr	0.004554
AX-11698552	19	55660537	N/A	0.000966753	TNNT1_non-coding:5upstream:5utr	0.02461
AX-14364710	3	7245898	0.001656	0.000805991	GRM7_intronic	0.002627
AX-16540400	1	116205021	N/A	6.39063e-05	VANGL1_intronic	0.0005724
AX-16923966	1	230390282	N/A	0.000655275	GALNT2_5upstream:intronic	0.008442
AX-13846100	22	19909426	0.3599	0.000833211	TXNRD2_non-coding intronic:intronic	0.003026
AX-13607156	2	121357095	0.195	0.000318712	no gene region	0.01244
AX-11498106	1	201427042	N/A	0.00128767	no gene region	0.02983
AX-32591295	18	77250948	N/A	0.000765086	NFATC1_intronic	0.03374
AX-36111681	7	155345293	0.4656	0.000707037	no gene region	0.006878
AX-12635166	3	189664617	0.564	0.000108052	no gene region	0.0318
AX-13992100	2	6160673	0.004971	3.84235e-05	no gene region	0.01106
AX-12657657	6	159020897	0.045	0.00150756	TMEM181_intronic	0.003197
AX-30154205	11	5878403	0.001073	0.000471759	TRIM5_intronic,OR52E8_coding	0.04098
AX-13378515	18	67169602	0.3121	0.00202953	DOK6_intronic,RP11-465I4.2_non-coding intronic	0.0002402
AX-29684223	10	6702025	N/A	0.000831105	no gene region	0.009545
AX-35637393	6	160386870	0.002355	0.000464165	no gene region	0.02805
AX-35644533	6	162265241	N/A	0.000743919	PARK2_intronic	0.0008402
AX-31924359	16	5476145	0.0281	0.00030535	RP11-420N3.2_non-coding intronic	0.01969
AX-31203351	1	3821509	0.003059	0.000420252	LINC01134_non-coding intronic	0.001154
AX-15385973	6	48415152	0.1542	0.00164883	no gene region	0.003498
AX-12494496	7	125168737	0.004395	0.000976852	no gene region	0.007227
AX-33622177	2	233309878	0.02022	0.000161514	DIS3L2P1_non-coding intronic	0.02301
AX-11365533	22	48742656	0.2292	0.000163018	no gene region	0.02376
AX-32693623	19	30352514	0.01251	0.000383483	no gene region	0.001042
AX-29865665	11	114985424	0.01355	0.00102518	no gene region	0.01568
AX-40904385	2	235969515	0.1781	0.000359196	no gene region	0.1215
AX-40832663	22	17404605	0.3381	0.000320246	IGKV2OR22-3_5upstream	0.0007348
AX-14806433	4	97901626	0.0007987	0.00048755	no gene region	0.007437
AX-40114683	16	85195601	N/A	0.00113518	no gene region	0.04179
AX-36601795	8	30447254	0.0001592	0.000579059	GTF2E2_intronic:non-coding intronic	0.0002411
AX-37600949	12	80696814	0.001879	0.000397792	OTOGL_intronic	0.009271
AX-16226042	9	34151280	0.5366	0.00190403	no gene region	0.1156
AX-14219948	3	179996119	N/A	0.00209322	no gene region	0.0245
AX-16940579	1	23388936	0.002198	0.000185358	RP1-184J9.2_non-coding intronic,KDM1A_intronic	0.03606
AX-33701681	2	242497156	0.002642	0.000186095	BOK-AS1_non-coding intronic,BOK_5upstream	0.01753
AX-12466315	18	58997870	0.1622	0.000513792	no gene region	0.01902
AX-14615979	4	186714964	0.107	1.82718e-05	SORBS2_intronic:non-coding intronic	0.02594
AX-11558053	20	40982105	0.1767	0.000394687	PTPRT_intronic	0.009514
AX-14316972	3	4873959	0.08263	0.000405063	ITPR1_intronic:non-coding intronic,AC018816.3_non-coding intronic:intronic:5upstream	0.004041
AX-11399846	17	48365434	0.8033	8.98553e-05	RP11-893F2.9_5upstream	0.03
AX-15438731	6	73356819	0.4802	0.00079208	KCNQ5-IT1_non-coding intronic,KCNQ5_intronic	0.04254
AX-15508769	7	104319110	N/A	0.0011012	LHFPL3_intronic	0.03696
AX-40534279	20	35586571	0.2262	0.000340247	no gene region	0.001279
AX-11174782	8	143162402	0.302	0.000437321	no gene region	0.00211
AX-12562879	6	52547463	0.3353	0.000907855	TMEM14A_intronic	0.0009334
AX-32402315	18	22491875	N/A	0.000120978	RP11-449D8.5_non-coding intronic	0.007548
AX-11274492	16	5872970	0.1539	0.000826789	RP11-420N3.2_non-coding intronic	0.05469
AX-32186165	17	37777128	0.00672	0.000106789	AC087491.2_non-coding intronic	0.003374
AX-12578500	18	24301841	0.3815	0.0008494	AQP4-AS1_non-coding intronic	0.002999
AX-14622801	4	189565595	0.00669	0.000117526	LINC01060_non-coding intronic	0.01541
AX-11143114	20	894951	0.23	0.000867431	ANGPT4_intronic	0.02083
AX-11574888	8	6699313	0.003059	7.23505e-05	GS1-24F4.2_5upstream:non-coding	0.001804
AX-14340845	3	62248106	0.04705	0.000534244	PTPRG-AS1_non-coding:non-coding intronic:3downstream,PTPRG_non-coding intronic:intronic	0.002273
AX-16984160	1	246216665	N/A	0.00132362	SMYD3_intronic:non-coding intronic	0.004656
AX-33124063	21	16306066	0.002966	0.000145716	AF127577.8_non-coding intronic	0.01486
AX-13409750	1	89222196	0.05593	0.00019693	PKN2_intronic	0.007785
AX-14908999	5	140352878	0.0005417	0.00118459	PCDHAC1,2_intronic,PCDHA1,2,3,4,5,6,7,8,9,10,11,12,13_intronic	0.005409
AX-11571379	3	25508064	0.5842	0.00106271	RARB_non-coding intronic:intronic	0.04377
AX-12515820	17	70040660	0.5205	0.000159792	RP11-84E24.2_non-coding intronic,SOX9-AS1_non-coding intronic	0.04037
AX-13086586	16	6367680	0.001211	3.72204e-05	RBFOX1_intronic:non-coding intronic,RP11-420N3.2_non-coding intronic	0.0005695
AX-14076325	3	109835418	0.0006691	0.000421982	no gene region	0.03513
AX-31674495	1	56533987	0.001529	0.000560186	no gene region	0.0006613
AX-32189823	17	3664273	0.03349	0.000285206	ITGAE_intronic	9.636e-05
AX-11637105	4	16680736	N/A	0.000706225	LDB2_intronic:non-coding intronic	0.009117
AX-13038264	16	24749203	N/A	0.000611738	TNRC6A_intronic:non-coding intronic	0.004174
AX-11393686	8	67138453	N/A	0.000578533	no gene region	0.01519
AX-12517292	14	54133941	0.7507	0.00193905	AL163953.3_non-coding intronic	0.0005578
AX-13401904	18	76317644	N/A	0.000359797	no gene region	0.0135
AX-32772245	19	50743484	N/A	0.000556419	MYH14_intronic	0.005169
AX-35839389	6	5939201	N/A	0.000416658	no gene region	0.01865
AX-11370394	6	9116357	0.3648	0.000983672	no gene region	0.003262
AX-41486497	4	4852867	N/A	0.000189035	RP11-326I19.3_3downstream	0.004843
AX-36396673	8	10475545	0.1269	0.000681848	RP1L1_intronic	0.003669
AX-16789938	1	200858970	0.1502	0.000482437	C1orf106_5upstream	0.005077
AX-11410718	1	231894608	N/A	0.0010646	TSNAX-DISC1_intronic,DISC1_intronic	0.01384
AX-12566392	16	6901398	N/A	0.000481986	RBFOX1_non-coding intronic:intronic	0.03276
AX-39312771	12	125029775	N/A	0.000759071	NCOR2_non-coding intronic:intronic	0.01818
AX-15394467	6	51702919	N/A	0.00082894	PKHD1_intronic	0.008617
AX-35091827	5	128660033	0.0405	1.23316e-05	no gene region	0.003802
AX-39238867	1	19795851	0.4533	0.00114827	CAPZB_intronic:non-coding intronic	0.001278
AX-11570556	1	208809041	0.4792	0.000763176	no gene region	0.007736
AX-11678309	4	31306116	0.428	0.00106217	no gene region	0.01929
AX-12668914	3	589915	0.1667	0.000776019	AC090044.1_non-coding intronic	0.0004305
AX-34080649	3	14170584	0.001246	0.000410139	TMEM43_intronic:3utr	0.009351
AX-50227013	17	55970413	0.02789	0.00049434	CUEDC1_intronic:5upstream	0.003955
AX-11388476	9	14251243	0.4769	0.00112684	NFIB_intronic	0.01855
AX-11088548	4	6773847	0.2654	0.000826218	no gene region	0.04214
AX-14442192	4	111237749	0.1645	0.00187798	no gene region	0.007397
AX-15854455	10	3761111	0.2129	8.03059e-05	no gene region	0.00196
AX-15937389	8	28974813	0.002007	0.000139768	CTD-2647L4.1_non-coding intronic,KIF13B_intronic	0.01074
AX-11205389	13	81970905	0.0806	0.00113625	no gene region	0.000984
AX-11691617	13	107114830	N/A	0.000174598	no gene region	0.001055
AX-38496957	9	103494086	N/A	0.00103285	RP11-394D2.1_non-coding	0.01846
AX-41973691	6	39788496	0.4932	0.000487602	DAAM2_intronic	0.008578
AX-29725755	10	80223059	N/A	9.88033e-05	LINC00856_non-coding intronic	0.006569
AX-14974996	5	169119552	0.03978	1.56401e-05	DOCK2_intronic	0.01058
AX-14947047	10	119347918	N/A	0.00102072	no gene region	0.0003512
AX-31691117	1	57025764	N/A	0.00201599	PPAP2B_non-coding intronic:intronic	0.004273
AX-31012745	1	3154862	0.3037	0.000354233	PRDM16_intronic:non-coding intronic	0.01035
AX-32040457	16	83159894	0.08304	0.000621017	CDH13_non-coding intronic:intronic	0.06471
AX-39904169	15	50645617	0.1765	0.000314757	GABPB1_intronic,GABPB1-AS1_5upstream	0.006204
AX-30848749	12	6439470	0.2396	0.00022321	TNFRSF1A_3downstream:intronic:non-coding intronic,PLEKHG6_3downstream	0.01036
AX-12446604	1	66362971	N/A	0.0013687	PDE4B_intronic	0.00055
AX-12668622	3	180171589	N/A	0.000677938	no gene region	0.01813
AX-11094264	9	5485241	0.05127	0.000225195	no gene region	0.003169
AX-15057558	10	124476323	6.37e-05	0.000139708	no gene region	0.01685
AX-11598494	7	134637542	0.6297	0.000543245	CALD1_intronic:non-coding intronic	0.001246
AX-16422741	10	9013834	0.05341	0.000640484	RP11-428L9.2_non-coding intronic	0.01527
AX-36753129	8	84916831	0.03058	0.000245452	RP11-120I21.2_non-coding intronic	0.002054
AX-33595369	2	229391200	N/A	0.000216104	AC009410.1_non-coding intronic	0.009431
AX-41525751	4	7692600	0.1047	0.000259039	SORCS2_intronic	0.03286
AX-30715297	1	236228681	0.1633	0.0014425	NID1_5upstream	0.00113
AX-39926533	15	63097063	0.002358	0.000705158	TLN2_intronic:non-coding intronic	0.006486
AX-12607006	2	162999263	0.02356	0.000471609	GCG_3downstream	0.009898
AX-14039101	2	83684339	0.2541	0.000856558	no gene region	0.003669
AX-40701029	21	39726394	0.338	0.000891252	no gene region	0.03156
AX-36527489	8	144319169	0.008065	0.000384536	no gene region	0.001204
AX-12779951	14	50900273	0.001656	0.000379047	MAP4K5_3downstream:non-coding intronic:intronic	0.003426
AX-13508945	20	36914420	0.49	4.78602e-05	BPI_intronic:non-coding intronic	0.0008136
AX-13023635	16	13254095	0.0008601	0.000174199	SHISA9_intronic:non-coding intronic	0.009929
AX-17133674	13	26527384	N/A	0.000218811	ATP8A2_intronic	0.0005136
AX-16700008	11	78020051	0.0004777	6.71471e-05	GAB2_non-coding intronic:intronic	0.00773
AX-11591512	5	142892428	0.3198	4.87249e-05	CTD-2050E21.1_non-coding intronic	0.003498
AX-14835211	5	109351988	N/A	0.000861483	no gene region	0.04228
AX-32754705	19	46529668	0.2566	0.000591767	CTC-344H19.4_5upstream	0.05403
AX-65894602	3	30664864	0.006149	0.000408221	TGFBR2_intronic	0.007731
AX-12659955	1	116793551	0.2326	0.000303779	no gene region	0.004116
AX-14040701	2	84368347	0.339	0.000837572	no gene region	0.02254
AX-16391155	10	72559934	N/A	4.99505e-05	no gene region	0.02315
AX-13062849	16	53988978	N/A	0.000768545	FTO_intronic	0.01402
AX-42073417	7	103968145	0.4443	0.00122957	LHFPL3_5upstream	0.004385
AX-16713779	11	81196592	0.001339	0.000441983	no gene region	0.01316
AX-32699005	19	31829613	N/A	0.000538079	TSHZ3_intronic	0.01
AX-12816525	14	70652487	0.04373	6.61696e-07	SLC8A3_intronic,RP11-486O13.2_5upstream	0.006633
AX-11189042	1	58773252	0.4457	0.000885169	DAB1_non-coding intronic	0.003062
AX-11522884	10	67969845	0.696	0.0013573	CTNNA3_intronic	0.001824
AX-13393027	18	72638840	0.001592	0.000191441	ZNF407_intronic	0.001528
AX-13635179	2	127601305	0.531	0.000286785	no gene region	0.001778
AX-14091083	3	116457044	N/A	0.0012476	LSAMP_intronic	0.02466
AX-11542915	1	238698820	N/A	0.00114243	RP11-177F15.1_non-coding intronic	0.00507
AX-35422729	5	80450060	0.3512	5.57253e-05	RASGRF2_intronic	0.006951
AX-15938982	8	29743361	N/A	0.000231067	no gene region	0.04396
AX-40128877	1	69099612	N/A	0.000667546	no gene region	0.0008772
AX-30300885	1	182350896	N/A	0.000113203	GLUL_3downstream:3utr	0.01464
AX-33169129	21	23341515	0.00207	0.000339495	AP000472.3_non-coding intronic	0.007292
AX-13896454	2	236501260	0.002264	0.000447126	AGAP1_intronic	0.01618
AX-13581606	2	115378901	0.2851	0.000725745	DPP10_intronic:non-coding intronic	0.007005
AX-11143333	15	26632964	0.3168	0.00102895	no gene region	0.02193
AX-17017528	1	26283049	N/A	0.000777064	no gene region	0.01566
AX-31735093	15	85347809	0.001369	0.000177748	ZNF592_3utr	0.002121
AX-16654074	1	163289976	0.0005095	0.000691059	RGS5_non-coding intronic,RP11-267N12.3_non-coding intronic,NUF2_5upstream:intronic	0.003105
AX-13179801	17	33776880	0.003605	0.000426193	SLFN13_5upstream	0.002024
AX-33691969	2	241534092	0.001885	0.000354459	CAPN10_5upstream:non-coding:3utr:intronic:coding:3downstream	0.005898
AX-13573825	2	11100051	N/A	0.00108746	no gene region	0.02648
AX-36397135	8	105189334	0.002168	0.000328592	RIMS2_intronic	0.09706
AX-11292051	18	3538862	0.05314	0.00047873	DLGAP1_intronic	0.004278
AX-38964071	11	11593982	N/A	0.000127482	GALNT18_intronic:non-coding intronic,RP11-483L5.1_non-coding intronic	0.04887
AX-15759191	7	84429171	0.002675	0.000333179	no gene region	0.01077
AX-11565239	6	166619993	N/A	0.000295244	no gene region	0.001191
AX-12532506	8	79704400	N/A	0.000336864	IL7_intronic	0.001419
AX-35661751	6	167065014	0.002898	0.000738543	RPS6KA2_intronic	0.05008
AX-14278827	3	28964801	0.04357	0.000582368	no gene region	0.008473
AX-16190751	9	21393285	0.0001274	0.000483865	RP11-354P17.15_3downstream	0.004147
AX-41226425	3	395502	0.003058	0.00047303	CHL1_intronic	0.007859
AX-30123319	1	154927414	0.003884	2.04599e-05	PBXIP1_intronic:5upstream,PYGO2_3downstream	0.008024
AX-31811957	16	11669074	N/A	0.000788659	LITAF_intronic	0.02504
AX-36060061	7	140584351	0.002592	7.02451e-05	U6_3downstream,BRAF_non-coding intronic:intronic	0.1048
AX-41833983	6	120943637	N/A	0.00125061	no gene region	0.01759
AX-13224253	17	6492014	0.0086	0.000830278	KIAA0753_intronic:3downstream	0.0335
AX-11522906	10	75300994	0.1638	0.0012676	USP54_3downstream:non-coding intronic:intronic	9.066e-05
AX-33300195	21	44147820	0.003831	0.000672073	PDE9A_intronic:non-coding intronic	0.0004649
AX-16787081	11	98954149	N/A	0.000960302	CNTN5_non-coding intronic:intronic	0.007284
AX-15955373	10	43048841	N/A	0.00160559	ZNF37BP_5upstream,FXYD6P1_5upstream	0.002931
AX-11649320	8	133036251	0.4796	0.000671742	OC90_3downstream	0.00932
AX-15787325	7	96256695	0.005391	0.000571435	SHFM1_non-coding intronic:intronic,RP11-682N22.1_non-coding intronic	0.005596
AX-15779187	7	92729393	0.0003505	0.000174244	SAMD9_3utr	0.003763
AX-12627753	12	2804455	0.08376	0.00110527	no gene region	0.006856
AX-15608425	7	14865708	N/A	0.000240256	DGKB_non-coding intronic:intronic	0.003236
AX-41988393	6	47727749	N/A	0.000364489	no gene region	0.01464
AX-11535299	13	112847208	0.198	0.00132977	no gene region	0.05665
AX-13846321	2	218722905	N/A	0.000815992	TNS1_intronic:non-coding intronic:3downstream	0.003026
AX-50057919	1	161176137	N/A	0.0002898	NDUFS2_5upstream:intronic:non-coding intronic	0.0007022
AX-13158056	17	13605480	0.001719	0.000808397	no gene region	0.01769
AX-36780651	8	96203427	0.1659	0.000260513	no gene region	0.01715
AX-41247201	3	5082860	0.3742	0.000688164	no gene region	0.005223
AX-11503335	15	95824966	N/A	1.06022e-05	CTD-2536I1.1_non-coding intronic	0.007146
AX-38696409	10	100017453	0.2935	0.000585654	LOXL4_coding,RP11-34A14.3_3downstream	0.003672
AX-13461317	1	96886108	0.3005	0.00168785	UBE2WP1_3downstream	0.0008745
AX-50687255	6	15296993	0.06381	0.000518311	JARID2_intronic	0.002691
AX-11373304	9	113284871	0.4928	0.000341999	SVEP1_intronic:non-coding intronic	0.01628
AX-15464525	6	83605266	0.001561	0.000328562	UBE3D_intronic:5upstream	0.001966
AX-17049360	12	207886	N/A	0.000546501	IQSEC3_intronic	0.003639
AX-13999148	2	65773712	0.1137	0.000225232	AC074391.1_non-coding intronic,RN7SL635P_5upstream	0.009727
AX-16899545	12	2269192	0.002771	0.00100315	CACNA1C_intronic	0.006716
AX-16986231	1	24610050	0.002452	0.000215051	no gene region	0.01226
AX-11274738	19	56690194	N/A	0.00021957	GALP_intronic	0.02467
AX-31743437	15	88020712	0.009791	0.000348037	RP11-648K4.2_non-coding intronic	0.01053
AX-11215466	2	135001595	0.39	0.000276484	MGAT5_non-coding intronic:intronic	0.006295
AX-11476828	7	47847751	0.04137	0.00053071	PKD1L1_intronic:3downstream,HUS1_intronic,C7orf69_intronic	0.02768
AX-12521113	14	33603853	0.6222	0.000822173	NPAS3_intronic	0.006983
AX-17117029	13	110663140	0.0545	3.09042e-05	no gene region	0.0004384
AX-16085955	8	96733554	N/A	0.00071994	KB-1047C11.2_non-coding intronic	0.03452
AX-11524341	12	6248983	N/A	0.000351646	no gene region	0.01876
AX-11290148	8	59698401	0.1324	0.00106292	no gene region	0.04281
AX-40888903	22	33635849	0.5926	0.000218736	LARGE_intronic	0.009682
AX-15372387	6	41469180	0.2884	0.000278138	RP11-328M4.2_non-coding intronic,RP11-328M4.3_5upstream	0.004798
AX-16539143	1	115862813	0.001083	0.000239143	NGF_intronic,RP4-663N10.1_non-coding intronic	0.006666
AX-40815333	2	205290808	N/A	0.000493866	no gene region	0.01217
AX-14621111	4	188829088	0.3279	0.00113421	no gene region	0.05651
AX-16490707	11	115068845	N/A	0.000117601	CADM1_intronic:non-coding intronic	0.04285
AX-12577793	3	582690	0.6155	0.00100163	AC090044.1_non-coding intronic	0.001246
AX-11555347	20	45381697	0.1665	0.00136659	no gene region	0.001368
AX-11378145	6	711150	N/A	0.000229939	RP11-532F6.4_5upstream,RP11-532F6.3_non-coding	0.004007
AX-12958933	1	57016992	0.1346	5.96279e-05	PPAP2B_intronic:non-coding intronic	0.001814
AX-11399570	18	68060733	N/A	0.000578458	no gene region	0.0005698
AX-15749641	7	80628676	0.005958	0.000566878	no gene region	0.001841
AX-32537341	18	631231	N/A	0.000478827	CLUL1_intronic	0.01048
AX-12837201	14	82464443	0.13	0.000663952	RP11-666E17.1_non-coding intronic	0.005316
AX-16940976	1	234636107	0.5041	5.95151e-05	no gene region	0.000455
AX-40972761	2	36959486	0.176	5.26349e-05	VIT_intronic	0.0785
AX-39565787	13	111921973	N/A	0.00130368	ARHGEF7_non-coding intronic:intronic	0.01697
AX-16202947	9	25640935	N/A	0.000938781	no gene region	0.0177
AX-13681537	2	140275075	0.6795	0.000697262	no gene region	0.0005868
AX-39597705	13	31607078	0.2711	0.000504167	no gene region	0.00237
AX-32724161	19	38477481	0.02329	0.000127752	SIPA1L3_non-coding intronic:intronic	0.006465
AX-11138463	11	11529564	0.1705	0.00127993	GALNT18_intronic:non-coding intronic	0.007828
AX-12962723	15	72660522	0.001083	0.0006866	RP11-106M3.2_non-coding intronic,HEXA_non-coding intronic:intronic	0.0003275
AX-16209396	9	27984071	0.004143	0.000533305	LINGO2_intronic	0.02304
AX-15737304	7	72924244	0.0006171	0.000136242	BAZ1B_intronic	0.01617
AX-12388886	14	63582734	N/A	0.00101394	no gene region	0.01581
AX-11145753	3	39639754	N/A	0.000170251	no gene region	0.01787
AX-16172492	9	15240881	0.01487	0.000840204	TTC39B_intronic:non-coding intronic	0.01988
AX-12727855	14	25438472	0.003376	0.000662899	STXBP6_intronic	0.006173
AX-30842701	12	190980	0.02003	0.000309945	IQSEC3_intronic	0.01135
AX-36922371	9	139217629	0.03726	0.00053447	DKFZP434A062_3downstream	0.05951
AX-31001295	13	112997132	N/A	0.00065829	no gene region	0.02219
AX-11247197	8	117588929	0.3142	0.000501325	no gene region	0.001596
AX-13449309	1	95613719	0.01802	0.000980649	TMEM56_non-coding intronic:intronic,TMEM56-RWDD3_intronic	0.02383
AX-11666640	20	17883531	N/A	8.00803e-05	RNU6-192P_5upstream	0.001302
AX-32610341	1	90189205	0.000605	0.00025949	LRRC8C_non-coding intronic,RP11-302M6.4_intronic	0.01348
AX-11451199	4	159171110	N/A	0.000538876	TMEM144_non-coding intronic:intronic	0.01468
AX-11671824	8	25537587	0.1083	0.000290996	no gene region	0.0003349
AX-42567167	9	138056926	0.002708	0.000835166	no gene region	0.01371
AX-66294200	4	144664572	0.0001275	0.00037649	RP13-578N3.3_non-coding intronic	0.03382
AX-11406989	2	42310505	N/A	0.000436283	no gene region	0.008639
AX-33055253	20	62231760	0.005438	0.000502288	GMEB2_intronic	0.002975
AX-36756473	8	86307083	3.185e-05	0.000544471	CA3_intronic	0.0008624
AX-11672374	12	5149759	N/A	0.00078917	no gene region	0.001041
AX-38872735	10	73109173	0.6692	0.00153453	SLC29A3_intronic	0.06979
AX-40921423	2	240471992	0.4784	0.000647635	no gene region	0.008735
AX-12485068	4	129467781	N/A	0.000991642	no gene region	0.002386
AX-40239809	17	74944585	0.4783	0.000571119	MGAT5B_non-coding intronic:intronic,RP11-87G24.3_3downstream	0.008115
AX-41314731	4	100770696	N/A	0.000300395	DAPP1_intronic:non-coding intronic	0.02767
AX-55193199	7	2434993	0.0004143	0.000193621	RP4-607J2.1_5upstream	0.009317
AX-15781671	7	93844415	0.0004143	0.000230992	no gene region	0.01705
AX-35622025	6	155311639	N/A	0.0004242	TIAM2_intronic	0.0008813
AX-14227155	3	184206758	0.001529	0.000309952	EIF2B5_intronic	0.001051
AX-11619682	12	74836622	N/A	0.000816819	no gene region	0.0002389
AX-11231019	15	37178741	0.07389	0.000442359	RP11-122D10.1_5upstream:non-coding intronic	0.002302
AX-16658178	1	164607117	N/A	0.00090908	PBX1_intronic:non-coding intronic,RNU6-171P_5upstream	0.04126
AX-40430661	1	9436538	0.4375	0.00186201	no gene region	0.02434
AX-17027448	12	68584923	0.00312	0.000428734	IFNG-AS1_non-coding intronic	0.0225
AX-40420991	19	2503628	N/A	0.000418448	RNU6-993P_5upstream	0.002583
AX-36301419	7	70164703	N/A	0.00144498	AUTS2_3downstream:intronic	0.0005693
AX-14247500	3	192767898	0.003154	7.8802e-05	no gene region	0.1374
AX-32107163	17	10961920	0.0003822	1.34595e-05	no gene region	0.006494
AX-29985619	1	12058802	0.04475	0.000802577	MFN2_intronic	0.01405
AX-11119244	9	274108	0.2994	0.000534696	DOCK8_non-coding intronic:intronic,RP11-59O6.3_5upstream	0.009281
AX-35951045	7	10154986	0.001688	0.000375287	no gene region	0.0009948
AX-39717751	14	103468407	0.002483	0.000284529	CDC42BPB_non-coding intronic:intronic	0.009601
AX-11416955	15	27624233	0.3953	0.000186102	GABRG3_intronic	0.009741
AX-15462836	6	82901606	0.002867	0.000159965	IBTK_intronic:non-coding intronic:5upstream	0.004296
AX-15065431	5	52193287	N/A	0.000988288	ITGA1_coding	0.002152
AX-38333313	6	166957337	0.01207	0.000143122	RPS6KA2_intronic:5upstream	0.03981
AX-13393822	18	73046731	0.05287	0.000262535	no gene region	0.001149
AX-12586471	11	117842818	0.4075	0.000506649	no gene region	0.0136
AX-62689371	16	57509077	3.195e-05	0.000424012	DOK4_non-coding:3utr:3downstream:coding	0.02216
AX-41198015	3	196318021	N/A	0.000737716	FBXO45_3downstream	0.01001
AX-14277604	3	28450399	N/A	0.000940052	ZCWPW2_intronic	0.03693
AX-11668297	16	73597551	0.7151	0.000470707	no gene region	0.01529
AX-31279009	14	104700554	0.05061	0.000161364	RP11-260M19.2_non-coding intronic	0.000162
AX-11413948	21	31384297	N/A	0.00050137	no gene region	0.01074
AX-11650270	9	83701931	0.2358	0.000585052	no gene region	0.09065
AX-11687679	6	86029090	0.1621	0.000418207	no gene region	1.084e-05
AX-11619545	12	130630657	0.4685	0.000282672	no gene region	0.005306
AX-14901650	5	135671096	0.002804	0.00028089	TRPC7_intronic	0.00407
AX-15848032	8	123499107	0.113	0.000195832	RP11-96B2.1_non-coding intronic	0.03373
AX-15032909	5	35094766	0.02027	0.000303478	PRLR_intronic	0.007581
AX-13566263	2	10599845	0.6109	0.000378844	no gene region	0.01082
AX-40848899	2	220856590	0.05823	0.0014728	no gene region	0.00745
AX-11275076	10	22517518	0.5351	0.00143214	no gene region	0.06123
AX-42548729	9	130372487	0.6131	0.000303967	STXBP1_5upstream	0.001126
AX-39937259	1	56923735	N/A	0.000423786	no gene region	0.004144
AX-31162733	1	36954057	N/A	9.86679e-05	no gene region	0.005702
AX-153849348	3	81428048	N/A	0.000230278	no gene region	0.00157
AX-12803305	14	62864617	0.007678	0.00103631	no gene region	0.0005938
AX-169155387	6	75909971	N/A	0.000105789	COL12A1_intronic	0.01541
AX-40866467	22	26800199	N/A	8.49678e-06	no gene region	0.02635
AX-16232846	9	3865097	N/A	0.00129136	GLIS3_intronic:non-coding intronic	0.006095
AX-41537821	4	8456572	0.009964	0.00144743	RP11-689P11.3_non-coding,TRMT44_non-coding intronic:intronic	0.02365
AX-30477341	1	212643492	N/A	0.00151049	no gene region	0.0427
AX-12406224	16	26864847	0.6254	0.000126294	no gene region	0.004926
AX-34629421	4	154848741	0.4676	0.000551088	no gene region	0.007639
AX-40144565	17	15303140	N/A	0.00247009	RP11-849N15.4_non-coding intronic	0.004978
AX-32590085	1	87748411	0.001656	0.000245271	no gene region	0.03002
AX-11600561	8	106725009	0.2939	0.000320923	ZFPM2_intronic:non-coding intronic	0.002447
AX-30761035	1	244133004	0.588	0.00128777	RP11-278H7.1_non-coding intronic	0.004507
AX-13758449	2	174554558	0.2513	0.000903952	no gene region	0.07969
AX-11307667	15	24077122	0.08326	0.00103465	no gene region	0.01256
AX-36599833	8	29842818	N/A	0.000457924	no gene region	0.0426
AX-12634658	3	161828936	N/A	8.69228e-05	no gene region	0.03099
AX-11161768	11	71290580	N/A	0.000925984	KRTAP5-14P_3downstream	0.004813
AX-17020646	12	65136193	N/A	0.000330592	GNS_non-coding intronic:intronic	0.03997
AX-11597452	7	80134032	0.3664	0.000221969	GNAT3_intronic,CD36_intronic	0.08758
AX-11513932	21	16052654	N/A	0.000362504	no gene region	0.0008348
AX-50265838	19	6706298	N/A	0.000469579	C3_intronic	0.005093
AX-14173929	3	159278320	0.3327	0.000625273	IQCJ-SCHIP1_non-coding intronic:intronic	0.004528
AX-15347000	10	14654433	N/A	0.000211818	FAM107B_intronic	0.01708
AX-36389585	8	102790710	0.04569	0.000412966	NCALD_3downstream:intronic:non-coding intronic	0.01513
AX-30104901	1	151261189	0.002357	0.000134144	ZNF687_5upstream:non-coding intronic:intronic:3downstream	0.006788
AX-12867955	14	97960355	N/A	2.27834e-05	CTD-2506J14.1_non-coding intronic	0.004047
AX-14340817	3	6245005	0.5392	0.000928405	AC026167.1_non-coding intronic	0.0002679
AX-42652217	9	85798771	0.7058	0.00153121	no gene region	0.003774
AX-11571756	5	158818745	N/A	0.000586729	no gene region	0.003928
AX-34055793	3	131370617	0.394	0.000476722	CPNE4_intronic:non-coding intronic	0.02086
AX-11555802	20	57971104	N/A	0.000910171	no gene region	0.005847
AX-35115535	5	137088148	0.01061	9.48181e-05	HNRNPA0_3utr	8.04e-07
AX-17179964	13	49339913	0.1226	0.000243279	no gene region	0.009228
AX-39518205	12	8703676	0.369	0.000669118	RP11-561P12.5_non-coding intronic	0.000267
AX-30019939	11	284538	0.7132	0.000847543	NLRP6_coding	0.01168
AX-14591232	4	176759761	0.04702	0.000958978	GPM6A_intronic	0.0001457
AX-29511771	10	133844641	0.004044	0.000947278	no gene region	0.001455
AX-31251013	13	98223707	0.002726	0.000360098	no gene region	0.002226
AX-15119921	10	127374905	N/A	0.0015407	RP11-383C5.3_non-coding	0.001977
AX-12563246	13	98742546	0.495	0.000560434	no gene region	0.003788
AX-58562764	6	11752726	0.000446	0.000564021	ADTRP_non-coding intronic:intronic	0.0231
AX-13965672	2	49828805	0.6287	0.0015081	no gene region	0.02487
AX-32715293	19	35833331	N/A	0.000353007	CD22_intronic:3downstream	0.007153
AX-40011429	16	2087562	0.05892	0.000236143	SLC9A3R2_non-coding:3downstream:coding	0.01349
AX-13024444	1	61578291	0.781	0.000759221	NFIA_non-coding intronic:intronic	0.004661
AX-17099262	13	103344609	N/A	0.000459578	METTL21C_intronic	0.008724
AX-29474715	10	126139916	0.2274	0.000872386	NKX1-2_5upstream,RP13-238F13.3_3downstream	0.005855
AX-34181279	3	176172516	3.185e-05	0.000123436	no gene region	0.0024
AX-40565751	20	51344232	N/A	0.000170627	no gene region	0.03096
AX-41967287	6	36722842	0.4396	0.00167686	CPNE5_intronic:non-coding intronic	0.06318
AX-11298417	2	4290344	0.2919	0.00115744	no gene region	0.000396
AX-13363691	18	62033218	0.3943	0.00189453	RP11-146N18.1_non-coding intronic	0.001226
AX-41912643	6	167638337	0.01666	0.000193509	no gene region	0.0001754
AX-14083207	3	112707259	0.04879	0.00104131	RP11-484K9.4_3downstream	0.009523
AX-11658299	13	105330626	0.07388	0.00122478	no gene region	0.01086
AX-14154961	3	150570083	0.09377	0.00106187	CLRN1-AS1_5upstream	0.0236
AX-12594870	20	10263576	0.5372	0.000262197	SNAP25_intronic,SNAP25-AS1_non-coding intronic	0.001211
AX-13397092	18	74317230	0.009621	0.000758695	LINC00908_intronic	0.02288
AX-16873500	1	217173648	N/A	0.000668539	ESRRG_non-coding intronic:intronic:5utr	0.00153
AX-16009031	8	6188655	0.003471	0.00022933	no gene region	0.05445
AX-15391695	6	50646175	0.4874	0.000907253	no gene region	0.01783
AX-11436128	5	169818569	N/A	0.00162279	CTD-2270F17.1_non-coding intronic,KCNMB1_5upstream,KCNIP1_intronic:non-coding intronic	0.01984
AX-12402585	9	27307163	0.499	0.000996552	no gene region	0.02206
AX-35801471	6	45777245	N/A	0.00080539	no gene region	0.04455
AX-31718579	15	79147620	0.001371	0.000167477	MORF4L1_intronic:non-coding intronic	0.02508
AX-38718691	10	112862029	N/A	0.000616656	no gene region	0.0225
AX-31497073	14	89917267	0.6881	0.00053853	RP11-33N16.3_non-coding intronic,FOXN3_intronic	0.01725
AX-14535267	4	153860662	0.0007644	0.000270769	FHDC1_intronic	0.0124
AX-15073549	5	5547221	0.2604	0.000890809	no gene region	0.0237
AX-13646085	21	31317042	0.003707	0.000859002	no gene region	0.001865
AX-14420449	4	101131266	0.4989	0.00123106	RP11-588P8.1_non-coding intronic	0.01675
AX-11420135	14	76697679	0.5427	0.00177598	GPATCH2L_intronic:non-coding intronic	0.001739
AX-34721099	4	183366362	N/A	0.000369008	TENM3_intronic	0.04006
AX-12409509	12	40347955	N/A	0.000126219	SLC2A13_intronic	0.007262
AX-42007145	6	6007991	0.4054	0.000752078	NRN1_5upstream	0.003757
AX-30168013	11	60747236	N/A	0.00108719	CD6_intronic:non-coding intronic	0.03208
AX-39974403	15	92728136	N/A	3.98221e-05	RP11-152L20.3_non-coding intronic	0.02415
AX-11099224	2	133577528	0.3862	0.00176304	NCKAP5_intronic	0.00295
AX-40591003	20	61504585	N/A	0.00106043	ARF4P2_5upstream	0.004068
AX-37047947	9	79092762	N/A	0.000174635	GCNT1_non-coding intronic:intronic	0.0001412
AX-36710985	8	6797712	N/A	0.00122248	DEFA4_5upstream	0.08616
AX-11210918	4	189146075	N/A	0.0008387	no gene region	0.03924
AX-83565531	17	7005508	6.375e-05	0.00036479	ASGR2_coding	0.000183
AX-17023103	12	66586519	0.0001277	0.00068075	IRAK3_intronic	0.005694
AX-36520635	8	143276683	0.3688	0.000380302	no gene region	0.04388
AX-36131047	7	158683022	0.06812	0.000305982	WDR60_non-coding intronic:intronic	0.0004495
AX-15319114	6	167313851	0.001405	0.000370625	RPS6KA2_intronic,RP11-514O12.4_intronic	0.04662
AX-16137247	9	119506072	0.01736	0.000303929	ASTN2_intronic	0.008024
AX-55694386	11	111144746	0.000223	0.000100006	C11orf53_intronic	0.03157
AX-15304589	6	161348993	0.001976	0.000721933	RP11-235G24.3_3downstream	0.008695
AX-40907199	2	236505663	0.001465	0.000231368	AGAP1_intronic	0.005651
AX-11219122	21	22203055	0.1012	0.000956677	no gene region	0.00529
AX-15117780	5	77499698	0.008126	0.000427035	AP3B1_intronic	0.02332
AX-83081634	18	278796	0.1749	0.00157935	no gene region	0.02138
AX-11367148	4	24994457	N/A	0.000673351	no gene region	0.02588
AX-40772279	2	176954111	0.6423	0.000848287	no gene region	0.02024
AX-40189967	17	4430209	N/A	0.00118579	SPNS2_intronic	0.00974
AX-13059486	16	52320971	0.6239	0.000323915	no gene region	0.0004621
AX-15605032	7	147386141	0.005059	9.97582e-05	CNTNAP2_intronic	0.04451
AX-11243074	5	95882162	N/A	0.000124218	CTD-2337A12.1_non-coding intronic,CAST_non-coding:intronic	0.0009249
AX-35418489	5	79126120	0.1012	1.4061e-05	no gene region	0.008692
AX-32325299	17	76572957	N/A	0.00102772	DNAH17_intronic	0.002604
AX-12407972	3	28879216	N/A	0.000663531	no gene region	0.001208
AX-13386062	18	70090423	0.3186	0.000214435	no gene region	0.01057
AX-16087117	8	97242196	0.007872	4.87249e-06	UQCRB_3downstream:3utr	0.004095
AX-33000207	20	5224865	0.06234	0.000890771	no gene region	0.03545
AX-12525231	17	31271295	0.1131	0.000214683	TMEM98_3utr:intronic	0.009785
AX-67578215	6	160571056	0.00631	0.000225353	SLC22A1_intronic	0.001423
AX-31402871	14	56887199	0.02438	0.000363519	no gene region	0.004951
AX-11628270	1	77041013	0.4609	0.000561148	ST6GALNAC3_non-coding intronic:intronic	0.001281
AX-15557268	7	125258985	0.0007326	0.000451314	no gene region	0.02688
AX-11658572	13	29023921	0.3456	0.000337089	FLT1_intronic	0.03765
AX-11523659	11	33958433	N/A	0.000351676	no gene region	0.03767
AX-11122892	1	198450612	0.2195	0.00223307	no gene region	0.001285
AX-30940799	12	96035572	0.4088	0.000804871	no gene region	0.02916
AX-11485731	18	57728033	N/A	0.00036476	no gene region	0.0075
AX-38812653	10	36669344	0.6628	0.000227984	no gene region	0.03192
AX-29398015	10	10239109	0.0365	3.32878e-05	no gene region	0.03773
AX-15423859	6	6806285	0.2334	0.000840354	no gene region	0.02148
AX-40576829	20	56063319	0.2978	0.00112007	HMGB1P1_3downstream	0.01567
AX-12447580	12	3501261	0.2321	0.000913968	PRMT8_intronic	0.00797
AX-38960183	11	114087577	0.4781	0.0013655	RP11-64D24.2_non-coding intronic,ZBTB16_intronic:non-coding intronic	0.0298
AX-11540461	14	21776520	N/A	0.00134324	RPGRIP1_intronic	0.000823
AX-14229698	3	185920603	N/A	0.000631965	DGKG_intronic:non-coding intronic	0.007847
AX-13483498	20	208168	0.5598	0.000614204	DEFB129_intronic	0.01893
AX-16401813	10	79898561	0.3832	0.000441081	no gene region	0.02223
AX-11207693	18	59036489	N/A	0.00172229	CDH20_intronic	0.009128
AX-13206873	17	54633439	N/A	0.000824037	no gene region	0.003192
AX-31715505	15	78267216	0.5691	0.000802983	ADAMTS7P3_5upstream	0.00711
AX-14744347	4	70526564	0.001178	0.000468744	no gene region	0.01412
AX-16043174	8	77402241	N/A	0.000965197	ZFHX4-AS1_3downstream,LINC01111_non-coding intronic	0.003682
AX-16054367	8	82668761	0.5962	0.000709812	CHMP4C_intronic	0.002641
AX-13080524	16	62191752	0.0005733	0.00028874	no gene region	0.03315
AX-40080363	1	67345082	0.1041	0.000303403	WDR78_intronic	0.04431
AX-40773099	2	177484983	0.00137	0.000598609	no gene region	0.002412
AX-11092763	8	130626164	0.2303	0.000180455	CCDC26_non-coding intronic	0.004225
AX-11195854	6	162094674	0.06022	0.000598579	PARK2_intronic	0.02381
AX-35794129	6	43682679	0.202	0.000406898	no gene region	0.004597
AX-41915613	6	168948149	N/A	0.000518243	SMOC2_intronic	0.003623
AX-33077273	2	101461099	0.2274	0.000190087	AC092168.2_non-coding intronic,NPAS2_intronic	0.002373
AX-41978643	6	42084297	0.1544	1.35347e-05	C6orf132_intronic	0.05795
AX-40056119	16	58473195	0.1129	0.000494994	RP11-481J2.2_non-coding intronic	0.02332
AX-12469986	12	67294960	0.3552	6.89518e-06	RP11-123O10.4_non-coding intronic	0.0008248
AX-33077827	2	10178603	0.002484	0.000330856	RP11-254F7.2_3downstream	0.002512
AX-15851316	8	125075088	0.02412	0.000493716	FER1L6-AS2_non-coding intronic:5upstream,FER1L6_intronic	0.0001408
AX-12866984	14	97553752	0.1638	0.000204524	no gene region	0.02256
AX-29964667	11	1702451	0.007376	0.000728227	FAM99B_3downstream	0.01632
AX-15295388	6	156385263	0.04602	0.000398574	no gene region	0.008779
AX-15249923	6	135721950	0.002423	0.00034542	AHI1_intronic	0.02589
AX-37111191	9	98959225	0.3233	0.000475511	no gene region	0.001229
AX-30039261	11	34212952	N/A	0.00110045	ABTB2_non-coding intronic:intronic	0.04007
AX-14629160	4	20892454	0.00121	0.000243098	KCNIP4_intronic:non-coding intronic	0.004813
AX-37924945	2	132251091	0.0008296	0.000142415	AC093838.4_non-coding intronic,MZT2A_5upstream	0.009646
AX-34801039	4	34348136	0.2288	0.000554547	no gene region	0.003951
AX-39132915	11	6419762	0.005795	0.000796013	APBB1_non-coding intronic:intronic:5upstream	0.05259
AX-11481596	6	1767723	0.1184	8.41407e-05	GMDS_intronic:non-coding intronic	0.009349
AX-15219518	6	122703810	0.008281	0.000503791	no gene region	0.01066
AX-11366632	4	38965577	0.2338	0.000105473	no gene region	0.007094
AX-12756885	14	40338333	N/A	0.00137979	no gene region	0.003429
AX-17067130	12	88335960	N/A	0.000332653	no gene region	0.0106
AX-12964693	1	57413768	0.6834	0.00014452	C8B_intronic	0.0008559
AX-14597182	4	179158948	0.003699	0.000424132	no gene region	0.004066
AX-31557801	15	25748543	0.1257	0.000782982	AC124997.1_non-coding intronic	0.00218
AX-12614200	6	1780207	0.01627	0.00045339	GMDS_intronic:non-coding intronic	0.02272
AX-39092767	1	1519068	0.3111	0.000215427	no gene region	0.0007292
AX-11264650	2	182333447	N/A	0.000789825	ITGA4_non-coding intronic:intronic	0.06739
AX-12583187	9	129505768	N/A	0.000110909	no gene region	0.01168
AX-37362609	1	1977398	0.004111	0.000831406	no gene region	0.01175
AX-32313179	17	74577247	N/A	0.000656215	ST6GALNAC2_non-coding intronic:intronic	0.0182
AX-41699637	5	26403328	0.03506	0.000564021	no gene region	0.00393
AX-12433848	9	115763436	0.1309	0.000363557	ZNF883_non-coding intronic	0.03488
AX-15495653	6	96729867	0.1701	0.00113315	RN7SL797P_5upstream	0.02422
AX-32060707	16	85851800	0.07674	0.000305057	RP11-568J23.1_5upstream	0.1234
AX-31839647	16	19280595	0.5953	0.00076832	SYT17_3downstream	0.00151
AX-13276514	18	25225559	0.5367	0.000557389	no gene region	0.0221
AX-15906489	8	16305248	0.1158	0.000394612	MSR1_non-coding intronic:intronic	0.01342
AX-42126779	7	140216558	N/A	0.00061334	DENND2A_3downstream	0.004416
AX-33756771	2	27468267	0.002994	0.000140234	CAD_3downstream	0.001994
AX-11608877	12	24025701	0.4493	0.000989687	SOX5_intronic	0.06268
AX-30039869	11	34324788	N/A	0.00209728	ABTB2_intronic	0.01849
AX-14510691	4	142018558	0.1188	0.000475917	RNF150_intronic	0.002822
AX-11690602	13	31102759	0.3856	7.43807e-05	HMGB1_intronic	0.009526
AX-16237735	9	4583752	0.04308	1.77756e-05	SLC1A1_intronic,SPATA6L_intronic	0.001525
AX-12397960	11	29290906	N/A	0.000193847	no gene region	0.007902
AX-50380358	3	2827276	N/A	0.000733505	CNTN4_non-coding intronic:intronic	0.0008428
AX-32936467	20	3756209	0.2124	0.000138407	SPEF1_3downstream	0.06239
AX-55214820	7	98333398	0.0008915	0.000403477	no gene region	0.0007612
AX-41230097	3	39246142	N/A	0.00160514	no gene region	0.000591
AX-11362009	4	165535658	N/A	0.000209713	no gene region	0.001332
AX-11423925	15	33664158	N/A	0.00107278	RYR3_intronic	0.002769
AX-39274613	12	104042736	0.6984	0.000139407	STAB2_intronic	0.05502
AX-29462127	10	123485134	0.0003521	0.000669103	no gene region	0.004033
AX-64910884	2	154133937	0.0005732	0.000331374	no gene region	0.005615
AX-34673995	4	168875535	0.003345	0.000746514	RP11-310I9.1_non-coding intronic	0.01999
AX-11579054	1	87825385	0.6372	0.000933368	RP4-544H6.2_non-coding intronic	0.0008902
AX-11570845	2	43711925	0.6055	0.000168672	THADA_non-coding intronic:intronic	0.00351
AX-13707203	2	148869873	0.002612	0.000386491	MBD5_intronic:non-coding intronic	0.01552
AX-11527351	18	22476553	0.2248	0.00184951	RP11-449D8.5_non-coding intronic	0.01911
AX-17053419	12	81909134	0.5117	0.000107902	PPFIA2_intronic:non-coding intronic	0.02602
AX-33771427	2	31917034	0.002325	0.000271596	no gene region	0.004381
AX-12452795	4	41406130	0.1604	0.000694059	LIMCH1_intronic:non-coding intronic	0.04526
AX-15835469	8	118210611	0.0009234	0.000387167	no gene region	0.0526
AX-12859269	14	92660076	0.01599	0.000263551	no gene region	0.0009452
AX-12543814	11	9615459	0.1264	0.000545666	WEE1_3downstream	0.01283
AX-11347625	2	230492607	N/A	0.00124843	DNER_intronic	0.03108
AX-39325871	12	130558815	0.1912	0.000942473	RP11-474D1.2_3downstream	0.002289
AX-17074846	12	92362752	0.00615	0.00109793	no gene region	0.005159
AX-11250717	16	65903866	0.2236	0.000216029	no gene region	0.00108
AX-33629781	22	35701723	N/A	0.000785915	TOM1_non-coding intronic:intronic	0.0222
AX-11616863	18	6651210	N/A	0.000943519	no gene region	0.0009582
AX-42567263	9	138077159	0.6879	0.00120376	no gene region	0.01647
AX-13809814	2	201103482	0.001688	0.000358143	no gene region	0.01072
AX-41188701	3	188848647	0.3206	0.00040198	TPRG1_5upstream:intronic:non-coding intronic	0.005029
AX-16603331	1	14297683	N/A	0.00018047	no gene region	0.01694
AX-14199249	3	171075021	0.2928	0.000987958	TNIK_intronic	0.03291
AX-12762739	14	42680898	0.008919	0.000644026	no gene region	0.01053
AX-17051187	12	80745466	0.0002229	0.000394303	OTOGL_intronic	0.009433
AX-11525972	16	83089605	N/A	0.0022438	CDH13_intronic:non-coding intronic	0.1334
AX-13841100	22	18163756	0.003826	0.000451833	BCL2L13_non-coding intronic:intronic	0.007271
AX-40138941	17	12634791	0.01118	0.00017662	AC005358.1_intronic,MYOCD_intronic:non-coding intronic	0.02101
AX-42357627	8	142881468	N/A	0.00054244	no gene region	0.001934
AX-35644429	6	162237226	N/A	0.000124369	PARK2_intronic	0.05156
AX-67655846	6	24745355	0.0004777	0.000437735	RP3-369A17.4_non-coding intronic	0.08832
AX-15030915	5	33901464	0.00207	0.000459728	no gene region	0.003922
AX-39578195	13	21917902	0.2516	0.00214495	LINC00422_non-coding intronic	0.0002806
AX-29867807	11	115545446	0.00306	2.99267e-05	AP000797.3_non-coding intronic	0.03166
AX-15771506	7	89222049	0.003445	0.000416643	no gene region	0.0007272
AX-37667443	14	22723464	0.001062	0.000201291	no gene region	0.01537
AX-38868573	10	71581131	N/A	0.000690277	COL13A1_intronic	0.003409
AX-38793527	10	27042162	0.01696	4.16869e-05	ABI1_intronic	0.04357
AX-13886892	2	2349671	0.5478	0.00162379	no gene region	0.002672
AX-32293143	17	70450685	0.2703	0.001638	LINC00511_non-coding intronic	0.001205
AX-14333449	3	59695934	0.005605	0.000638386	no gene region	0.009633
AX-40142019	17	14217972	N/A	0.00074619	HS3ST3B1_intronic	0.01576
AX-12472123	19	50773134	0.1599	0.000718316	MYH14_intronic	0.01322
AX-15590872	7	141686183	0.1825	0.000308215	MGAM_intronic	0.006704
AX-32792883	19	55012431	N/A	0.00101097	LAIR2_5upstream:intronic	0.001214
AX-12481753	15	48309447	0.1724	0.00101097	RP11-208K4.1_non-coding intronic	0.005675
AX-146363465	7	77711068	N/A	0.000431982	MAGI2_non-coding intronic:intronic	0.006742
AX-15755928	7	83147705	N/A	0.000951414	SEMA3E_intronic	0.002133
AX-12741174	14	31825015	0.003567	4.42133e-05	RP11-176H8.1_intronic,HEATR5A_intronic	0.02248
AX-38063681	3	75452710	0.001546	0.000180004	no gene region	0.004814
AX-41462625	4	32567078	0.3827	0.00119337	no gene region	0.02757
AX-29424041	10	112169769	0.353	0.000662035	no gene region	0.06939
AX-12995907	15	93053535	0.2943	0.000740724	no gene region	0.006487
AX-40173901	17	37045900	N/A	0.00102052	LASP1_intronic:non-coding intronic:5upstream	0.009015
AX-17178285	13	48460299	N/A	0.000767944	no gene region	0.005815
AX-16133578	9	118053497	0.03074	0.000658914	DEC1_non-coding intronic:intronic:5upstream	0.04109
AX-35053923	5	115772919	0.7055	0.000602745	no gene region	0.003748
AX-11087870	4	64333810	N/A	0.00137881	RP11-12K22.1_3downstream	0.00279
AX-12582495	21	34361251	N/A	0.00136595	AP000282.2_non-coding intronic	8.98e-05
AX-11472484	13	65222490	0.1529	0.000594925	no gene region	0.01132
AX-14056846	3	101230280	0.001974	0.000416395	SENP7_intronic	0.02423
AX-15547528	7	121283078	N/A	0.00191106	RP4-745K6.1_3downstream	0.001674
AX-12405582	12	125486750	0.0485	0.00103714	BRI3BP_intronic	0.002548
AX-13569504	2	107707275	0.005445	0.000522289	no gene region	0.0003634
AX-16610030	1	145586780	0.2469	0.0011812	PIAS3_3downstream,NUDT17_intronic:3downstream	0.0008958
AX-12574797	5	57159395	N/A	0.00104217	no gene region	0.002161
AX-15917288	8	19609975	N/A	4.51156e-05	CSGALNACT1_intronic:non-coding intronic	0.02158
AX-13593741	2	11862586	0.383	0.000845467	AC012456.3_non-coding,LPIN1_5upstream:intronic	0.02641
AX-15719356	7	55340022	N/A	0.000838008	no gene region	0.01432
AX-29451321	10	120583871	0.01465	0.000568908	no gene region	0.0004596
AX-14191798	3	16906173	0.01866	0.000542892	PLCL2_non-coding intronic	0.001393
AX-15861639	8	129203927	0.002039	0.00036273	no gene region	0.02724
AX-13936904	2	37267930	N/A	0.000648838	HEATR5B_intronic:3downstream	0.001275
AX-11687261	9	16490671	0.07516	0.000393634	BNC2_intronic	0.02578
AX-14717623	10	109765138	0.001688	0.000447427	RP11-215N21.1_non-coding intronic	0.02015
AX-83366294	19	56104136	N/A	0.000366339	FIZ1_3downstream:coding	0.01508
AX-39322417	12	129167872	N/A	0.00194779	TMEM132C_intronic	0.008702
AX-29419351	10	110514227	0.2619	0.000151724	RP11-655H13.2_non-coding intronic	0.1008
AX-11265731	14	25712300	N/A	0.00034115	no gene region	0.006453
AX-12407846	2	62794350	0.5032	0.000855167	no gene region	0.0009636
AX-11451685	11	12116572	0.2982	0.00146291	MICAL2_intronic:non-coding intronic	0.0151
AX-38961761	11	11479866	N/A	0.00151996	GALNT18_intronic	0.02076
AX-12559658	16	77227965	N/A	0.000614851	MON1B_non-coding:3downstream:intronic	0.005626
AX-13407274	1	88560982	0.04512	0.000526124	no gene region	0.004054
AX-29594035	10	3485839	0.08674	0.00110676	no gene region	0.0003639
AX-15416104	6	6521970	0.2496	0.00158566	LY86-AS1_non-coding intronic	0.00956
AX-29500895	10	132030923	0.00153	0.000131708	no gene region	0.0327
AX-13673989	21	39340712	0.04295	0.000243474	DSCR4_intronic	0.0002076
AX-11618164	20	42520422	N/A	0.000994424	no gene region	0.04278
AX-14142146	3	14666025	N/A	0.000991943	no gene region	0.03455
AX-15165476	5	99358266	0.06605	0.000909456	Y_RNA_3downstream	0.05012
AX-12587885	9	112720651	N/A	0.000560464	PALM2-AKAP2_intronic,AKAP2_intronic	0.0117
AX-11111800	6	25186512	0.0937	0.000150461	no gene region	0.002717
AX-11114891	13	101275126	N/A	0.000140633	TMTC4_3downstream:intronic,COX5BP6_3downstream	0.065
AX-30028089	11	3077753	N/A	0.000497475	CARS_intronic:non-coding intronic	0.02129
AX-11135188	9	27600645	0.1026	0.000695608	no gene region	0.02337
AX-34074465	3	13924847	0.3432	0.000683698	no gene region	0.03442
AX-35074309	5	122424462	0.2041	0.000421365	PRDM6_5upstream,AC106786.1_non-coding intronic	0.01288
AX-11332009	10	9394702	0.3229	0.000480467	no gene region	0.007249
AX-12467354	12	20963135	0.09433	0.00031678	SLCO1B3_5upstream	0.02289
AX-41474127	4	40199157	0.06471	0.000207276	RHOH_non-coding intronic:intronic	0.002014
AX-11396139	22	27405625	0.2641	0.000175049	no gene region	0.03156
AX-11671370	5	168559167	0.6545	0.000275852	SLIT3_non-coding intronic:intronic	0.01525
AX-12618579	9	8500472	0.3586	0.000444164	PTPRD_non-coding intronic:intronic	0.03565
AX-17261866	13	89735451	0.004842	0.000140859	no gene region	0.09787
AX-15686548	7	41033885	0.001019	0.000235361	no gene region	0.001743
AX-14876687	5	123734863	N/A	0.000110398	CTC-369A16.3_non-coding intronic,LINC01170_non-coding intronic,CTC-369A16.2_non-coding intronic	0.0008306
AX-13264746	18	20132564	N/A	0.000938481	no gene region	0.02992
AX-11660212	14	93105338	0.5152	0.000590038	RIN3_intronic:non-coding intronic	0.03894
AX-33524669	22	19777457	0.2352	0.000108857	GNB1L_non-coding intronic:intronic	0.0006373
AX-38776117	10	1735543	N/A	5.33192e-05	ADARB2_intronic	0.001751
AX-31690055	15	69955116	0.3917	0.000798697	RP11-279F6.3_non-coding intronic	0.0241
AX-33813965	2	44491597	0.0008288	0.000257031	no gene region	0.0311
AX-41489553	4	54430486	0.6106	0.000891335	LNX1_intronic,FIP1L1_intronic	0.007304
AX-36142291	7	1900208	N/A	0.00112049	MAD1L1_non-coding intronic:intronic	0.003086
AX-16919931	12	2866476	N/A	0.000406259	RP11-885B4.1_non-coding intronic	0.006692
AX-16529792	11	13345593	0.408	0.000235579	ARNTL_non-coding intronic:intronic	0.0101
AX-29876633	11	117610378	0.006466	4.06041e-05	DSCAML1_intronic	0.02801
AX-11682787	8	93564597	N/A	0.000661583	no gene region	0.003478
AX-35241561	5	178615134	0.06464	0.000508829	ADAMTS2_intronic	0.08928
AX-11282703	3	133020950	0.3097	0.000316186	TMEM108_intronic	0.0003445
AX-35282159	5	2703314	0.03415	0.000638386	no gene region	0.006335
AX-12605166	1	116202811	0.1097	0.000289041	VANGL1_intronic	0.09945
AX-39953397	15	79267817	0.1299	0.000532703	RASGRF1_intronic:non-coding intronic	0.04507
AX-29499753	10	131739546	0.2105	0.00123035	EBF3_intronic	0.03648
AX-16027305	8	69519379	0.00453	0.000171214	C8orf34_intronic:non-coding intronic	0.008297
AX-11126806	12	113897404	0.285	0.00172041	no gene region	0.002603
AX-40301921	18	34920165	N/A	0.000168507	CELF4_intronic	0.04418
AX-14518487	10	100104006	N/A	0.00140498	no gene region	0.01044
AX-41175253	3	178492211	0.4731	0.00029438	RP11-385J1.2_non-coding intronic,KCNMB2_non-coding intronic:intronic	0.056
AX-11616006	18	22686494	0.4587	0.00217352	ZNF521_intronic	0.005463
AX-17257222	13	87638480	0.001819	0.000377355	no gene region	0.00063
AX-34951201	4	8045269	0.3409	2.55204e-05	ABLIM2_intronic	0.002202
AX-15273606	6	146578007	0.002007	0.000486655	GRM1_intronic	0.03558
AX-30706797	1	23414071	0.003918	0.000872597	LUZP1_3utr,RP1-184J9.2_non-coding intronic	0.07539
AX-35129629	5	1369613	0.08447	0.000170703	RP11-325I22.1_3downstream,RP11-325I22.2_non-coding intronic:5upstream	0.0003346
AX-13631930	21	27662685	N/A	0.00174147	no gene region	0.001877
AX-12491102	11	102447451	0.008759	0.000412613	MMP20_3downstream	0.004004
AX-33383601	2	169164283	0.0001594	0.000492061	no gene region	0.001817
AX-39352045	1	220589259	N/A	0.000943496	no gene region	0.01325
AX-36895535	9	134670680	6.369e-05	0.000386558	no gene region	0.003966
AX-40484715	19	7635856	0.3789	0.000628619	no gene region	0.007038
AX-32391983	18	19092198	0.001592	2.23172e-05	GREB1L_5upstream:intronic	0.009032
AX-31238117	13	93640141	0.005195	0.000151792	no gene region	0.007146
AX-11097688	2	189882065	N/A	0.00119308	no gene region	0.008913
AX-15895669	8	141088436	0.002261	0.000295508	TRAPPC9_non-coding intronic:intronic	0.01864
AX-38936477	1	110331728	0.1627	0.00081321	no gene region	0.002049
AX-30479765	12	109158765	N/A	0.000200171	no gene region	0.006393
AX-35706865	6	2638543	N/A	0.000830722	RP11-145H9.3_non-coding intronic	0.0007439
AX-11697461	22	18010706	0.2519	0.000259182	CECR2_intronic	0.01009
AX-16009505	8	61809684	0.2653	0.000775162	no gene region	0.03342
AX-31278959	14	104694777	0.2626	0.000526026	RP11-260M19.2_non-coding intronic	0.007278
AX-11695172	13	43698790	0.5222	0.00135798	no gene region	0.05063
AX-30123761	1	155045431	0.0001297	0.000225052	EFNA3_intronic	0.01159
AX-12908835	15	42223259	N/A	0.000183967	EHD4_intronic	0.01023
AX-39057103	11	36091255	N/A	0.000618761	LDLRAD3_non-coding intronic:intronic	0.01497
AX-11500665	2	216754805	0.4154	0.000630942	no gene region	0.006081
AX-16121865	9	112393341	0.4442	0.000804186	no gene region	0.01419
AX-32653983	19	20472430	0.2815	0.00124091	AC078899.5_3downstream,ZNF826P_non-coding intronic	0.01766
AX-42334385	8	131449911	0.1859	1.49634e-05	ASAP1_intronic	0.005374
AX-12617051	8	64314162	N/A	0.00156699	CTD-3046C4.1_non-coding intronic	0.006024
AX-11571031	2	72111155	0.4284	0.000140535	no gene region	0.003357
AX-36544939	8	1673633	0.2775	0.00151833	no gene region	0.006839
AX-14136877	3	142790201	0.003567	0.000647049	no gene region	0.01831
AX-42340969	8	134780196	0.08896	0.000437547	no gene region	0.02462
AX-30440225	1	207857760	0.3607	0.000148483	CR1L_3downstream:intronic:non-coding intronic	0.002292
AX-11393931	6	154681326	0.3105	0.000936977	no gene region	0.03301
AX-11133062	4	25034814	0.1982	0.000653801	no gene region	0.03756
AX-13006515	15	97490973	0.01778	0.000254527	no gene region	0.008512
AX-33055877	20	62350607	0.007391	0.000221743	RP4-583P15.15_intronic,ZGPAT_non-coding intronic:intronic	0.01624
AX-11484838	3	76484183	0.4685	0.000166702	RP11-550F7.1_non-coding,ROBO2_non-coding intronic:intronic	0.002364
AX-12981767	15	86541906	0.1644	8.19601e-06	no gene region	0.002193
AX-33922327	2	81455562	0.01718	0.000196103	no gene region	0.04345
AX-36823443	9	112356089	N/A	0.00169372	no gene region	0.003631
AX-11297323	3	2127658	0.545	0.00258701	no gene region	0.007247
AX-32528049	18	61240296	0.0006699	0.00067102	no gene region	0.0161
AX-31205953	1	3830041	0.431	0.00145009	LINC01134_non-coding intronic	0.01324
AX-14564280	4	165566093	0.0122	0.00015707	no gene region	0.009558
AX-11622458	13	107112998	0.3232	0.00129459	no gene region	0.0007626
AX-36599557	8	2999688	0.01466	0.000705361	CSMD1_intronic:non-coding intronic	0.000972
AX-15187221	6	108412760	0.1907	0.00121451	OSTM1_intronic	0.04273
AX-61395944	12	132703035	0.000701	0.000186628	GALNT9_intronic	0.005554
AX-35431239	5	83692905	0.0005096	0.000126617	CTD-2269F5.1_non-coding intronic	0.03396
AX-11112956	8	118237145	0.08915	0.000437396	no gene region	0.0009797
AX-13348374	18	55904772	0.513	0.000226217	NEDD4L_intronic:non-coding intronic	0.09023
AX-30033209	11	32233553	0.1159	0.000967407	RP1-65P5.1_non-coding intronic	0.001767
AX-32124793	17	15625241	0.3439	0.000785764	ZNF286A_intronic:non-coding intronic:3downstream	0.01461
AX-11357442	16	24129454	0.1547	0.00015986	PRKCB_intronic	0.01866
AX-14595571	4	178506641	N/A	0.00131572	RP11-130F10.1_non-coding intronic	0.002903
AX-13252509	18	1054111	0.07578	0.000160988	RP11-78F17.1_non-coding intronic	0.003039
AX-17266403	13	91754958	0.3808	8.55693e-05	no gene region	0.008088
AX-51283308	6	112525132	0.09731	0.000348894	LAMA4_intronic:non-coding intronic	0.0106
AX-16394801	10	75839650	0.0003186	0.00076944	VCL_non-coding intronic:intronic	0.03864
AX-14232103	3	187088903	N/A	0.00091878	RTP4_coding	0.007966
AX-11673394	10	82795129	N/A	0.00159145	no gene region	0.0009004
AX-33424011	2	1853746	0.3764	0.00103157	MYT1L_intronic	0.02453
AX-11672320	3	62067956	0.7179	0.00316366	PTPRG_intronic	0.0009275
AX-38916567	10	99240758	N/A	8.51934e-05	AL355490.2_5upstream,MMS19_5utr:non-coding:3utr:coding	0.01448
AX-39117777	1	161014649	N/A	0.00122301	USF1_5upstream:intronic:non-coding intronic,ARHGAP30_3downstream	0.003525
AX-14325415	3	55742679	N/A	0.00135618	ERC2_non-coding intronic:intronic	0.01248
AX-12996710	15	93497480	N/A	1.04969e-05	CHD2_non-coding intronic:intronic	0.01065
AX-11216835	15	54661420	0.1903	3.9025e-05	UNC13C_non-coding intronic:intronic	0.01603
AX-11127830	1	7366535	N/A	0.000491234	CAMTA1_intronic	0.08162
AX-12513008	6	23433139	0.674	0.00216522	no gene region	0.001296
AX-12471393	18	37013771	N/A	0.000921788	LINC00669_non-coding intronic	0.02447
AX-16519114	11	129565252	0.2417	0.000182794	no gene region	0.0003542
AX-15299012	6	15748350	N/A	0.000909877	no gene region	0.007387
AX-13472914	20	11107386	0.4399	0.00174598	no gene region	0.007537
AX-34950059	4	8010249	0.4101	0.00146599	ABLIM2_non-coding intronic:intronic	0.006483
AX-83016932	14	24901249	N/A	0.00157315	KHNYN_3downstream:coding:5upstream,CBLN3_5upstream	0.09572
AX-12930858	15	54795040	0.6407	0.00085628	UNC13C_intronic	0.01824
AX-36178815	7	28907055	0.6104	0.00108981	no gene region	0.01424
AX-38307075	6	98944992	0.0793	0.000350804	no gene region	0.01288
AX-12716085	14	104707105	0.001433	0.00023979	RP11-260M19.2_non-coding intronic	0.02624
AX-11354982	3	29493393	0.334	0.000907276	RBMS3_non-coding intronic:intronic	0.004359
AX-34371613	3	60301046	N/A	0.000175349	FHIT_intronic	0.004639
AX-40552089	20	44908527	N/A	0.000304531	CDH22_intronic	0.003552
AX-12468329	5	87257180	N/A	0.00104065	no gene region	0.04619
AX-37002645	9	36864119	0.6417	0.00173545	MIR4540_3downstream,PAX5_intronic	0.01018
AX-14289601	3	33314739	N/A	0.00241572	no gene region	0.008452
AX-41754609	5	64509115	0.1646	0.000116068	ADAMTS6_3downstream:intronic:non-coding intronic	0.003025
AX-11303558	4	183205145	0.09868	0.000566201	TENM3_non-coding intronic:intronic	0.04787
AX-12390902	1	160150130	N/A	0.00238684	ATP1A4_intronic:non-coding intronic	0.02874
AX-12525393	17	4058041	0.002739	0.000685983	CYB5D2_coding:non-coding	0.01506
AX-14909330	5	140527753	0.1638	0.00100597	PCDHB6_5upstream	0.008948
AX-15566296	7	129976506	0.3846	0.000455743	no gene region	0.0002384
AX-30670415	1	229808445	0.003598	0.000395288	no gene region	0.01036
AX-16547063	11	18220910	N/A	0.000882846	RP11-113D6.9_3downstream	0.001377
AX-41229541	3	3911145	N/A	0.000312877	SUMF1_intronic	0.01374
AX-15734726	7	70976245	0.001147	0.00101909	WBSCR17_non-coding intronic:intronic	0.005715
AX-12754520	14	39062778	0.3351	0.000499129	no gene region	0.01374
AX-11470063	10	10250793	0.2063	0.000100984	no gene region	0.029
AX-11161419	10	130842093	0.1932	0.00109511	no gene region	0.006076
AX-17168516	13	43762719	0.1647	0.000184237	no gene region	0.004823
AX-12719028	14	20659211	0.001911	0.000482181	no gene region	0.0105
AX-15445108	6	76287311	0.0007656	0.000607031	no gene region	0.01125
AX-15529643	7	113461231	0.02743	0.000356038	no gene region	0.004747
AX-146364542	15	33720623	0.2318	0.000130076	RYR3_intronic	0.02778
AX-40989735	2	46921285	0.3019	0.000624085	no gene region	0.0005989
AX-14149394	3	147947996	0.3309	0.000931247	RP11-501O2.4_non-coding intronic	0.07879
AX-15552174	7	123396379	0.004015	0.000273326	no gene region	0.04754
AX-15613502	7	151883538	0.006242	0.000276484	KMT2C_non-coding intronic:intronic	0.07154
AX-35860449	6	6854912	0.000446	0.000371452	no gene region	0.03953
AX-15478865	6	89712840	0.09109	0.000749273	RP1-72A23.3_3downstream	0.06381
AX-36570379	8	21944962	N/A	0.000777117	FAM160B2_5upstream	0.0004268
AX-32255065	17	59215438	0.0005734	0.000245459	BCAS3_non-coding intronic:intronic	0.01429
AX-31452583	14	74723999	N/A	0.000431185	VSX2_intronic	0.01863
AX-40898479	2	234716903	N/A	0.00114937	MROH2A_intronic	0.01082
AX-11164835	16	86342270	0.259	0.000998191	no gene region	0.04255
AX-14657123	4	31783882	N/A	0.000551163	no gene region	0.01409
AX-39462107	12	54385599	N/A	7.82155e-05	MIR196A2_non-coding,RP11-834C11.12_intronic,HOXC6_intronic,HOXC10_3downstream,HOXC-AS2_3downstream	0.03544
AX-12396585	1	90553578	N/A	0.000600008	no gene region	0.004628
AX-17152988	13	36640509	0.004109	0.000562367	DCLK1_intronic	0.009932
AX-41380069	4	148486349	0.4934	0.000595075	no gene region	0.01868
AX-35401393	5	73161123	0.002062	0.000638996	ARHGEF28_intronic:non-coding intronic	0.1239
AX-11186153	9	115811102	0.6007	0.000542365	ZFP37_intronic	0.003576
AX-12438348	4	5189978	N/A	0.000722918	STK32B_intronic	0.01233
AX-13354876	18	58477903	0.001725	0.000184982	RP11-325K19.1_non-coding intronic	0.01122
AX-17102439	13	104588542	0.00663	0.00131049	no gene region	0.002248
AX-38995423	11	131103087	0.3235	0.000577104	AP002856.7_5upstream	0.002261
AX-15395259	6	52051864	0.0001593	0.000345661	IL17A_intronic	0.03339
AX-11340362	13	28452129	N/A	0.00113534	PDX1-AS1_non-coding intronic	0.02569
AX-14962741	5	163949907	0.3957	0.00125949	CTC-340A15.2_non-coding intronic	0.024
AX-13843396	2	217742208	N/A	0.000622325	AC007563.5_non-coding intronic	0.02754
AX-31738053	15	86339598	0.1157	0.000512965	KLHL25_5upstream	0.0007284
AX-50446853	5	150951581	0.5467	0.000535147	no gene region	0.0181
AX-33785355	2	36364291	0.6153	0.000712376	no gene region	0.01875
AX-11338840	10	29173102	N/A	0.000319479	no gene region	0.002001
AX-39957005	15	81218559	0.3604	0.00136167	RP11-351M8.2_non-coding intronic,KIAA1199_intronic	0.02986
AX-16754382	1	192373779	0.5439	0.000499927	no gene region	0.03336
AX-32324533	17	76486173	N/A	0.000646282	DNAH17_non-coding intronic:intronic,RP11-559N14.5_non-coding:non-coding intronic	0.009852
AX-11151372	11	114995398	N/A	0.000152341	no gene region	0.002599
AX-42164241	7	18678475	3.188e-05	0.000167529	HDAC9_intronic:non-coding intronic	0.01666
AX-68375148	7	70019865	0.001497	0.000472368	AUTS2_intronic	0.0008547
AX-13466058	19	8682826	N/A	6.82449e-05	no gene region	0.0008203
AX-11635514	3	22189491	0.1164	0.000128128	ZNF385D_non-coding intronic	0.003027
AX-40600279	20	978720	0.259	0.00163643	RSPO4_intronic	0.04811
AX-38828653	10	50280089	0.001401	0.000763387	VSTM4_non-coding intronic:intronic	0.005929
AX-11174395	7	154915395	N/A	0.000651169	no gene region	0.007443
AX-40428629	19	30205448	N/A	0.0018029	C19orf12_non-coding intronic:intronic	0.002311
AX-12642920	9	118170889	0.2874	0.000154371	no gene region	0.02228
AX-13064253	16	54633140	0.004908	0.000620032	no gene region	0.0329
AX-12585325	14	54602456	N/A	7.79749e-06	no gene region	0.007281
AX-11505437	3	1791236	N/A	0.000801961	no gene region	0.001323
AX-11214592	9	125024291	0.1821	0.000432584	RBM18_intronic:non-coding intronic	0.03297
AX-11460634	4	27110780	0.2861	0.000418673	no gene region	0.003036
AX-11673684	8	75024816	0.3895	0.00155799	no gene region	0.01574
AX-40988767	2	46415226	0.1848	0.000784411	PRKCE_3downstream	0.001195
AX-35012123	5	10120933	N/A	0.00129474	no gene region	0.0105
AX-16574283	11	27461779	0.4178	0.00122993	LGR4_intronic	0.002326
AX-16589581	11	36216258	0.001465	0.00045657	LDLRAD3_intronic:non-coding intronic	0.00431
AX-36500619	8	139250129	0.4139	0.000205938	FAM135B_intronic	0.0004217
AX-12380730	15	37413138	N/A	0.000918901	no gene region	0.004579
AX-11531457	3	197270725	0.3387	0.00122594	BDH1_intronic:non-coding intronic	0.01515
AX-13244903	1	79186639	N/A	0.000432659	no gene region	7.973e-05
AX-13914619	2	26247265	0.006718	0.00032378	no gene region	0.003291
AX-14570869	4	168148687	0.001148	0.000326186	SPOCK3_intronic	0.05705
AX-42651077	9	8435925	N/A	0.000338939	PTPRD_intronic	0.005356
AX-32553885	1	86924983	N/A	0.000474316	no gene region	0.008925
AX-14843024	5	112198344	0.0007007	4.39126e-05	SRP19_non-coding intronic:intronic:5upstream,CTC-554D6.1_intronic,CTC-487M23.8_non-coding intronic:intronic	0.002493
AX-12380046	5	136213709	0.4974	0.000127549	no gene region	0.02162
AX-13843232	2	217702557	0.0009882	0.00117612	AC007563.5_non-coding intronic	0.002136
AX-13262435	18	18824299	0.002326	0.000975784	GREB1L_non-coding intronic:intronic	0.06863
AX-12540127	21	42280676	0.6818	0.000856009	no gene region	0.05134
AX-33150279	2	119976851	N/A	0.000955369	no gene region	0.04182
AX-11669340	20	59222441	N/A	0.000667035	no gene region	0.0003771
AX-13978179	2	54589186	0.2842	0.000957963	C2orf73_non-coding intronic:intronic:3downstream	0.007805
AX-17080122	12	95072120	0.002294	0.000304455	no gene region	0.01704
AX-13914190	2	25915721	0.616	0.00154056	no gene region	0.007921
AX-12380543	5	142514131	N/A	0.000511461	ARHGAP26_non-coding intronic:intronic	0.003676
AX-11100043	4	38995374	N/A	0.0005141	TMEM156_coding	0.02165
AX-14979421	5	171517539	0.003667	0.000129482	STK10_3downstream:intronic	0.003674
AX-11432191	11	87901449	N/A	0.00135445	RAB38_intronic	0.006311
AX-33039769	20	60107206	N/A	0.0005656	CDH4_intronic	0.008539
AX-31977163	16	70513010	0.04332	0.000569886	COG4_3downstream,FUK_intronic:non-coding	0.01002
AX-113408739	11	62751911	0.04913	0.000365662	SLC22A6_coding:5upstream	0.00153
AX-13027211	16	15963501	0.2587	8.75244e-05	FOPNL_intronic	0.003055
AX-14749671	4	72764956	0.002357	0.000603347	no gene region	0.01769
AX-12884999	15	27735845	0.001082	0.000931172	GABRG3_intronic,RP11-100M12.3_non-coding intronic	0.04998
AX-15120974	5	79008987	0.2204	0.00167544	CMYA5_intronic	0.003979
AX-11540006	4	38961449	N/A	0.000403935	no gene region	0.01255
AX-32476511	18	46282895	0.008216	0.000223548	CTIF_intronic:non-coding intronic	0.006442
AX-11627781	1	247575768	N/A	0.00063086	no gene region	0.03705
AX-12719572	14	20971760	0.2415	0.000153017	RNASE10_5upstream	0.007215
AX-11598242	7	95131217	N/A	0.000790802	ASB4_intronic	0.003666
AX-14617935	4	187518980	N/A	2.82725e-05	FAT1_5upstream:non-coding intronic:intronic	0.01408
AX-11385302	5	41349485	N/A	0.000730753	PLCXD3_intronic	0.08053
AX-11694005	13	31264917	N/A	0.000423862	no gene region	0.01668
AX-15408287	6	5779189	0.001243	0.000320471	no gene region	0.003914
AX-11503191	5	38422880	N/A	0.00126888	EGFLAM_intronic	0.02155
AX-16548258	11	18593135	0.0005414	0.000383408	UEVLD_non-coding intronic:intronic	0.007602
AX-11146393	8	6531541	0.3024	0.000396115	CTD-2541M15.1_non-coding intronic	0.03133
AX-16855433	12	128582546	0.5125	0.00014513	RP13-653N12.1_non-coding intronic	0.003797
AX-11521636	7	132069727	N/A	0.000407845	PLXNA4_intronic:3utr	0.001234
AX-12449920	18	54359580	N/A	0.00132293	WDR7_intronic	0.005352
AX-35210353	5	1647785	0.002263	0.000472812	no gene region	0.0137
AX-11242733	5	73304761	N/A	0.000775252	no gene region	0.0374
AX-11112504	18	45079633	N/A	0.000652598	CTD-2130O13.1_non-coding intronic,RP11-157P23.2_non-coding intronic	0.02222
AX-11611449	15	96640322	N/A	0.000779298	no gene region	0.004712
AX-16114577	9	109507545	0.3253	0.000277912	no gene region	0.006521
AX-11147917	14	89382941	0.5441	0.00110211	no gene region	0.03244
AX-11410393	13	45294569	N/A	0.00111347	no gene region	0.1391
AX-38128617	4	31308815	0.0007961	0.000322126	no gene region	0.007893
AX-14536239	4	154321390	0.01725	0.000147551	MND1_intronic	0.02936
AX-12611542	4	75686605	0.1438	0.000372873	BTC_intronic	0.02256
AX-16997034	12	5056971	0.4188	0.00121376	no gene region	0.003177
AX-11563419	1	239770140	N/A	0.000113007	CHRM3_non-coding intronic:3downstream	0.004192
AX-32825129	19	8485805	0.0346	5.66427e-05	MARCH2_5upstream:intronic	0.01914
AX-14343952	3	63394152	0.2697	0.000502852	SYNPR_non-coding intronic:intronic	0.0002014
AX-11203150	9	24770750	0.0582	0.000357466	no gene region	0.005195
AX-16488214	11	113968979	0.005225	0.000569059	ZBTB16_non-coding intronic:intronic	0.005473
AX-11583763	3	133558698	0.6422	0.000750003	RAB6B_intronic:3downstream	0.006947
AX-12609574	3	67737120	0.4275	0.000186854	RP11-81N13.1_non-coding intronic	0.007587
AX-36186291	7	30973427	0.1974	0.000471459	no gene region	0.019
AX-32052137	16	84827154	N/A	3.66189e-06	no gene region	0.005086
AX-32329357	17	77237391	0.04902	0.000396176	RBFOX3_intronic:non-coding intronic	0.01589
AX-11213482	7	90821138	0.07947	0.000578458	CDK14_intronic	0.01979
AX-14275806	3	27686358	0.02526	0.000398296	no gene region	0.002527
AX-32289241	17	69321789	0.5148	0.000450984	no gene region	0.001868
AX-17211122	13	66133777	N/A	0.000263761	no gene region	0.004693
AX-11133970	7	140143520	N/A	0.000393709	no gene region	0.01647
AX-16938180	1	233887067	N/A	0.00203712	no gene region	0.001535
AX-39061849	11	3859386	0.3407	0.000280243	RHOG_5upstream:intronic	0.008011
AX-31752523	15	90297092	0.07455	0.000402657	MRPL15P1_3downstream	0.0009141
AX-17157644	13	38734548	N/A	0.000511837	no gene region	0.07322
AX-41107585	3	128171736	N/A	3.00771e-05	no gene region	0.007565
AX-15111929	5	75038075	0.1195	0.000494016	no gene region	0.004053
AX-12578213	4	21905360	0.007711	0.000746288	KCNIP4_intronic	0.03105
AX-16043783	8	77684375	0.002166	0.000303478	ZFHX4_non-coding intronic:intronic	0.1747
AX-31819669	16	12979820	N/A	0.000272108	no gene region	0.01198
AX-11638697	4	185331345	0.4434	0.000567254	IRF2_non-coding intronic:intronic	0.005657
AX-11231072	15	71122257	0.3543	0.000932992	RP11-138H8.7_non-coding,LARP6_3downstream	0.00536
AX-11592816	5	134778470	N/A	0.000281672	TIFAB_3downstream,C5orf20_3downstream	0.008666
AX-31763653	15	93039091	0.3593	0.000168748	C15orf32_intronic	0.03069
AX-11504960	21	29815205	0.08966	0.000325284	AF131217.1_3downstream:non-coding	0.01628
AX-11140984	12	130000106	N/A	0.000863889	TMEM132D_intronic	0.01829
AX-11280600	2	26940234	0.3486	0.000851332	KCNK3_intronic	0.01792
AX-15663536	7	3186767	0.0002229	0.000282048	AC091801.1_intronic:3utr	0.0003579
AX-17120767	13	114112371	0.00917	0.000316238	DCUN1D2_non-coding:3utr:coding:3downstream	0.01732
AX-29754987	10	89102299	N/A	0.000886116	NUTM2A-AS1_non-coding:5upstream,LINC00863_5upstream	0.05492
AX-32813747	19	728469	0.4326	0.000705894	PALM_3downstream:intronic:non-coding intronic	0.003027
AX-11418960	1	149998779	0.1845	0.0011788	no gene region	0.02129
AX-41031793	2	72027858	N/A	0.0003022	no gene region	0.02478
AX-11513436	15	39051984	N/A	0.001414	RP11-326N17.1_5upstream	0.01647
AX-29624807	10	48397581	0.0258	0.00068275	no gene region	0.00405
AX-11265217	8	40167696	0.1638	0.000453533	CTA-392C11.1_non-coding intronic	0.008428
AX-13934482	2	36282279	0.09525	0.000744844	no gene region	0.004445
AX-11562591	9	84392044	0.5236	0.000398867	RP11-154D17.1_3downstream	0.06961
AX-14266983	3	24278313	0.2873	0.000123166	THRB_intronic	0.009852
AX-11243499	5	38167488	N/A	0.000730422	CTD-2116N24.1_non-coding intronic	0.02946
AX-33399057	2	174171230	0.01357	0.000328938	no gene region	0.02209
AX-11264802	5	4586737	0.4618	0.000712805	RP11-445O3.2_non-coding intronic	0.00331
AX-38286295	6	44460409	N/A	0.00100209	no gene region	0.03028
AX-12379017	4	18786401	0.5788	0.000173394	no gene region	0.007436
AX-11367035	13	24848336	N/A	2.05803e-05	SPATA13_intronic,RP11-307N16.6_intronic	0.02155
AX-34703191	4	178332630	N/A	0.000658688	no gene region	0.005907
AX-16998894	12	52485891	N/A	0.000294906	RP1-288H2.4_non-coding,OR7E47P_non-coding intronic:5upstream,RP1-288H2.2_3downstream	0.01558
AX-15977452	8	5062096	0.02219	0.000792156	no gene region	0.007122
AX-14353410	3	67147743	0.317	0.000706413	no gene region	0.009822
AX-14855443	5	116418573	0.03533	0.000419117	no gene region	0.002089
AX-14268203	3	24706123	N/A	0.000204224	no gene region	0.00685
AX-14975856	5	169460506	0.08087	0.0013528	DOCK2_non-coding intronic:intronic	0.005706
AX-11525574	15	24090025	N/A	0.000159815	no gene region	0.007076
AX-30819999	12	55719090	N/A	0.000657711	no gene region	0.0472
AX-11308226	15	42412606	0.6234	0.000738295	no gene region	0.0004172
AX-16793340	1	202423976	0.001181	0.000384761	PPP1R12B_intronic:non-coding intronic	0.01426
AX-11239896	4	37965492	0.09885	0.000975325	TBC1D1_intronic	0.001929
AX-16033285	8	72530030	0.001847	0.000580187	no gene region	0.002615
AX-32466857	18	43935214	0.3636	0.00117083	RNF165_intronic	0.04146
AX-11403496	1	242607583	0.5905	0.000482745	PLD5_intronic	0.0003233
AX-11281977	3	130499302	0.2605	0.000794983	no gene region	0.05399
AX-40642481	2	120130391	0.001083	3.83257e-05	DBI_3downstream	0.001198
AX-14855486	5	116428899	0.03118	0.00089938	no gene region	0.01602
AX-15785755	7	95602096	0.001242	0.000567547	DYNC1I1_intronic:non-coding intronic	0.0104
AX-11410880	1	203982608	N/A	0.000752258	no gene region	0.0009605
AX-11086538	13	100461219	N/A	0.000841881	CLYBL_intronic	0.007422
AX-41187517	3	187900300	0.0346	0.0011094	LPP_intronic,AC022498.1_3downstream	0.00585
AX-14328129	3	56852237	0.001147	6.4741e-06	ARHGEF3_intronic:non-coding intronic	0.001262
AX-39139933	11	66093612	N/A	0.000983972	no gene region	0.0452
AX-33409339	2	177959978	0.001305	0.000739325	AC079305.11_non-coding intronic	0.02312
AX-34738327	4	187588771	0.4475	4.94618e-05	FAT1_intronic	0.01425
AX-12596261	20	58802085	0.2105	0.000385521	RP5-1043L13.1_non-coding intronic	0.01327
AX-11129786	11	97640385	N/A	0.000282965	no gene region	0.0002516
AX-11479995	6	73893197	0.3444	0.00127309	KCNQ5_intronic	0.01087
AX-32324551	17	76488240	N/A	0.000520935	RP11-559N14.5_3downstream:non-coding intronic:5upstream,DNAH17_5upstream:intronic	0.02282
AX-17206424	13	63821952	0.003983	0.0012431	no gene region	0.04037
AX-11200833	2	138697083	0.5533	0.00136708	no gene region	0.01225
AX-38979863	11	123029545	0.09007	0.000164371	CLMP_intronic	0.01067
AX-38807335	10	33565341	N/A	0.00104623	NRP1_intronic	0.02066
AX-12667359	9	31111743	N/A	0.00172388	no gene region	0.007972
AX-34365715	3	58606974	0.009623	0.000165657	RP11-475O23.3_non-coding intronic,FAM107A_non-coding intronic:intronic	0.005854
AX-11594232	6	131470236	0.1518	0.000371016	AKAP7_non-coding intronic:intronic	0.0047
AX-39097457	1	154729941	N/A	0.00128715	KCNN3_intronic	0.01751
AX-41847751	6	12927603	0.1612	0.00131993	PHACTR1_intronic	0.009629
AX-40241633	17	75631678	N/A	0.000110007	no gene region	0.005002
AX-11528741	22	23166136	N/A	0.000908013	MIR650_3downstream,IGLV2-8_3downstream	0.008149
AX-65137643	2	223792838	0.0005731	0.000588895	ACSL3_3downstream:intronic	0.0001077
AX-13270031	18	22593541	0.0007647	6.71471e-05	no gene region	0.01957
AX-13599139	21	20093712	0.0009874	0.000253625	AL109763.2_non-coding intronic	0.000381
AX-11608572	3	7024127	N/A	0.000987582	GRM7_intronic	0.002405
AX-29567975	10	27288449	N/A	0.00127413	ANKRD26_intronic	0.001295
AX-33745187	22	50346230	0.002677	0.00063786	no gene region	0.002558
AX-15126890	5	82044846	0.1639	0.000301124	no gene region	0.007007
AX-29471049	10	125528297	N/A	0.0018153	CPXM2_non-coding intronic:intronic	0.0181
AX-39939677	15	70425513	N/A	0.000331826	no gene region	0.01428
AX-12590297	13	33600233	0.4275	0.000386228	KL_non-coding intronic:intronic	0.01018
AX-15889917	8	138732352	0.02312	0.000260543	no gene region	0.01361
AX-34205549	3	185441877	0.06036	0.000794035	C3orf65_intronic:non-coding intronic,IGF2BP2_intronic:non-coding intronic	0.01489
AX-12609225	3	29031246	0.4327	0.000397379	no gene region	0.0216
AX-15727990	7	67344592	0.02595	0.00186425	no gene region	0.004445
AX-16620572	11	4997634	0.5198	5.03791e-05	MMP26_non-coding intronic:intronic	0.01647
AX-33405201	2	1782463	N/A	1.97757e-05	no gene region	0.04936
AX-11687736	10	2835293	0.1509	1.62416e-06	no gene region	0.03303
AX-121609924	11	5719835	N/A	0.000239564	TRIM5_intronic,TRIM22_intronic:non-coding intronic:3downstream	0.02398
AX-12670636	6	130460631	N/A	0.000334232	RP11-73O6.3_5upstream:non-coding intronic,L3MBTL3_intronic	0.018
AX-13575806	2	112804138	0.0002258	0.000300959	no gene region	0.00143
AX-16610018	1	14556472	0.0128	0.000417395	no gene region	0.02015
AX-36371975	7	96726169	0.003505	0.00055199	no gene region	0.001138
AX-14279607	3	2950675	0.001752	0.00109057	CNTN4_intronic:non-coding intronic	0.00162
AX-13693277	2	142938990	0.003281	0.0005853	no gene region	0.03572
AX-16785620	1	199842273	0.001625	0.00092669	no gene region	0.001018
AX-11289115	9	124738711	0.2189	0.000266934	TTLL11_non-coding intronic:intronic	0.000537
AX-13453748	19	53401321	0.381	0.000677411	ZNF320_5upstream	0.009402
AX-14634951	10	105904879	0.001083	0.000397537	WDR96_intronic	0.004758
AX-40175425	17	37884037	N/A	5.14318e-05	MIR4728_3downstream,ERBB2_5upstream:coding:3downstream:3utr,MIEN1_3downstream	0.01258
AX-16101273	9	104928903	0.009253	0.000684931	no gene region	0.008699
AX-16485907	11	112817329	0.002804	0.000459353	no gene region	0.003348
AX-36313923	7	75227256	0.02367	0.000357015	HIP1_intronic	0.1152
AX-11173694	7	93023568	N/A	0.000757793	no gene region	0.006335
AX-17030791	12	70562350	0.0003823	0.000363106	RP11-611E13.2_non-coding intronic	0.003224
AX-41105005	3	126864404	N/A	0.00145042	no gene region	0.0005468
AX-38424749	8	39696463	0.0009611	0.000520702	ADAM2_5upstream	0.01659
AX-12719751	14	21050257	0.6448	0.00119522	RNASE11_3downstream	0.01465
AX-12618220	5	57793070	N/A	7.92231e-05	GAPT_3downstream	0.3185
AX-15181931	6	106139583	0.001529	0.000317238	no gene region	0.0043
AX-13617411	2	123854815	0.00395	0.000369061	no gene region	0.002063
AX-11707060	3	113652774	N/A	1.20308e-05	GRAMD1C_non-coding intronic:intronic:5upstream	0.00713
AX-30771881	12	45500518	0.009988	0.000484181	no gene region	0.03596
AX-12426176	1	108415843	0.001179	5.87255e-05	VAV3_non-coding intronic:intronic	0.002363
AX-11274478	9	8781871	0.1423	0.000332277	PTPRD_intronic	0.003957
AX-11638052	8	9920092	0.08139	0.000377355	MSRA_intronic	0.008551
AX-12796108	14	59157237	N/A	0.00163673	no gene region	0.002453
AX-39721929	14	106326733	0.6123	0.00084343	AL122127.3_5upstream,AL122127.4_5upstream,hsa-mir-4537_5upstream	0.006331
AX-12987444	15	88494545	0.0003184	9.95552e-05	NTRK3_intronic	0.005136
AX-13235426	17	71963953	N/A	0.000137302	no gene region	0.004497
AX-12449833	18	48560325	N/A	0.000820789	RP11-729L2.2_intronic:non-coding intronic,SMAD4_non-coding intronic:intronic	0.04175
AX-33518951	22	18985501	0.001912	0.00019302	DGCR5_non-coding intronic:5upstream,AC007326.9_5upstream	0.009112
AX-15400757	6	54268154	0.4867	0.0003607	no gene region	0.003061
AX-14960833	5	163230326	0.01567	0.000328021	no gene region	0.004176
AX-12520184	1	89807854	0.08914	0.00121122	no gene region	0.0237
AX-13146702	16	9807787	0.4093	0.000706586	no gene region	0.0005483
AX-15489592	6	94412178	0.001593	0.000126549	no gene region	0.02253
AX-16490363	11	114902110	0.00137	0.000299117	no gene region	0.0007603
AX-33637131	2	235369793	0.07096	0.000620596	AC097713.3_non-coding intronic	0.01564
AX-15605754	7	147599446	0.3678	0.00126707	CNTNAP2_intronic	0.004529
AX-13041068	16	26147911	0.5016	0.000230391	HS3ST4_3downstream:3utr	0.006591
AX-12398692	12	93021626	0.3461	0.000690645	no gene region	0.005683
AX-36392413	8	103720238	0.167	0.000997815	no gene region	8.543e-05
AX-11349723	11	15776786	0.5049	0.00153068	RP11-396O20.2_non-coding intronic	0.009207
AX-12454241	7	50903714	0.3137	0.000876838	no gene region	0.04455
AX-36519789	8	143189731	0.001592	0.000785306	no gene region	0.001034
AX-32342659	17	79403664	0.1356	0.000564239	RP11-1055B8.7_intronic:5upstream	0.009394
AX-36725361	8	73833069	0.2184	0.00054417	KCNB2_intronic	0.004162
AX-38698673	10	101209464	N/A	0.00232346	no gene region	0.003519
AX-33573629	22	27190432	0.01179	0.000173094	no gene region	0.0002603
AX-33009101	20	54256346	0.6003	0.000438487	no gene region	0.006245
AX-39714199	14	101163325	0.1401	0.000966828	no gene region	0.01241
AX-34063133	3	133607864	0.1451	0.000235955	RAB6B_intronic	0.01942
AX-38700021	10	102098193	0.07456	0.000405627	RP11-34D15.2_non-coding intronic	0.02455
AX-36516505	8	142700426	0.002071	0.000239038	no gene region	0.01713
AX-16797682	1	206585150	0.0007326	0.000543343	SRGAP2_intronic	0.03247
AX-30688259	1	232320431	0.002739	0.000194599	RP5-865N13.2_non-coding intronic	0.01834
AX-31431893	14	67975761	0.04133	3.64685e-05	TMEM229B_intronic	0.0192
AX-17236053	13	77127812	0.05866	0.000311471	no gene region	0.0006336
AX-11222885	8	109979163	0.6322	0.000653049	RP11-1084E5.1_non-coding intronic	0.0003998
AX-32299429	17	71730069	0.4516	0.000437622	no gene region	0.03303
AX-13027700	16	16859390	0.01746	0.00141809	no gene region	9.859e-05
AX-14795913	4	93874380	0.003025	0.000253768	GRID2_non-coding intronic:intronic	0.0005126
AX-15356588	10	15505309	0.1871	0.000655297	no gene region	0.004343
AX-40574755	20	55421015	0.2765	0.00080563	no gene region	0.01578
AX-11506347	6	53749812	N/A	0.000542516	LRRC1_3downstream:intronic	0.03128
AX-11130556	10	128374973	N/A	0.000107323	no gene region	0.0005341
AX-11277786	1	242927370	0.5845	0.00110451	no gene region	0.006328
AX-11483734	18	54696444	N/A	0.000892312	WDR7-OT1_non-coding intronic,WDR7_3utr:3downstream	0.01352
AX-12512464	12	39448083	0.01554	0.000715459	no gene region	0.009954
AX-11538316	11	102390188	N/A	0.000108428	MMP7_3downstream	0.01582
AX-17110045	13	107546104	0.4904	0.000225578	no gene region	0.01431
AX-39589733	13	27487223	0.05276	0.000387551	no gene region	0.01241
AX-11598488	7	115513497	0.4495	0.000600414	no gene region	0.006962
AX-13062839	16	53983273	0.01149	0.00111465	FTO_intronic	0.005245
AX-39078355	11	45169347	0.8132	0.000722001	PRDM11_intronic	0.007883
AX-16121385	10	50708286	0.003408	0.000405514	ERCC6_intronic:non-coding intronic	0.01648
AX-35605181	6	150113468	0.1302	1.98509e-05	PCMT1_intronic	0.001632
AX-11223067	9	5274648	0.3027	0.000535974	no gene region	0.004156
AX-15396233	6	52485145	0.002388	0.00067681	no gene region	0.0401
AX-11213191	7	81669553	0.5114	0.000150243	CACNA2D1_intronic:5upstream	0.007762
AX-32599429	18	8313815	0.00354	1.4061e-06	PTPRM_intronic:non-coding intronic	0.02078
AX-35776265	6	38747285	0.001051	0.000292425	DNAH8_intronic	0.02104
AX-11262195	16	60739078	N/A	0.000429666	no gene region	0.007685
AX-16184812	9	19074740	0.168	0.000387995	HAUS6_intronic,RNU6-264P_3downstream	0.02593
AX-35998835	7	12010682	0.00274	0.00130948	no gene region	0.0004296
AX-13207693	17	55123748	N/A	0.000706947	RNF126P1_non-coding	0.01299
AX-11628362	1	230264062	0.07072	0.000694052	GALNT2_non-coding intronic:intronic	0.01119
AX-11612961	16	83270736	0.3819	0.000309396	CDH13_intronic:non-coding intronic	0.01323
AX-37055829	9	81743659	0.181	0.000165484	no gene region	0.01297
AX-37966209	2	239755198	0.001785	0.0001852	TWIST2_5upstream	0.01484
AX-12408693	16	73382150	N/A	0.000695909	no gene region	0.02374
AX-13814491	2	204989032	0.2678	0.000353707	no gene region	0.0105
AX-30996103	13	111970027	N/A	0.000443487	TEX29_intronic	0.008454
AX-12548920	2	130539172	N/A	0.00168011	no gene region	0.003154
AX-34506613	4	111556423	N/A	0.000568307	PITX2_intronic	0.003843
AX-13697974	2	144634170	0.002965	7.85614e-05	no gene region	0.0277
AX-11388737	16	51937233	0.5851	0.000317915	no gene region	0.0003722
AX-11394069	6	163547053	0.5646	0.000768771	PACRG_intronic	0.01737
AX-12782304	14	52051170	0.4208	0.000141077	FRMD6-AS2_non-coding intronic,FRMD6_non-coding intronic:intronic	0.002649
AX-31108461	1	34928258	0.1749	0.000130008	no gene region	0.01801
AX-16883379	1	219590047	0.3472	0.00019114	no gene region	0.02018
AX-12629585	3	100162881	N/A	0.000967355	LNP1_intronic	0.06382
AX-11582116	2	228060507	N/A	0.00113339	COL4A3_intronic	0.0002402
AX-16764382	1	194715139	0.223	0.000725001	no gene region	0.05231
AX-13608667	2	12237067	N/A	0.000144671	AC096559.1_non-coding intronic	0.03182
AX-34023307	3	122690859	0.2096	0.0003804	SEMA5B_intronic:non-coding intronic	0.005258
AX-11245866	6	121857609	0.05448	0.00132121	no gene region	0.06583
AX-13716110	2	153275873	0.01637	0.000174883	FMNL2_intronic	0.0103
AX-11112437	18	24516214	0.1189	0.000277123	AQP4-AS1_3downstream:non-coding intronic,CHST9_intronic	0.005453
AX-13958966	2	4669234	0.2182	0.000516649	no gene region	0.01271
AX-41669015	5	171471045	0.2517	0.000431155	STK10_3utr:non-coding:3downstream	0.04456
AX-30573437	1	215046960	N/A	0.000265882	GAPDHP24_3downstream	0.0102
AX-31458237	14	76605175	N/A	0.00174259	no gene region	0.0005955
AX-14369172	3	74033442	0.7167	0.000442652	no gene region	0.008335
AX-42241485	7	70244289	0.04166	0.000402808	AUTS2_non-coding intronic:intronic	0.000433
AX-14046685	2	9324811	N/A	0.00186997	no gene region	0.03499
AX-14098115	3	119178535	0.07747	0.000432885	TMEM39A_intronic:non-coding intronic	0.004091
AX-11687022	1	118831676	N/A	0.000672599	no gene region	0.01914
AX-11470853	3	68530605	N/A	0.000805329	FAM19A1_intronic	0.001655
AX-35244079	5	179030448	N/A	0.00126346	RP11-1379J22.2_non-coding intronic,RUFY1_non-coding intronic:intronic:3downstream	0.003848
AX-11574120	11	97056638	0.1314	0.000561765	no gene region	0.02623
AX-15409666	6	5933383	0.00347	0.000372505	no gene region	0.0008248
AX-11360171	15	53006147	N/A	0.00156021	no gene region	0.05906
AX-36154001	7	21801096	0.2836	0.00115398	DNAH11_intronic	0.04361
AX-12473575	2	205302572	0.00121	0.000349646	no gene region	0.0239
AX-54610444	14	58988556	0.0004171	0.000673802	HNRNPCP1_non-coding,KIAA0586_intronic:non-coding intronic:3downstream	0.0007829
AX-11238432	3	126058637	0.1013	0.00032363	no gene region	0.003862
AX-11568435	11	131841267	N/A	0.000373189	NTM_non-coding intronic:intronic	0.02259
AX-41258275	3	58111285	N/A	0.000454014	FLNB_intronic	0.001419
AX-13304915	18	37593870	0.00449	0.00156078	no gene region	0.0006951
AX-29943659	11	134401780	N/A	0.000358045	no gene region	0.01006
AX-34380123	3	62870329	0.1082	0.000233158	no gene region	0.03149
AX-11330618	11	19635453	0.2946	0.000502288	NAV2_intronic	0.001848
AX-11480216	10	95534265	N/A	0.00105041	LGI1_intronic	0.002422
AX-11405271	6	71325982	0.4423	0.000706804	no gene region	0.001332
AX-11488112	6	169468130	0.238	0.000590714	RP3-495K2.1_non-coding intronic	0.01085
AX-15210296	10	131213458	0.001465	0.000204675	no gene region	0.01358
AX-30511613	12	118052375	0.001529	0.000485219	KSR2_non-coding intronic:intronic	0.004841
AX-12509628	5	142145332	0.07525	0.000435065	no gene region	0.04506
AX-34751677	4	190709664	0.2919	9.09907e-05	AF146191.4_non-coding intronic	0.01471
AX-12940826	15	59386397	0.006318	0.000714482	RNF111_3downstream:intronic:non-coding intronic	0.001432
AX-36743981	8	8163886	N/A	0.000261295	no gene region	0.00135
AX-36179835	7	29162817	0.002897	0.000703503	CHN2_5upstream:non-coding intronic,CPVL_non-coding intronic:intronic	0.006194
AX-15607467	7	14820579	0.0001911	0.00114357	DGKB_non-coding intronic:intronic	0.009592
AX-11429925	2	80060283	N/A	0.000504092	CTNNA2_intronic	0.002528
AX-34248911	3	197432063	0.2289	0.000640514	KIAA0226_intronic:non-coding intronic	0.03476
AX-11247955	8	17236865	N/A	0.000757266	MTMR7_intronic:non-coding intronic	0.029
AX-32792775	19	54992747	N/A	0.000913306	no gene region	0.004557
AX-17238286	13	78346778	0.001275	0.000264077	no gene region	0.007787
AX-17149480	13	34758777	0.02878	8.64867e-05	no gene region	0.006726
AX-35078229	5	123890445	N/A	3.1581e-06	no gene region	0.04201
AX-39996957	16	176743	N/A	0.00177988	NPRL3_non-coding intronic:intronic,Z69666.2_non-coding intronic	0.01826
AX-12597538	1	71413324	0.3311	0.00146889	PTGER3_intronic,RP3-333A15.1_non-coding intronic	0.0008541
AX-31592969	15	38368278	N/A	0.00110849	no gene region	0.02238
AX-83500678	6	159655220	0.0003508	0.000400146	FNDC1_coding	0.01964
AX-29753527	10	88477336	0.005063	0.00075471	LDB3_intronic:5upstream	0.004574
AX-11229725	13	106057134	0.1146	0.000679667	no gene region	0.04849
AX-11286061	12	78044905	0.4044	0.000472406	no gene region	0.04179
AX-16756215	11	91382609	0.004268	0.000152754	no gene region	0.009973
AX-36520347	8	143248419	0.006912	0.000713542	no gene region	0.001166
AX-32772701	19	50829365	0.4233	0.000538185	KCNC3_intronic	0.003695
AX-14220125	3	180071124	0.08025	6.46658e-06	no gene region	0.02418
AX-12515258	21	33146821	0.3166	0.000268431	no gene region	0.01492
AX-14143270	3	145379567	0.2676	3.62203e-05	no gene region	0.015
AX-31001975	1	3122321	N/A	0.000300395	PRDM16_intronic	0.0001166
AX-11665406	18	74672382	N/A	0.000296147	ZNF236_intronic	0.009978
AX-32002695	16	77021300	0.7206	0.000472511	no gene region	2.899e-05
AX-12538962	21	21817381	0.5932	0.000187907	no gene region	0.00632
AX-11087820	12	5491820	N/A	0.000193997	RP11-1038A11.3_non-coding intronic	0.007889
AX-12531055	8	98077497	0.001019	0.000324532	CPQ_non-coding intronic:intronic	0.004853
AX-15893624	8	140105298	0.1264	0.000158198	no gene region	0.01473
AX-40259177	17	9747064	0.03796	0.000566728	GLP2R_intronic	0.001948
AX-13026237	16	14356745	0.0008598	7.00044e-05	MKL2_non-coding:3utr:3downstream	0.08271
AX-31045771	13	27496187	N/A	0.000271747	no gene region	0.003065
AX-11591290	5	55966023	N/A	0.000495024	no gene region	0.003786
AX-34614739	4	149426562	0.02887	0.000760349	no gene region	0.0597
AX-11622584	14	68053802	N/A	0.00108052	PIGH_intronic,PLEKHH1_non-coding:3utr:3downstream:coding	0.007318
AX-34815255	4	37586331	N/A	0.000122324	C4orf19_intronic	0.007318
AX-16735349	11	8651460	0.03584	0.000264445	TRIM66_non-coding intronic:intronic	0.004351
AX-16811084	12	103440000	0.003759	0.000476	no gene region	0.001585
AX-11274614	3	190859781	N/A	0.000928112	no gene region	0.08749
AX-13557261	2	100815279	3.184e-05	0.000366715	no gene region	0.007232
AX-11094174	9	126823490	N/A	0.000890959	no gene region	0.02216
AX-12652636	5	35925214	0.4506	0.000680397	CAPSL_intronic	0.02449
AX-11570929	2	55005282	0.2803	0.000316937	EML6_non-coding intronic:intronic	0.02964
AX-14407935	3	94392450	0.08273	0.000438223	no gene region	0.01873
AX-17006643	12	5795286	0.003891	0.000548245	ANO2_non-coding intronic:intronic	0.007628
AX-13272861	18	2200233	0.2632	0.000509431	RP11-161I6.2_non-coding intronic	0.03655
AX-51287980	13	99084230	N/A	0.0006632	FARP1_non-coding:intronic	0.07009
AX-11523840	11	6434069	N/A	0.000223623	APBB1_non-coding intronic:intronic	0.02992
AX-16846509	1	214275177	0.08502	0.00156708	no gene region	0.01069
AX-16802445	1	209289273	0.003199	0.000542591	no gene region	0.002844
AX-12494395	7	123858059	0.2532	0.00182057	RP5-921G16.1_non-coding intronic	0.01674
AX-14035443	2	82262586	0.1497	0.000204599	no gene region	0.007984
AX-12980004	15	85559895	0.8156	0.000280401	PDE8A_intronic	0.01381
AX-32307877	17	73309910	0.01005	0.000101134	no gene region	0.01627
AX-11539628	17	7474277	N/A	0.000735761	SENP3_non-coding intronic:intronic:5upstream,EIF4A1_5upstream,SENP3-EIF4A1_non-coding intronic,SNORA67_5upstream	0.007301
AX-65384783	2	64742782	0.0001592	0.000180989	no gene region	0.003825
AX-11170481	4	167954614	0.2795	0.000280018	SPOCK3_non-coding intronic:intronic	0.001924
AX-11349754	18	10276815	0.6047	0.00180154	no gene region	0.03233
AX-39312253	12	124832606	N/A	8.87274e-05	NCOR2_non-coding intronic:intronic	0.008511
AX-41486923	4	5015374	N/A	0.000307862	CYTL1_3downstream	0.004834
AX-11345722	8	72268013	N/A	0.00020657	EYA1_non-coding intronic:intronic	0.05051
AX-13013036	15	100313037	0.0006049	0.000853287	no gene region	0.01573
AX-42614923	9	35863928	N/A	0.000388972	no gene region	0.01313
AX-30933973	1	2936789	0.002675	0.000467549	ACTRT2_5upstream	0.02715
AX-11291796	15	89111211	0.08646	0.00164947	RP11-97O12.3_5upstream	0.01029
AX-11688415	6	16619193	0.4381	0.000946744	ATXN1_intronic:non-coding intronic	0.001833
AX-15304480	6	161323288	0.7274	0.000471692	RP11-235G24.1_non-coding intronic	0.06648
AX-11267804	14	85312811	N/A	0.000361918	no gene region	0.006713
AX-14397187	3	86417878	0.3711	0.000856077	no gene region	0.003231
AX-11619377	12	128236448	0.1187	0.000798321	no gene region	0.0336
AX-15706512	7	50507528	0.001401	0.000376483	no gene region	0.05491
AX-15550430	7	12273152	N/A	0.000458819	TMEM106B_3downstream:3utr	0.03342
AX-40473777	19	54921227	N/A	0.0017758	no gene region	0.005748
AX-11650829	9	77275913	N/A	0.000809051	RORB_intronic	0.01605
AX-50533889	7	45629845	0.3713	0.000873785	ADCY1_intronic	0.007832
AX-11713546	2	3836058	0.2987	0.00127256	DCDC2C_non-coding	9.738e-05
AX-11521856	8	101505135	0.477	0.000446886	KB-1615E4.2_non-coding intronic,KB-1615E4.3_non-coding intronic	0.0261
AX-33392891	2	172134376	0.1288	0.0009851	no gene region	0.02911
AX-13575382	2	112386678	0.5861	0.000474316	no gene region	0.01612
AX-16980256	1	245355795	N/A	0.000490076	KIF26B_intronic	0.02154
AX-68594927	8	134908131	N/A	0.00018911	RP11-157E21.1_non-coding intronic	0.02177
AX-12746462	14	34378599	0.1412	0.000421004	no gene region	0.007388
AX-11441303	11	72269214	N/A	0.000954572	no gene region	0.01019
AX-34647363	4	160723395	0.0008923	0.000447322	no gene region	0.01839
AX-11358433	6	159270650	0.4176	8.32685e-05	OSTCP1_non-coding intronic	0.006711
AX-17021104	12	6503500	0.1637	0.000490858	RP1-102E24.8_non-coding intronic	0.01244
AX-42583911	9	19182893	N/A	0.00136527	no gene region	0.004508
AX-32477197	18	46399092	0.2665	0.0013643	no gene region	0.0008342
AX-11572188	13	67249717	N/A	0.000406642	PCDH9_intronic	0.004995
AX-11217729	18	30085683	0.3312	0.000536951	no gene region	0.001093
AX-11693662	13	80773073	0.355	0.000335412	no gene region	0.001619
AX-12517495	14	90890278	0.2936	0.000705684	no gene region	0.005896
AX-12384766	2	39683930	N/A	0.000519236	AC007246.3_3downstream:non-coding intronic	0.01243
AX-29426461	10	112959388	0.00758	6.09061e-05	no gene region	0.1129
AX-33975999	3	104889401	0.002166	0.000428794	no gene region	0.0001375
AX-30366011	11	91825302	0.02516	0.000488775	no gene region	0.04672
AX-32083121	16	88769400	N/A	0.000383107	RNF166_non-coding:non-coding intronic:intronic:5utr:5upstream	0.03644
AX-13733795	2	162766382	0.008827	0.00124315	SLC4A10_intronic	0.004708
AX-14828550	5	106773091	0.001529	0.00086201	EFNA5_intronic:non-coding intronic	0.006097
AX-33096219	2	107696955	0.001624	3.00094e-05	no gene region	0.08146
AX-11213453	7	17519589	N/A	0.00153468	AC017060.1_non-coding intronic	0.008648
AX-32105785	17	10635724	0.5263	0.000435103	CTC-297N7.5_non-coding intronic,TMEM220_5upstream	0.001929
AX-32567587	18	72360349	0.002486	0.000584421	ZNF407_intronic	0.0206
AX-11241323	4	141581830	0.6392	0.00149829	TBC1D9_non-coding intronic:intronic	0.002916
AX-11482176	7	16735817	N/A	1.03014e-05	BZW2_non-coding intronic:intronic:3downstream,AC073333.8_non-coding intronic	0.01951
AX-39938875	1	57015726	0.1431	0.000717489	PPAP2B_non-coding intronic:intronic	0.008325
AX-12618543	9	7777550	0.6146	0.000146182	no gene region	0.008295
AX-12514158	7	93904656	0.3648	0.00123952	no gene region	0.02734
AX-36595169	8	28281739	0.3	0.00224954	FBXO16_intronic	0.01347
AX-13102202	16	73355451	N/A	0.00127061	no gene region	0.02263
AX-16268034	9	7892569	0.0002865	0.00021445	no gene region	0.001587
AX-31506957	14	92796286	0.006749	2.47384e-05	SLC24A4_intronic	0.002799
AX-11236366	2	125291837	0.03655	0.000826541	CNTNAP5_intronic	0.003949
AX-32084233	16	8833192	N/A	0.000180087	ABAT_3downstream:intronic	0.003317
AX-35152381	5	149965989	0.3903	0.00207622	no gene region	0.0009111
AX-12826495	14	77519874	0.5682	0.00093803	RP11-7F17.4_non-coding intronic,RP11-7F17.5_non-coding intronic	0.003461
AX-11652703	10	62975366	N/A	0.00115895	no gene region	0.0796
AX-12382535	14	26854296	N/A	0.000426869	no gene region	0.01385
AX-14541569	4	156445180	0.8659	0.000344571	no gene region	0.01038
AX-12467463	12	83557444	0.6357	2.21894e-05	no gene region	0.04358
AX-14199388	3	17285463	0.00172	0.000705977	TBC1D5_non-coding intronic:intronic	0.01711
AX-31586343	1	53582025	0.008376	0.000781095	SLC1A7_intronic,RP11-334A14.8_non-coding intronic	0.008084
AX-35384835	5	65634541	N/A	0.00139979	no gene region	0.00181
AX-12600125	9	117442123	0.5931	0.000607505	no gene region	0.002593
AX-13906851	2	2443235	0.4417	0.00154589	no gene region	0.0003807
AX-12517246	4	20025781	0.3905	0.000886598	no gene region	0.04289
AX-11165744	17	55659678	N/A	0.00148617	MSI2_intronic:non-coding intronic	0.03699
AX-13013798	15	100673100	0.3272	0.000509077	ADAMTS17_intronic:non-coding intronic	0.01872
AX-14899930	5	134830015	0.1029	8.85921e-05	no gene region	0.005877
AX-33582365	2	227185749	0.3673	0.000164807	no gene region	0.01443
AX-11444006	2	57719252	0.06787	0.00076674	no gene region	0.0006694
AX-38747935	10	127247815	0.3423	0.00110774	no gene region	0.002973
AX-13645233	2	130336741	0.5031	0.000745431	no gene region	0.007893
AX-29575791	10	29534139	0.007198	0.000501385	no gene region	0.01735
AX-13251778	18	10190410	0.368	0.000333104	no gene region	0.002744
AX-32715841	19	35937434	0.005237	0.000346571	FFAR2_non-coding intronic:5upstream	0.07432
AX-39567129	13	112556064	0.3507	0.000587631	LINC00354_3downstream	0.001537
AX-12464273	4	33643360	0.1644	0.0019014	no gene region	0.03628
AX-36117223	7	156370684	0.01975	0.000917276	LINC01006_non-coding intronic	0.04605
AX-15307532	6	162538474	0.001274	0.000668531	PARK2_intronic	0.002789
AX-34890473	4	642164	0.001975	0.00015031	PDE6B_intronic	0.006071
AX-11564410	3	175218006	0.3414	0.000247384	NAALADL2_non-coding intronic:intronic	0.008914
AX-13656986	2	134151509	0.006942	0.000253791	NCKAP5_intronic	0.008676
AX-38799505	10	29900633	0.1313	0.000378092	SVIL_intronic:non-coding intronic	0.05423
AX-11603738	9	98541232	0.1781	0.000572833	LINC00476_non-coding intronic	0.002457
AX-34606773	4	1496895	0.412	0.00190892	no gene region	0.009246
AX-13370459	18	6262802	0.002071	0.000430922	RP11-760N9.1_3downstream,L3MBTL4_intronic	0.008786
AX-16919317	12	27316412	0.002803	0.000354534	RP11-582E3.2_5upstream	0.03096
AX-11167287	2	167016281	0.1146	0.000338134	AC010127.3_non-coding intronic	0.002671
AX-34819665	4	3852497	0.001592	0.000461082	no gene region	0.03827
AX-15262588	6	141958617	0.001751	4.28749e-05	RPS3AP23_5upstream	0.0007802
AX-13395723	18	73720601	0.008822	0.0003667	RP11-357H3.1_non-coding intronic	0.01149
AX-33048397	20	61283771	0.3931	0.00069812	SLCO4A1_intronic	0.05568
AX-11302395	3	60208817	0.2894	0.000562472	FHIT_intronic	0.0293
AX-16503618	1	112420897	0.0002865	0.000520033	KCND3_intronic	0.02318
AX-31280567	14	104891830	0.04468	0.000320847	no gene region	0.175
AX-11711553	16	86003193	N/A	0.00154228	no gene region	0.01032
AX-35296921	5	31712551	N/A	0.000994093	PDZD2_intronic:non-coding intronic	0.004804
AX-41045533	2	80661981	0.03455	4.28824e-05	CTNNA2_intronic:non-coding intronic	0.01788
AX-14132787	3	14219408	0.01499	0.000311666	XPC_intronic,LSM3_5upstream	0.0005522
AX-38746613	10	126684216	0.005958	0.000257543	CTBP2_intronic:non-coding intronic	0.003504
AX-39146225	11	68140782	N/A	0.000572518	LRP5_intronic	0.001301
AX-15265474	6	143156186	0.001083	0.000238135	HIVEP2_intronic:non-coding intronic	0.01397
AX-11650662	9	32701552	0.3369	0.000566126	no gene region	0.006744
AX-14663826	4	34412863	0.006659	2.87011e-05	no gene region	0.1216
AX-11222689	8	125223944	0.3433	0.00152694	RP11-37N22.1_non-coding intronic	0.001312
AX-41479735	4	44002938	0.01523	0.000949699	no gene region	0.01622
AX-16489692	11	11456749	N/A	0.0013952	GALNT18_intronic	0.005813
AX-39093231	1	152810155	0.006531	8.18849e-05	no gene region	0.005113
AX-15575887	7	134654639	0.002038	0.000482737	CALD1_3downstream:3utr	0.001869
AX-40061431	1	66261759	N/A	0.00103234	PDE4B_intronic	0.0125
AX-11559517	16	26811282	N/A	0.000632371	no gene region	0.00121
AX-17125925	13	22370837	0.0003206	0.000595248	no gene region	0.00986
AX-11409515	1	8987259	N/A	0.000412846	no gene region	0.01942
AX-42542761	9	126974767	0.2158	0.00041174	no gene region	0.01379
AX-12559037	16	65935614	N/A	0.0004914	no gene region	0.003155
AX-16942933	1	235243264	0.132	0.000230729	no gene region	0.01613
AX-35178299	5	158948333	0.1475	0.00187373	no gene region	0.03166
AX-11567445	12	129995602	N/A	0.000673434	TMEM132D_intronic	0.05437
AX-34612663	4	148707063	0.001274	0.000257874	ARHGAP10_intronic:non-coding intronic	0.006212
AX-30738463	1	23973046	0.001847	0.000325434	no gene region	0.02222
AX-14588799	4	17993410	N/A	0.00176019	LCORL_intronic:non-coding intronic	0.06641
AX-40933255	22	44791538	0.2509	0.000462714	no gene region	0.01216
AX-14133852	3	141009760	0.0009557	0.000446344	ACPL2_intronic:non-coding intronic,RP11-438D8.2_non-coding intronic	0.01346
AX-42139421	7	147993238	N/A	0.00146147	CNTNAP2_intronic	0.004454
AX-11482277	8	28173809	N/A	0.000636386	PNOC_5upstream,RP11-380I10.4_non-coding intronic	0.00177
AX-11692039	13	95989190	N/A	0.000135422	RNY4P27_5upstream	0.0169
AX-11534129	7	111717793	0.1863	0.000279115	DOCK4_intronic:non-coding intronic	0.02336
AX-39014397	11	1737159	0.006018	0.000424087	no gene region	0.01466
AX-34446629	3	85699766	0.004616	0.000134595	CADM2_intronic	0.0005523
AX-83199518	2	242129515	0.0468	0.000329036	ANO7_coding	0.0008639
AX-39886163	15	39028719	0.2509	0.00106443	no gene region	0.009753
AX-16883810	1	219669464	0.003058	0.000105044	no gene region	0.008764
AX-31215509	1	38731439	0.3583	0.000720677	no gene region	0.00374
AX-11558819	20	5326616	N/A	0.00147566	RNA5-8SP7_3downstream	0.001302
AX-11352964	2	227564025	0.6552	0.00106247	no gene region	0.005523
AX-38812833	10	36753213	0.1226	0.000102788	no gene region	0.1085
AX-36480207	8	133937829	0.001981	0.000233849	TG_intronic	0.0006596
AX-16917047	12	26605278	N/A	0.000385363	ITPR2_intronic	0.0007423
AX-11478390	2	206652963	0.2594	0.000489136	NRP2_intronic:non-coding intronic	0.05829
AX-32447217	18	36981384	0.0006878	0.000534696	LINC00669_non-coding intronic	0.01615
AX-14193741	3	168203460	0.00188	0.000689909	EGFEM1P_non-coding intronic	0.009824
AX-14164227	3	154825259	0.1745	0.000250166	MME_intronic	0.008431
AX-40321885	18	46332358	0.2371	6.61019e-05	CTIF_intronic:non-coding intronic	0.0396
AX-13712771	2	151555818	0.04279	0.00132685	no gene region	0.009579
AX-13058897	16	52068999	0.000414	0.0002437	C16orf97_intronic:non-coding intronic	0.01011
AX-41422219	4	178218942	N/A	0.00143573	no gene region	0.000322
AX-11141094	12	1248842	0.13	0.000620032	ERC1_non-coding intronic:intronic	0.009195
AX-42512889	9	110871414	0.2895	0.000480181	no gene region	0.05009
AX-11188458	19	54839602	N/A	0.000542591	AC008984.2_non-coding intronic,AC008984.6_non-coding	0.02947
AX-11234669	19	6825032	0.2869	0.000491776	VAV1_non-coding intronic:intronic	0.009897
AX-11224885	1	20455220	0.1743	0.000665719	no gene region	0.003911
AX-29523121	10	13780913	0.2814	0.000347819	RP11-353M9.1_non-coding intronic,FRMD4A_intronic	0.0111
AX-11118541	10	93077075	0.3199	0.000402432	no gene region	0.01297
AX-40236153	17	72981775	N/A	0.00105799	CDR2L_5upstream	0.002016
AX-40760761	2	169177662	0.02814	0.000989619	no gene region	0.03547
AX-30462927	12	104452264	N/A	0.000229488	GLT8D2_intronic	0.01846
AX-16528095	11	132842426	0.0004457	0.00020963	OPCML_intronic:non-coding intronic	0.008404
AX-11145750	3	38750375	N/A	0.00171793	SCN10A_intronic	0.006292
AX-12986082	15	88021932	0.2772	0.00129992	RP11-648K4.2_non-coding intronic	0.001293
AX-11274417	2	66199512	0.4627	0.00275506	AC074391.1_non-coding intronic	0.002033
AX-50169113	14	97080460	0.004463	0.00043499	no gene region	0.001272
AX-12458386	2	180151555	0.2691	0.000624904	AC093911.1_3downstream	0.00106
AX-15218492	6	1278665	0.04397	0.000115361	no gene region	0.005229
AX-14610718	4	184254372	0.001401	0.000202419	no gene region	0.09633
AX-33047293	20	61091315	0.09001	8.72236e-06	RP13-379O24.2_5upstream	0.002272
AX-14056977	3	101320517	0.005164	1.62416e-05	RP11-454H13.1_5upstream	0.002049
AX-16557154	11	21233869	0.1193	0.000279604	NELL1_intronic:non-coding intronic	0.001769
AX-11383639	22	17624215	0.03028	0.000318464	CECR5_5upstream:non-coding:intronic	0.04219
AX-33076899	2	101361576	0.1698	0.000477587	no gene region	0.007198
AX-11360160	3	137467636	N/A	0.00128978	no gene region	8.083e-05
AX-12402962	9	8578261	0.4426	0.000564998	PTPRD_non-coding intronic:intronic	0.005217
AX-11197441	9	79471995	N/A	0.000692555	PRUNE2_intronic:non-coding intronic	0.01449
AX-15030995	5	33938447	N/A	0.000752153	RXFP3_3utr	0.001172
AX-67740524	6	38290204	0.0005412	7.61101e-05	BTBD9_intronic	0.01212
AX-11426163	4	79467098	N/A	0.000215999	FRAS1_3downstream	0.0008868
AX-30433111	1	205299530	0.02689	0.000337691	no gene region	0.03477
AX-12597881	5	21593623	N/A	0.000159303	no gene region	0.01004
AX-39458461	12	52951208	N/A	0.0011803	no gene region	0.002868
AX-41020129	2	65298539	0.001943	0.000309486	CEP68_non-coding intronic:intronic:non-coding,RAB1A_non-coding intronic	0.009601
AX-14221891	3	181108483	0.001338	0.00017159	SOX2-OT_non-coding intronic	0.01675
AX-11283506	2	214006439	0.1973	0.00175455	IKZF2_intronic	0.005517
AX-16701763	11	78438744	0.2311	0.000169086	TENM4_intronic	0.05212
AX-11150809	1	58858668	0.2951	0.00134497	DAB1_non-coding intronic	0.006689
AX-12857977	1	5009952	0.001497	0.000352985	no gene region	0.01572
AX-40906433	22	37679390	N/A	0.000867303	CYTH4_non-coding intronic:intronic	0.001885
AX-40871113	22	27960673	0.4313	0.000697488	RP1-231P7P.1_non-coding intronic	0.001791
AX-40934365	22	45122866	N/A	0.000432155	ARHGAP8_intronic,PRR5_intronic:non-coding intronic,PRR5-ARHGAP8_intronic:non-coding intronic	0.01444
AX-12636838	4	110185039	N/A	0.000351526	COL25A1_intronic	0.01277
AX-40888457	22	33519454	0.6449	0.000409951	no gene region	0.001154
AX-39742687	1	43208561	0.0582	0.000598617	no gene region	0.007546
AX-14912551	5	142379973	0.002134	0.00020084	ARHGAP26_non-coding intronic:intronic	0.001829
AX-11236835	2	34253584	0.4377	0.00176312	AC009499.1_non-coding intronic	0.04466
AX-11262382	8	25495349	0.3235	0.00072155	no gene region	0.01397
AX-13419697	19	17634505	N/A	0.00123127	FAM129C_intronic	0.005073
AX-33152081	2	120194239	N/A	0.000564171	TMEM37_intronic:non-coding intronic	0.005176
AX-11237558	22	27692054	0.3039	0.000168364	no gene region	0.006963
AX-12700736	13	94629619	N/A	0.0013642	GPC6_intronic	0.01514
AX-30166235	11	60523792	0.02619	0.000218435	MS4A15_5upstream	0.03204
AX-17200726	13	61201232	N/A	0.000837873	no gene region	0.03694
AX-42035011	6	7917086	0.2819	0.00069542	TXNDC5_intronic,BLOC1S5-TXNDC5_intronic	0.04662
AX-67134601	5	2686473	0.001849	0.000219036	no gene region	0.008585
AX-15131000	5	83759191	0.00134	1.4061e-05	CTD-2269F5.1_non-coding intronic	0.003805
AX-35882335	6	75320266	N/A	0.000627333	RP11-554D15.2_non-coding,RP11-554D15.3_non-coding intronic,RP11-554D15.1_non-coding intronic	0.006195
AX-14812089	5	100415460	0.004113	8.4276e-05	no gene region	0.01901
AX-12521428	20	17389830	N/A	0.00195712	PCSK2_non-coding intronic:intronic	0.0004857
AX-11229866	13	40576064	0.2723	0.000331886	no gene region	0.05921
AX-39398463	12	3310773	N/A	0.000368429	TSPAN9_intronic	0.003128
AX-34171029	3	172304334	0.1392	0.00118722	RP11-408H1.3_non-coding intronic	0.0003087
AX-14662955	4	34031758	0.00392	4.99355e-05	RP11-79E3.3_non-coding intronic	0.001437
AX-16655262	11	62158886	N/A	0.00192779	CTD-2531D15.5_3downstream,ASRGL1_intronic:3downstream:5upstream	0.006503
AX-39319697	12	128054753	N/A	0.000659237	no gene region	0.01263
AX-42384419	8	23406885	0.01083	0.000267235	SLC25A37_intronic:non-coding intronic	0.01764
AX-12472542	3	175209167	0.1124	2.21067e-05	NAALADL2_intronic:non-coding intronic	0.01408
AX-41387117	4	154465994	0.3541	0.000182711	KIAA0922_intronic	0.0005597
AX-32506333	18	55201885	0.1619	0.00141338	no gene region	0.004657
AX-35076365	5	123209566	6.371e-05	0.000108766	no gene region	0.003055
AX-12664299	13	73320892	0.00462	0.000318216	BORA_coding:3downstream	0.01776
AX-34607915	4	146820785	0.2672	0.000576277	ZNF827_intronic	0.005039
AX-14435176	4	107887347	0.4845	0.000852265	DKK2_intronic:non-coding intronic	0.03165
AX-16844273	12	122844031	0.001242	3.23329e-06	CLIP1_intronic	0.003301
AX-33647855	2	236463007	0.1168	0.000693578	AGAP1_intronic	0.05216
AX-11487593	8	6786781	N/A	0.000504393	GS1-24F4.3_non-coding intronic	0.004234
AX-11311586	1	115919883	0.0546	0.000801344	no gene region	4.383e-05
AX-14305194	3	40745275	N/A	0.00208419	no gene region	0.02441
AX-16582024	11	32061633	N/A	0.00158499	RCN1_intronic,RP1-17K7.2_non-coding intronic:3downstream	0.002128
AX-42545961	9	128988436	N/A	0.00162992	no gene region	0.007418
AX-50060786	1	166002131	N/A	0.000612122	no gene region	0.005055
AX-14136067	3	142343552	0.6419	0.000136174	PLS1_intronic	0.02662
AX-38704337	10	10464995	N/A	0.000460856	RP11-271F18.4_non-coding intronic	0.01078
AX-11229335	7	141701977	N/A	3.14306e-05	MGAM_intronic	0.001175
AX-38038751	3	15599614	0.004937	0.000308253	no gene region	0.01187
AX-11410175	13	66981738	N/A	0.000395664	PCDH9_intronic	0.001819
AX-14690623	4	45718152	0.08012	0.000421079	no gene region	0.01129
AX-42251933	7	7903307	0.8023	5.91015e-05	RPA3-AS1_non-coding intronic:intronic	0.1221
AX-11429142	5	106146084	N/A	0.00120399	no gene region	0.06432
AX-14976627	5	169856568	0.2357	0.000253971	KCNIP1_intronic:non-coding intronic	0.01051
AX-12493315	1	67085044	0.0106	0.000307561	SGIP1_intronic:non-coding intronic	0.001296
AX-16382360	10	67905068	0.00223	0.000186922	CTNNA3_intronic	0.00132
AX-11623312	12	118176151	N/A	0.000403484	KSR2_intronic	0.003698
AX-29458957	10	122689049	0.000924	0.000650718	RP11-95I16.2_non-coding intronic	0.01967
AX-51300549	15	88856184	N/A	0.000621393	no gene region	0.06389
AX-39615881	13	41969404	0.002199	0.000401755	no gene region	0.001907
AX-30599057	12	1765999	N/A	0.000691961	no gene region	0.002891
AX-11263531	14	52743729	0.5461	0.000539651	PTGDR_3downstream	0.008578
AX-13935959	2	36800818	0.0007323	0.000490294	FEZ2_intronic:non-coding intronic	0.01374
AX-15402014	6	5533418	0.0009242	0.00105262	FARS2_intronic	0.03107
AX-15755794	7	83105100	0.0009553	0.000310072	SEMA3E_intronic	0.04288
AX-13560158	2	102622687	0.009978	0.000489505	IL1R2_intronic:non-coding intronic	0.003034
AX-29865453	11	11487061	0.1218	0.00125564	GALNT18_intronic	0.002397
AX-12613565	5	20348425	0.1515	0.000329795	CDH18_non-coding intronic:intronic	0.1165
AX-41292697	3	80001960	0.0004776	0.000287838	no gene region	0.02157
AX-14520725	4	146989680	0.003982	0.000141287	no gene region	0.02179
AX-11497922	5	3365033	N/A	0.000442209	no gene region	0.02663
AX-34315429	3	40474224	0.002516	0.000209998	ENTPD3-AS1_non-coding intronic	0.0005861
AX-14670567	4	36732542	N/A	0.000148205	no gene region	0.01868
AX-31520599	14	95944514	0.007232	0.000444239	no gene region	0.0005503
AX-14251231	3	194456888	N/A	0.000303779	AC090505.6_non-coding intronic	0.005196
AX-34719047	4	182718800	N/A	0.000342428	no gene region	0.004279
AX-16762218	11	92820398	0.1904	0.000540335	no gene region	0.02646
AX-14535746	4	154086209	0.2456	7.10271e-05	TRIM2_intronic	0.003315
AX-41799451	5	99107961	N/A	5.55298e-05	no gene region	0.03198
AX-37568545	11	132893511	0.002929	0.000232398	OPCML_intronic:non-coding intronic	0.0277
AX-106776878	1	229334294	0.04817	0.00106067	no gene region	0.02072
AX-14512498	4	142751430	0.001976	0.000213773	no gene region	0.005903
AX-11605900	1	226912891	0.3364	0.00053835	ITPKB_intronic	0.008216
AX-11142355	17	70543482	N/A	0.00154717	LINC00511_non-coding intronic	0.02425
AX-17267018	13	92015977	0.5237	0.000846249	no gene region	0.01193
AX-12603713	11	126970921	0.4762	0.00104913	RP11-168K9.2_non-coding	0.001076
AX-35249647	5	180240756	0.003918	0.000151551	MGAT1_non-coding intronic:intronic	0.02143
AX-40921537	2	240491666	0.2315	0.000588361	no gene region	0.02516
AX-34776043	4	26727678	0.01015	0.000844212	TBC1D19_non-coding intronic:intronic	0.01155
AX-17149375	13	34719409	0.05312	0.000321524	no gene region	0.0007387
AX-12512800	15	95093984	N/A	0.000591654	no gene region	0.00167
AX-16267078	9	794761	0.09917	0.000225962	no gene region	0.0127
AX-13441895	19	40330433	0.1112	0.000218209	FBL_5upstream:intronic:non-coding intronic	0.01559
AX-65259602	2	33979851	N/A	0.000740979	AC009499.1_non-coding intronic	0.02911
AX-13523107	20	45565307	0.000255	0.000386205	EYA2_intronic	0.001734
AX-40768201	2	174103160	N/A	0.00059312	MLTK_coding,MLK7-AS1_non-coding intronic	0.02416
AX-36727363	8	74554875	0.001147	9.04118e-05	STAU2_non-coding intronic:intronic	0.001541
AX-42478407	8	86887794	0.04317	2.23623e-05	CTA-392E5.1_non-coding intronic	0.005601
AX-50253367	18	76471123	0.003283	0.000202494	no gene region	0.004798
AX-11134837	9	18742990	0.1339	0.000340352	ADAMTSL1_intronic:non-coding intronic	0.02327
AX-16916331	12	26332746	0.02243	0.000190553	SSPN_non-coding intronic:intronic	0.006072
AX-11244923	6	16705542	N/A	0.0009657	ATXN1_non-coding intronic:intronic	0.002043
AX-12711776	1	40193772	0.098	0.000377144	PPIE_intronic	0.001802
AX-16295140	10	60323055	0.001753	0.000470308	BICC1_intronic	0.002145
AX-14102139	3	121513088	0.6385	0.00112315	IQCB1_intronic:3downstream	0.001445
AX-15445769	6	76655439	0.006887	0.000493189	IMPG1_intronic	0.007932
AX-65008881	2	183331719	0.0001595	7.64861e-05	PDE1A_intronic:non-coding intronic	0.009319
AX-11587395	4	182727134	0.4981	0.000512303	no gene region	0.01743
AX-11644978	7	24961093	0.3135	0.00129556	OSBPL3_intronic	0.000794
AX-35172039	5	156727052	0.002038	0.000985784	CYFIP2_5upstream:intronic	0.001393
AX-12620926	11	27011047	0.2257	0.00116116	no gene region	0.01197
AX-12595212	20	4260610	N/A	4.81234e-05	no gene region	0.01802
AX-33619209	22	34265387	N/A	0.000299267	LARGE_intronic:non-coding intronic	0.006111
AX-13013072	1	60045033	0.1548	0.000697037	FGGY_non-coding intronic:intronic	0.0198
AX-12720274	14	21315840	0.2219	0.000358361	no gene region	0.006655
AX-30333919	11	86454238	0.002007	0.000318975	CTD-2005H7.2_non-coding intronic	0.01507
AX-15508981	7	104406929	0.004522	0.000116895	LHFPL3_intronic,LHFPL3-AS1_non-coding intronic	0.00964
AX-11472097	13	112634856	0.194	0.00142002	no gene region	0.0477
AX-33579663	22	28067662	0.03654	0.000205547	no gene region	0.01636
AX-40399921	19	12721600	9.558e-05	0.00017347	ZNF490_5utr:non-coding intronic,ZNF791_5upstream	0.01127
AX-16830198	12	11435318	0.3163	0.000567029	no gene region	0.03225
AX-32174037	17	34067306	0.1213	0.000121669	RASL10B_intronic	0.01742
AX-15886843	8	137821575	0.001755	0.000264303	RP11-30J20.1_non-coding intronic	0.02415
AX-30350537	11	89053387	0.4211	0.000128249	no gene region	0.03122
AX-12409157	1	82194294	0.1348	0.000273438	LPHN2_intronic:non-coding intronic	0.07655
AX-13934720	2	36379720	N/A	0.000814713	no gene region	0.03146
AX-13856435	22	24731155	0.03662	0.000521296	SPECC1L_intronic,SPECC1L-ADORA2A_intronic	0.001385
AX-11184870	7	28274384	0.07521	0.000436268	JAZF1-AS1_non-coding intronic	0.001961
AX-38885139	10	80538509	0.4854	0.000476256	no gene region	0.009051
AX-16601363	11	40979412	N/A	0.000811826	LRRC4C_non-coding intronic:intronic	0.0001454
AX-11406039	1	234597692	N/A	0.000404236	TARBP1_intronic	0.007989
AX-17151958	13	36067127	N/A	0.000267686	AL390071.1_3downstream,NBEA_intronic	0.007171
AX-13408855	1	88985577	N/A	0.000481685	no gene region	0.002529
AX-11614340	16	63767507	0.06536	0.000665757	RP11-370P15.2_non-coding intronic	0.04165

## Sheet: preterm LBW model (3)
Paternal SNP array data (Jpa NEO), RFE, Logistic, F1-score=0.95
Variants	Chromosome number	Position	gnomAD allele frequency	Feature importance	Gene types and nearest gene names	GWAS P-Value
AX-11531457	3	197270725	0.3387	0.00501141	BDH1_non-coding intronic:intronic	0.001815
AX-14920116	5	145434611	0.002644	0.00157524	SH3RF2_5upstream:intronic:non-coding intronic	0.1625
AX-34505039	4	111060998	0.2676	0.00644605	ELOVL6_non-coding intronic:intronic	0.01577
AX-11347625	2	230492607	N/A	0.0119563	DNER_intronic	0.1023
AX-13091825	1	66731182	0.6047	0.022138	PDE4B_non-coding intronic:intronic	0.339
AX-14325134	3	55600368	0.002356	0.012209	ERC2_intronic:non-coding intronic	0.4278
AX-11219122	21	22203055	0.1012	0.00615406	no gene region	0.1304
AX-13566263	2	10599845	0.6109	0.018073	no gene region	0.0144
AX-34244617	3	196359310	N/A	0.000611311	LINC01063_non-coding	0.3409
AX-33915723	2	79065874	0.6382	0.0012185	no gene region	0.1755
AX-11616863	18	6651210	N/A	0.0281483	no gene region	0.05197
AX-51283308	6	112525132	0.09731	0.0250676	LAMA4_intronic:non-coding intronic	0.003255
AX-12618579	9	8500472	0.3586	0.00740509	PTPRD_non-coding intronic:intronic	0.03734
AX-13712771	2	151555818	0.04279	0.00587163	no gene region	0.3034
AX-11669340	20	59222441	N/A	0.0199764	no gene region	0.04068
AX-31162733	1	36954057	N/A	0.0200595	no gene region	0.06893
AX-11505561	19	56564244	0.3243	0.0305246	NLRP5_intronic	0.001037
AX-34741257	4	188479672	N/A	0.0117312	RP11-565A3.2_non-coding intronic	0.04849
AX-15230132	6	127537995	0.02742	0.00372845	no gene region	0.04377
AX-11623312	12	118176151	N/A	0.0037801	KSR2_intronic	0.5766
AX-11243074	5	95882162	N/A	0.0171009	CTD-2337A12.1_non-coding intronic,CAST_non-coding:intronic	0.3045
AX-15607467	7	14820579	0.0001911	0.00694494	DGKB_intronic:non-coding intronic	0.2759
AX-13461317	1	96886108	0.3005	0.013757	UBE2WP1_3downstream	0.07354
AX-50687255	6	15296993	0.06381	0.00355676	JARID2_intronic	0.2763
AX-11250827	6	97094444	N/A	0.00844778	RPS7P8_3downstream	0.4545
AX-15609534	7	149449966	0.1223	0.00867444	no gene region	0.04722
AX-32590085	1	87748411	0.001656	0.00959501	no gene region	0.04835
AX-12525231	17	31271295	0.1131	0.0157455	TMEM98_intronic:3utr	0.1443
AX-17049360	12	207886	N/A	0.0079287	IQSEC3_intronic	0.4209
AX-12597538	1	71413324	0.3311	0.00800516	PTGER3_intronic,RP3-333A15.1_non-coding intronic	0.6053
AX-41415823	4	173876271	0.5462	0.0129413	GALNTL6_intronic	0.4394
AX-13886892	2	2349671	0.5478	0.0111662	no gene region	0.0579
AX-16985205	1	246426270	N/A	0.0232104	SMYD3_intronic:non-coding intronic	0.09576
AX-14223327	3	181923518	0.003122	0.00190956	no gene region	0.006373
AX-38747935	10	127247815	0.3423	0.0010529	no gene region	0.6426
AX-41847751	6	12927603	0.1612	0.0345189	PHACTR1_intronic	0.1851
AX-12538962	21	21817381	0.5932	0.00368409	no gene region	0.1556
AX-15030995	5	33938447	N/A	0.0178561	RXFP3_3utr	0.4374
AX-41462625	4	32567078	0.3827	0.0223297	no gene region	0.0004036
AX-11485731	18	57728033	N/A	0.0265105	no gene region	0.3853
AX-33595369	2	229391200	N/A	0.00377469	AC009410.1_non-coding intronic	0.346
AX-11094174	9	126823490	N/A	0.0203878	no gene region	0.003694
AX-11283506	2	214006439	0.1973	0.00945684	IKZF2_intronic	0.4842
AX-11275036	1	182424985	N/A	0.0127528	RGSL1_non-coding intronic:intronic	0.009606
AX-29471049	10	125528297	N/A	0.00252371	CPXM2_non-coding intronic:intronic	0.2253
AX-16846509	1	214275177	0.08502	0.0136991	no gene region	0.0709
AX-146364542	15	33720623	0.2318	0.0238311	RYR3_intronic	0.02832
AX-15385973	6	48415152	0.1542	0.0176056	no gene region	0.4802
AX-14910655	5	141414460	0.1925	0.0209221	AC005740.4_3downstream	0.09066
AX-11583763	3	133558698	0.6422	0.0111451	RAB6B_3downstream:intronic	0.1113
AX-13419697	19	17634505	N/A	0.00938025	FAM129C_intronic	0.3551
AX-14219948	3	179996119	N/A	0.010001	no gene region	0.2247
AX-11503075	4	162411391	N/A	0.0344595	FSTL5_intronic	0.00326
AX-40565751	20	51344232	N/A	0.000526418	no gene region	0.1546
AX-11213482	7	90821138	0.07947	0.0125321	CDK14_intronic	0.09788
AX-13593741	2	11862586	0.383	0.0158481	LPIN1_5upstream:intronic,AC012456.3_non-coding	0.004388
AX-36544939	8	1673633	0.2775	0.0174544	no gene region	0.06897
AX-31752523	15	90297092	0.07455	0.0194511	MRPL15P1_3downstream	0.1444
AX-11210293	3	77171477	N/A	0.0161823	ROBO2_intronic	0.0003699
AX-11619682	12	74836622	N/A	0.0074028	no gene region	0.1325
AX-39092767	1	1519068	0.3111	0.018421	no gene region	0.4918
AX-33619209	22	34265387	N/A	0.0250748	LARGE_non-coding intronic:intronic	0.1285
AX-13608667	2	12237067	N/A	0.0140687	AC096559.1_non-coding intronic	0.09806
AX-35178299	5	158948333	0.1475	0.0182528	no gene region	0.01944
AX-12594165	20	47033829	N/A	0.0312238	no gene region	0.03957
AX-41527385	4	78137234	0.6635	0.021535	CTB-179I1.3_3downstream,CCNG2_non-coding intronic	0.2811
AX-11267248	17	53403755	N/A	0.0182508	HLF_3downstream,RP11-515O17.3_non-coding	0.1465
AX-11420135	14	76697679	0.5427	0.00804224	GPATCH2L_non-coding intronic:intronic	0.4542
AX-11608877	12	24025701	0.4493	0.0141809	SOX5_intronic	0.02324
AX-35332177	5	43148974	0.1314	0.00858069	ZNF131_non-coding intronic:intronic	0.03453
AX-30168013	11	60747236	N/A	0.00760758	CD6_intronic:non-coding intronic	0.04695
AX-13407274	1	88560982	0.04512	0.00718327	no gene region	0.221
AX-11416955	15	27624233	0.3953	0.00900704	GABRG3_intronic	0.01874
AX-17151958	13	36067127	N/A	0.0185193	NBEA_intronic,AL390071.1_3downstream	0.1627
AX-31198151	1	38135687	N/A	0.00409397	no gene region	0.2742

## Sheet: preterm LBW model (4)
Paternal SNP array data (JPAv2), RFE, Logistic, F1-score=0.90
Variants	Chromosome number	Position	gnomAD allele frequency	Feature importance	Gene types and nearest gene names	GWAS P-Value
rs973369	12	25600794	0.6082	0.0240553	IFLTD1_intronic	0.01382
rs10733482	9	36744850	0.6851	0.0263785	no gene region	0.3208
rs1020517	7	33603926	0.2753	0.0213984	BBS9_intronic:non-coding intronic	0.02952
rs16989351	20	39457324	0.2053	0.0132877	no gene region	0.1509
rs2816856	1	90343946	0.3321	0.0328038	LRRC8D_intronic,RP11-302M6.4_intronic	0.01493
rs61985049	14	51516020	0.06388	0.00269596	TRIM9_intronic	0.001144
rs7232502	18	74727618	0.3555	0.0435818	MBP_3downstream:non-coding intronic:intronic:3utr	0.04577
rs17748145	16	9106215	0.3242	0.0404955	no gene region	0.0549
rs2178915	21	19548232	0.1673	0.0436307	CHODL_intronic	0.07604
rs12422259	12	71951975	0.3338	0.00151061	LGR5_intronic:non-coding intronic	0.2114
rs62475298	7	141876198	0.1134	0.0208247	RP11-1220K2.2_intronic:non-coding intronic	0.03187
rs7455906	7	80158861	0.3258	0.0196859	CD36_intronic	0.3326
rs547695	13	110927980	0.6786	0.03872	COL4A1_intronic	0.3746
rs75907879	1	16170903	0.09035	0.00849887	RP11-169K16.9_non-coding intronic	0.2894
rs10002376	4	163931074	0.6414	0.0293266	no gene region	0.01439
rs72613652	21	46484612	0.2337	0.00105314	no gene region	0.2573
rs560739	6	125372131	0.6439	0.0340956	RNF217_intronic:non-coding intronic	0.1989
rs10891563	11	113363374	0.2035	0.00354122	no gene region	0.04205
rs2823955	21	18044076	0.4035	0.022043	no gene region	0.2892
rs9606160	22	19788347	0.7847	0.00887754	GNB1L_3downstream:intronic:non-coding intronic	0.5916
rs76690117	3	142923252	6.368e-05	0.0259299	no gene region	0.03617
rs7256691	19	54043068	0.3703	0.00170478	ZNF331_3downstream:non-coding intronic:intronic	0.1844
rs1554943	21	42179499	0.4451	0.0284659	DSCAM_intronic	0.008088
rs343470	9	6044937	0.5928	0.00148855	no gene region	0.1369
rs2871164	4	181286235	0.04321	0.0485563	no gene region	0.001652
rs80089761	9	120032914	0.009423	0.010236	ASTN2_intronic	0.03217
rs695202	6	167168776	0.2465	0.00113517	RPS6KA2_intronic	0.3229
rs2456207	5	52133187	0.3538	0.0250229	ITGA1_intronic	0.1562
rs194231	5	171104059	0.8782	0.0371491	no gene region	0.06966
rs11240694	1	204157973	0.2931	0.0371486	KISS1_3downstream	0.005345
rs2427384	20	61318035	0.8225	0.0299708	SLCO4A1_3downstream	0.3512
rs299457	12	29696329	0.6098	0.0347517	TMTC1_intronic:non-coding intronic	0.1106
rs10783439	12	51774695	0.4267	0.0337133	GALNT6_3downstream:intronic:non-coding intronic:5upstream	0.04299
rs1079575	12	102080034	0.244	0.0106339	MYBPC1_3downstream	0.4212
rs2685029	3	104370647	0.4283	0.00888333	no gene region	0.08228
rs6796546	3	37862718	0.5289	0.00130151	ITGA9_3downstream:3utr,AC093415.2_5upstream:non-coding intronic:non-coding	0.4176
rs6789557	3	192758695	0.6022	0.0221106	no gene region	0.01191
rs11040933	11	6621516	0.3097	0.00399898	RRP8_3utr:non-coding:intronic:3downstream	0.1083
rs16905212	8	135669222	0.2912	0.00929626	ZFAT_non-coding intronic:intronic	0.401
rs2469643	8	133118753	0.4929	0.00934763	HHLA1_5upstream:intronic	0.02153
rs2965706	12	11592075	0.2233	0.0377312	RP11-711K1.7_non-coding intronic,PRB2_non-coding intronic	0.08949
rs570762	1	177890153	0.632	0.0149591	no gene region	0.1448
rs10860878	12	102963550	0.4408	0.0196063	no gene region	0.0003904
rs12598418	16	57114015	0.1943	0.0156659	NLRC5_non-coding intronic:intronic:5upstream	0.1084
rs4750657	10	15533570	0.2205	0.0282669	no gene region	0.2527
rs1206982	2	64824861	0.6571	0.00390327	no gene region	0.02267
rs12643170	4	148928372	0.5154	0.0300519	ARHGAP10_non-coding intronic:intronic	0.2794
rs2055032	9	126789506	0.3946	0.0217449	LHX2_intronic	0.1333
rs2666970	6	398242	0.217	0.010581	IRF4_intronic:3downstream	0.03404
rs10506055	12	30206241	0.03334	0.000139387	no gene region	0.03039

## Sheet: term LBW model (1)
Maternal SNP array data (JPAv2), RFE, Logistic, F1-score=0.77
Variants	Chromosome number	Position	gnomAD allele frequency	Feature importance	Gene types and nearest gene names	GWAS P-Value
rs11875457	18	59689277	0.4181	0.00315573	no gene region	0.0007396
rs390212	16	84567023	0.7265	0.00729237	TLDC1_intronic	0.001443
rs3115207	3	187160624	0.1797	0.0055659	no gene region	0.001906
rs3761674	12	76426877	0.4497	0.00795979	PHLDA1_5upstream:5utr,RP11-290L1.3_3downstream,RP11-290L1.2_non-coding intronic	0.009034
rs905938	1	154991389	0.2418	2.13454e-05	DCST2_non-coding intronic:intronic,ZBTB7B_3downstream	0.0365
rs555027	1	10901907	0.07188	0.0163774	no gene region	0.001001
rs3745925	19	501900	0.22	0.00364615	AC005775.2_non-coding intronic,MADCAM1_coding:intronic	0.003578
rs59155864	22	50146082	0.1486	0.00388372	no gene region	0.004487
rs1524495	2	5482059	0.009973	0.00580502	no gene region	0.006583
rs2285875	7	75351959	0.2891	0.00043186	HIP1_intronic:non-coding intronic	0.002684
rs2477836	6	41464256	0.5752	0.00076828	RP11-328M4.2_non-coding intronic	0.03867
rs4888854	16	78869460	0.4877	0.000979854	WWOX_intronic	0.003101
rs35121012	7	6775727	0.1861	0.0099354	PMS2CL_5upstream:non-coding intronic	0.0754
rs1352154	16	6215247	0.5511	0.00474553	RBFOX1_non-coding intronic:intronic,RP11-420N3.2_non-coding intronic	0.03074
rs77495967	12	99227784	0.0214	0.00501287	ANKS1B_5upstream:intronic:non-coding intronic	0.001877
AX-12603704	11	122201053	0.2267	0.00326689	RP11-820L6.1_non-coding intronic	0.1064
rs13015834	2	71053403	0.6105	0.00194505	no gene region	0.006534
rs73001949	3	2610441	0.2056	0.00171426	CNTN4_non-coding intronic:intronic	0.01587
rs58619902	13	62802703	0.01176	0.00064353	LINC01075_non-coding intronic	0.004548
rs11893484	2	69031300	0.5373	0.00610796	ARHGAP25_intronic:non-coding intronic	0.006651
rs73167366	13	31178789	0.1161	0.00254716	HMGB1_intronic	0.01644
rs10512426	17	20522444	0.7408	0.00465258	AC087499.10_non-coding intronic	0.09198
rs8048761	16	59010328	0.4667	0.000314521	RP11-410D17.2_non-coding intronic	0.001816
rs11109370	12	98563249	0.3297	0.000302994	RP11-690J15.1_non-coding intronic	0.0148
rs16993677	20	46962357	0.04167	0.0017414	no gene region	0.002606
rs12447019	16	56699756	0.4418	0.00235169	MT1G_3downstream	0.05586
rs6757093	2	147531217	0.4444	0.00146584	no gene region	0.02807
rs61928275	12	67245072	0.08123	0.00782409	no gene region	0.0576
rs117245882	7	154027649	0.004046	0.024048	DPP6_intronic:non-coding intronic	0.02098
rs58708213	1	10846144	0.1021	0.0167433	CASZ1_intronic	0.0003794
rs17517067	1	219088578	0.07615	0.00459712	RP11-412H9.2_non-coding	0.2608
rs1218547	1	154807018	0.6619	0.000700869	KCNN3_intronic	0.002136
rs2909658	18	62087652	0.3624	0.00356425	RP11-146N18.1_non-coding intronic	0.01526
rs9310143	3	69305113	0.2581	0.00201687	FRMD4B_intronic:non-coding intronic	0.04148
rs13258413	8	53248420	0.1864	0.00309489	ST18_intronic:non-coding intronic	0.0015
rs1363682	5	174596423	0.4111	0.0031596	no gene region	0.1047
rs489581	9	135352697	0.4708	0.00202676	C9orf171_intronic	0.007704
rs2155836	18	6545591	0.7428	0.00219649	C18orf64_intronic	0.02568
rs1174851	7	53112503	0.08617	0.00435669	no gene region	0.001652
rs1956467	14	30691706	0.5177	0.000955767	CTD-2251F13.1_non-coding intronic	0.01342
rs7093457	10	54671654	0.6088	0.00349518	no gene region	0.009029
rs73302663	17	36668103	0.0678	0.00295147	ARHGAP23_3downstream:3utr	0.07841
rs80103278	9	109620155	0.01287	0.00226164	no gene region	0.02467
rs3773912	3	152180137	0.5716	0.000144211	RP11-362A9.3_non-coding intronic,MBNL1_non-coding intronic:intronic	0.007858
rs2285093	22	47961708	0.5537	0.000380709	no gene region	0.004897
rs2189480	12	48263828	0.3836	0.000745531	VDR_intronic	0.02517
rs13004805	2	23227284	0.3615	0.00453293	no gene region	0.1483
rs10099576	8	102139731	0.4051	0.000792392	KB-1460A1.1_5upstream,KB-1460A1.2_5upstream	0.002786
rs7047471	9	20473956	0.6014	0.00160228	MLLT3_intronic:non-coding intronic	0.00124
rs13426205	2	71172651	0.1656	0.0012907	ATP6V1B1_intronic,AC007040.7_non-coding intronic,AC007040.11_3downstream:intronic	0.0056
rs117064323	9	119759760	0.007833	0.00606804	ASTN2_intronic	0.03323
rs17156694	7	28484955	0.1581	0.00160957	CREB5_non-coding intronic:intronic	0.002001
rs7021902	9	126999098	0.7941	0.00139928	no gene region	0.04436
rs4485326	15	45099285	0.1491	0.00127689	no gene region	0.0009274
rs7530853	1	20315599	0.5098	0.000448548	no gene region	0.005269
rs5757629	22	22597601	0.6711	0.00656506	VPREB1_5upstream	0.02506
rs9321725	6	139845923	0.4878	0.00422287	no gene region	0.003971
rs61869016	11	1033240	0.3652	0.00546898	MUC6_intronic:5upstream	0.003318
rs11646835	16	11613169	0.2925	0.0117539	CTD-3088G3.8_intronic	0.001632
AX-14855501	5	116431900	0.09997	0.00190332	no gene region	0.02833
rs4842240	9	138180049	0.5192	0.00602428	no gene region	0.01778
rs13175212	5	81532622	0.4304	0.00419075	ATG10_intronic:non-coding intronic	0.1508
rs1377870	4	69345132	0.3185	0.00214647	TMPRSS11E_3downstream:intronic	0.007362
rs6889402	5	105683151	0.5077	0.00725881	no gene region	0.1352
rs8104972	19	15022122	0.5874	0.0055622	no gene region	0.006724
rs10892634	11	98885758	0.328	0.00807996	no gene region	0.0686
rs11759822	6	99608776	0.1946	0.00521812	no gene region	0.0009578
rs2575712	8	97576436	0.643	0.00239138	SDC2_intronic	0.01347
rs7232502	18	74727618	0.3555	0.00158737	MBP_3utr:3downstream:intronic:non-coding intronic	0.04196
rs5971114	X	23405368	0.2975	0.000312096	PTCHD1_intronic	0.0001904
rs4750351	10	6419765	0.3478	0.00454694	no gene region	0.01609
rs547695	13	110927980	0.6786	0.00629948	COL4A1_intronic	0.013
rs1536394	13	49123516	0.5596	0.00281311	no gene region	0.05819
rs16890503	4	14453822	0.005352	0.0106436	no gene region	0.1035
rs143314312	13	21726460	0.007739	0.00802496	SKA3_3downstream	0.1119
rs16900421	6	158193244	0.1374	0.00519148	no gene region	0.01745
rs10146064	14	97963055	0.4139	0.000382725	CTD-2506J14.1_non-coding intronic	0.008794
rs11683598	2	79603321	0.3015	0.00398878	CTNNA2_intronic	0.001532
rs4755142	11	106092299	0.6267	0.000592804	no gene region	0.00197
rs57911342	1	64086976	0.08249	0.000589644	PGM1_5upstream:intronic	0.01908
rs936577	12	5263804	0.4596	0.00397819	no gene region	0.05032
rs4827335	X	37998506	0.04847	0.00214822	TM4SF2_intronic	0.006621
rs11596541	10	97317340	0.4615	0.00482204	SORBS1_intronic:non-coding intronic	0.006216
rs4963926	12	25990079	0.3132	9.63619e-06	no gene region	0.04665
rs2042128	18	62110367	0.4524	0.00410194	no gene region	0.002634
rs12611634	2	75673718	0.5614	0.00640924	no gene region	0.00557
rs68030076	6	99508112	0.3064	0.00387297	no gene region	0.004917
rs635897	1	62896419	0.5802	0.00512975	no gene region	0.01556
rs4353774	3	25141824	0.5646	0.00777042	AC133680.1_non-coding intronic	0.0003479
rs6471141	8	134643872	0.597	0.00529335	no gene region	0.001247
rs6457825	6	11767620	0.2469	0.00211122	ADTRP_5upstream:intronic:non-coding intronic	0.06813
rs577574711	6	30749612	0.0727	0.00320619	no gene region	0.1511
rs74720200	10	90216714	0.01357	0.00357034	RNLS_intronic:non-coding intronic	0.007155
rs11177550	12	69601277	0.2691	0.00217747	no gene region	0.001268
rs75807197	6	109010128	0.00344	0.00337224	no gene region	0.0004588
rs3797740	5	110782166	0.3213	0.0159178	CAMK4_non-coding intronic:intronic	0.01825
rs6072447	20	40259732	0.3145	0.00546478	no gene region	0.008593
rs12598418	16	57114015	0.1943	0.00410607	NLRC5_intronic:non-coding intronic:5upstream	0.03881
rs352892	2	143757925	0.4513	0.000845374	KYNU_intronic	0.003077
rs17466455	2	199151881	0.01557	0.00429152	no gene region	0.0005747
rs1964591	3	7911973	0.9467	0.00283401	no gene region	0.003774
rs10094132	8	1267009	0.4628	0.00262573	no gene region	0.01345
rs117329408	16	48580807	0.0005095	0.00582243	N4BP1_5upstream:intronic:non-coding intronic	0.1336
rs17034641	2	46372644	0.1502	0.0206181	PRKCE_intronic:non-coding intronic	0.01812
rs117591348	10	25183555	0.01484	0.00720404	PRTFDC1_intronic	0.008478
rs4667680	2	172105063	0.2451	0.00279751	no gene region	0.02052
rs2653517	10	11294858	0.7297	0.000205492	CELF2_intronic	0.0008355
rs10519199	15	49219775	0.3155	0.0064694	SHC4_intronic	0.02508
rs76095387	1	65462972	0.003568	0.016131	RP11-182I10.3_non-coding intronic	0.08318
rs61009233	2	227504328	0.2817	0.00196513	no gene region	0.03599
rs1078821	2	3128923	0.6497	0.000487763	AC019118.2_non-coding intronic	0.04189
rs4978937	9	113329058	0.5961	0.00339872	SVEP1_intronic	0.0278
rs588339	18	6055672	0.5285	0.00432548	RP11-793A3.2_non-coding intronic,L3MBTL4_intronic	0.08404
rs113690138	5	12943412	0.003834	0.00899143	RP11-419C19.2_non-coding intronic	0.03065
rs2927448	19	45287849	0.1882	0.00883526	CBLC_intronic	0.006479
rs2269189	21	38074090	0.3947	0.00551386	AP000697.6_5upstream,SIM2_non-coding intronic:intronic	0.02671
rs73134037	3	102343690	0.01528	0.00138553	no gene region	0.04418
rs748519	2	149306450	0.7383	0.00341391	no gene region	0.000524
rs2903424	4	108121666	0.4473	0.00623042	DKK2_intronic	0.003838
rs4256335	5	149264929	0.1231	0.0120604	PDE6A_intronic:non-coding intronic	0.00665
rs13062018	3	51035636	0.1041	0.00566642	DOCK3_intronic	0.03228
rs1768869	9	9794545	0.7281	0.00211948	PTPRD_intronic	0.001212
rs9912520	17	10879696	0.8885	0.00304634	no gene region	0.002734
rs2833153	21	32278709	0.5494	0.00880689	no gene region	0.0027
rs7123311	11	107128065	0.7619	0.00214069	no gene region	0.002142
rs17262250	9	12276668	0.2519	0.00506716	no gene region	0.04759
rs1547142	20	53620423	0.08185	0.00389027	no gene region	0.03477
rs117643271	3	85699766	0.004616	0.0129793	CADM2_intronic	0.1003
rs6104578	20	10309098	0.6941	0.00452153	SNAP25-AS1_non-coding intronic	0.005229
rs80354059	10	6855194	0.002707	0.000740754	LINC00707_non-coding intronic	0.003047
rs278942	4	40419673	0.6354	0.00438573	no gene region	0.004734
AX-15717783	7	54652802	0.06326	0.00908282	no gene region	0.01203
rs80258167	5	168472387	0.005668	0.00748153	SLIT3_non-coding intronic:intronic	0.005587
rs1391933	3	3003351	0.431	0.00987533	CNTN4_non-coding intronic:intronic	0.000978
rs868249	12	207886	0.7635	0.00517865	IQSEC3_intronic	0.0157
rs28593611	9	91280461	0.04997	0.000747591	no gene region	0.008807
rs1227238	10	66587681	0.4113	0.00192194	ANXA2P3_3downstream	0.02916
rs12713568	2	66742238	0.5074	0.00301786	MEIS1_non-coding intronic:intronic	0.01049
rs11102107	1	110978923	0.2207	0.00190593	no gene region	0.06954
rs56803780	10	16509519	0.2963	0.00238148	PTER_intronic	0.003322
rs2958934	17	52952776	0.673	0.00313267	no gene region	0.08162
rs11248979	1	25399474	0.4082	0.00806073	RP4-799D16.1_non-coding intronic	0.001125
rs9325136	5	148627252	0.5092	0.00493151	RP11-331K21.1_non-coding intronic,AC012613.2_non-coding intronic,ABLIM3_intronic	0.01339
rs148549285	1	77143165	0.00102	0.00915202	no gene region	0.004078
rs78391275	5	118565580	0.07388	0.0178295	DMXL1_non-coding intronic:intronic	0.0008836
rs6041046	20	12025424	0.7704	0.00274633	no gene region	0.003103
rs117394235	3	10330295	0.005573	0.00216041	GHRLOS_non-coding intronic,GHRL_non-coding intronic:intronic:3downstream	0.01722
rs17027628	4	99428608	0.1883	0.00281711	TSPAN5_non-coding intronic:intronic,RP11-724M22.1_non-coding intronic	0.001623
rs7080150	10	73005937	0.4459	0.000830792	UNC5B_intronic	0.1104
rs62043865	16	81431635	0.1648	0.00886192	no gene region	0.0005538
rs74093831	14	106200003	0.2337	0.00439933	no gene region	0.002656
rs10170363	2	15272805	0.4519	0.00647089	no gene region	0.02896
rs2825532	21	20723448	0.4134	0.000381305	no gene region	0.008335
rs10808564	8	129001597	0.2874	0.00138928	PVT1_non-coding intronic	0.04241
rs4329658	11	100153685	0.7429	0.0109588	CNTN5_intronic:non-coding intronic	0.001346
rs79886149	22	20103189	0.04577	0.00197843	RANBP1_5upstream,TRMT2A_non-coding:3downstream:intronic:non-coding intronic:5upstream	0.006973
rs9308316	12	104320209	0.1447	0.00269087	RP11-642P15.1_non-coding intronic	0.03701
rs12703831	7	146369256	0.6195	0.00254845	CNTNAP2_intronic	0.004909
rs10512025	9	76221425	0.3585	0.00218214	no gene region	0.001203
rs2616531	3	5113306	0.3746	0.000987684	no gene region	0.00588
rs76977112	14	65033555	0.0001274	0.0187797	PPP1R36_3downstream:intronic,RP11-973N13.3_non-coding intronic	0.03391
rs10985564	9	124967910	0.5206	0.00571743	LHX6_intronic	0.01983
rs2402214	14	93359021	0.4757	0.00546008	RP11-862G15.1_non-coding intronic:non-coding	0.01339
rs16964319	15	51672636	0.09169	0.00846597	GLDN_intronic:non-coding intronic	0.00414
rs6497001	15	93408587	0.7348	0.00368245	no gene region	0.01959
rs13272004	8	63877008	0.2006	0.000924427	NKAIN3_non-coding intronic:intronic	0.005449
rs520820	1	68148353	0.6811	0.00739189	no gene region	0.0009073
rs4536155	10	52168854	0.7001	0.00306946	SGMS1_non-coding intronic:intronic	0.1179
rs61985049	14	51516020	0.06388	0.00688559	TRIM9_intronic	0.06083
rs73584072	14	21298442	0.03104	0.0114077	no gene region	0.04914
rs7624349	3	6764063	0.4352	0.00444322	GRM7-AS3_non-coding intronic,AC069277.2_non-coding intronic	0.00379
rs946496	9	103854887	0.5707	0.00207584	LPPR1_intronic	0.01009
rs117515672	10	65753985	0.003535	0.00592882	no gene region	0.0246
rs118132888	16	61030113	0.0008603	0.0188515	no gene region	0.01592
rs17015603	3	25063554	0.01328	0.0101341	AC133680.1_non-coding intronic,RN7SL216P_5upstream	0.00582
rs672491	10	36002505	0.7124	0.00839558	no gene region	0.04789
rs11722420	4	8651875	0.6313	0.00362535	no gene region	0.01512
rs10818071	9	100550253	0.1297	0.00699207	no gene region	0.01005
rs2239158	12	6172393	0.558	0.00291445	VWF_intronic:non-coding intronic	0.1419
rs2142780	X	144051125	0.5139	0.00648169	no gene region	0.00576
rs7039809	9	14013955	0.6145	0.00190558	no gene region	0.007016
rs10034587	4	11541340	0.6004	0.00161335	no gene region	0.01775
rs2826664	21	22500936	0.2959	0.00253201	NCAM2_intronic	0.005302
rs2275959	8	37455059	0.4319	1.55103e-05	RP11-150O12.3_non-coding:3downstream	0.005386
rs16953821	18	8581394	0.06902	0.00372841	no gene region	0.118
rs2344399	7	46234661	0.1605	0.00689811	no gene region	0.009439
rs5927111	X	32927741	0.4933	0.0118374	DMD_non-coding intronic:intronic	0.004974
rs2269493	4	2428463	0.3091	0.00227492	RP11-503N18.1_non-coding intronic:non-coding	0.06921
rs77571842	7	8491100	0.005638	0.0125911	NXPH1_intronic	0.004589
rs10783439	12	51774695	0.4267	0.00571341	GALNT6_3downstream:intronic:non-coding intronic:5upstream	0.03106
rs1465835	2	231761519	0.4611	0.00102759	AC012507.3_non-coding:3downstream	0.003474
rs1894535	22	33492082	0.2763	0.00222531	no gene region	0.007154
rs7741447	6	3760255	0.3905	0.000301555	no gene region	0.005427
rs77170782	13	94197168	0.002229	0.000518902	GPC6_intronic	0.006813
rs8190314	22	18226771	0.0006689	0.00589743	BID_intronic:coding:non-coding:5utr	0.005038
rs55857959	3	11153484	0.3374	0.00231686	no gene region	0.008735
rs2728804	12	17564072	0.69	0.00526429	no gene region	0.001822
rs3897712	2	216577373	0.05667	0.00167685	AC012668.2_non-coding intronic,LINC00607_non-coding intronic	0.0003086
rs3921407	8	63003117	0.5029	0.00131358	no gene region	0.01837
rs1956976	14	30911736	0.5733	0.000524215	RP11-1103G16.1_non-coding intronic	0.01918
rs73249177	16	87838524	0.03894	0.000222628	RP4-536B24.3_non-coding intronic	0.001933
rs12371057	12	83477980	0.4677	0.00337515	TMTC2_intronic	0.01362
rs74542074	1	244341435	0.00258	0.00739031	no gene region	0.0001931
rs3093253	13	113774092	0.1026	0.00448063	F7_3downstream:3utr	0.03685
rs1530572	2	134638499	0.7653	0.00330228	no gene region	0.001172
rs12982096	19	288738	0.7463	0.000601078	PPAP2C_5upstream:intronic	0.008002
rs1031960	1	218904357	0.8129	0.00316684	no gene region	0.01366
rs1544419	7	43355886	0.5177	0.00150225	HECW1_intronic:non-coding intronic	0.008673
rs6852985	4	47110383	0.3182	0.0114129	GABRB1_intronic	0.01271
rs117440122	10	10783592	0.02544	0.00795069	no gene region	0.01341
rs76558708	10	28654700	0.01229	0.00430776	no gene region	0.01234
rs10506055	12	30206241	0.03334	0.000520823	no gene region	0.02027
rs3737196	1	61717109	0.09035	0.00709453	NFIA_non-coding intronic:intronic,RP5-833A20.1_non-coding intronic	0.0006635
rs10791320	11	133666245	0.3909	0.00578587	RP11-448P19.1_non-coding intronic	0.0004429
rs10113962	9	119596192	0.2379	0.00502198	ASTN2_intronic	0.193

## Sheet: term LBW model (2)
Maternal SNP array data (Jpa NEO),RFE, Logistic, F1-score=0.74
Variants	Chromosome number	Position	gnomAD allele frequency	Feature importance	Gene types and nearest gene names	GWAS P-Value
AX-39274613	12	104042736	0.6984	0.00484434	STAB2_intronic	0.05502
AX-11423925	15	33664158	N/A	0.0097268	RYR3_intronic	0.002769
AX-11571379	3	25508064	0.5842	0.000182426	RARB_non-coding intronic:intronic	0.04377
AX-30033209	11	32233553	0.1159	0.0045986	RP1-65P5.1_non-coding intronic	0.001767
AX-295129509	19	56348063	N/A	0.000203799	NLRP11_intronic:5upstream:5utr,NLRP4_5utr:5upstream	0.00383
AX-11360171	15	53006147	N/A	0.00483764	no gene region	0.05906
AX-13934482	2	36282279	0.09525	0.00516027	no gene region	0.004445
AX-11555508	20	50644475	N/A	0.00307632	no gene region	0.02557
AX-11650270	9	83701931	0.2358	0.00675048	no gene region	0.09065
AX-11238432	3	126058637	0.1013	0.00269109	no gene region	0.003862
AX-38286295	6	44460409	N/A	0.00179411	no gene region	0.03028
AX-11568435	11	131841267	N/A	0.0136253	NTM_non-coding intronic:intronic	0.02259
AX-12543814	11	9615459	0.1264	0.00504257	WEE1_3downstream	0.01283
AX-12379017	4	18786401	0.5788	0.00518631	no gene region	0.007436
AX-11194339	17	6009163	N/A	0.00483126	WSCD1_intronic	0.0009347
AX-38962049	11	11492983	0.6177	0.00387506	GALNT18_intronic	0.005913
AX-16998894	12	52485891	N/A	0.0035106	OR7E47P_non-coding intronic:5upstream,RP1-288H2.4_non-coding,RP1-288H2.2_3downstream	0.01558
AX-15032909	5	35094766	0.02027	0.0114845	PRLR_intronic	0.007581
AX-11631206	2	48938356	0.5025	0.000912556	LHCGR_non-coding intronic:intronic,GTF2A1L_intronic,STON1-GTF2A1L_intronic	0.04299
AX-30819999	12	55719090	N/A	0.0012959	no gene region	0.0472
AX-40835259	22	18232368	N/A	0.00740038	BID_non-coding intronic:intronic	0.004338
AX-15199828	6	114452376	0.134	0.0112844	HS3ST5_intronic,RP3-399L15.3_non-coding intronic (splice_site):non-coding intronic	0.0269
AX-17266403	13	91754958	0.3808	0.000720387	no gene region	0.008088
AX-11672320	3	62067956	0.7179	0.00200986	PTPRG_intronic	0.0009275
AX-14346845	3	64573861	0.009902	0.00354911	ADAMTS9_intronic:non-coding intronic,ADAMTS9-AS1_non-coding:3downstream	0.01374
AX-16033285	8	72530030	0.001847	0.00581075	no gene region	0.002615
AX-33571571	22	26856738	0.07981	0.000247251	HPS4_non-coding intronic:intronic	0.004512
AX-16232846	9	3865097	N/A	0.00449706	GLIS3_non-coding intronic:intronic	0.006095
AX-15394467	6	51702919	N/A	0.00783121	PKHD1_intronic	0.008617
AX-32466857	18	43935214	0.3636	0.00263845	RNF165_intronic	0.04146
AX-34629421	4	154848741	0.4676	0.000493727	no gene region	0.007639
AX-11429925	2	80060283	N/A	0.00224717	CTNNA2_intronic	0.002528
AX-34950059	4	8010249	0.4101	2.90918e-05	ABLIM2_non-coding intronic:intronic	0.006483
AX-11088548	4	6773847	0.2654	0.00782551	no gene region	0.04214
AX-14855486	5	116428899	0.03118	0.00487188	no gene region	0.01602
AX-39578195	13	21917902	0.2516	3.872e-05	LINC00422_non-coding intronic	0.0002806
AX-11086538	13	100461219	N/A	0.00133465	CLYBL_intronic	0.007422
AX-38297061	6	73088714	0.004299	0.0120259	RIMS1_intronic:non-coding intronic	0.002325
AX-41187517	3	187900300	0.0346	0.00687502	LPP_intronic,AC022498.1_3downstream	0.00585
AX-38868573	10	71581131	N/A	0.00654449	COL13A1_intronic	0.003409
AX-35884403	6	7676087	N/A	0.00183761	no gene region	0.009346
AX-15704986	7	49746444	0.3397	0.00520914	no gene region	0.00327
AX-13543479	20	58507772	0.009135	0.00606401	FAM217B_5upstream,SYCP2_intronic:5upstream	0.01028
AX-38807335	10	33565341	N/A	0.00486518	NRP1_intronic	0.02066
AX-40142019	17	14217972	N/A	0.00815715	HS3ST3B1_intronic	0.01576
AX-17020646	12	65136193	N/A	0.000162316	GNS_intronic:non-coding intronic	0.03997
AX-11153285	3	112886577	N/A	0.00226166	RP11-572M11.4_non-coding intronic,RP11-572M11.3_non-coding	0.05737
AX-11383639	22	17624215	0.03028	0.00485006	CECR5_non-coding:intronic:5upstream	0.04219
AX-12472123	19	50773134	0.1599	0.00891015	MYH14_intronic	0.01322
AX-11386001	11	6324678	N/A	0.0102114	no gene region	0.02941
AX-11382893	14	59830512	0.008026	0.000203119	DAAM1_intronic:non-coding intronic	0.05523
AX-15755928	7	83147705	N/A	0.00370942	SEMA3E_intronic	0.002133
AX-12741174	14	31825015	0.003567	0.0018466	HEATR5A_intronic,RP11-176H8.1_intronic	0.02248
AX-41462625	4	32567078	0.3827	0.00699545	no gene region	0.02757
AX-11528741	22	23166136	N/A	0.000376516	MIR650_3downstream,IGLV2-8_3downstream	0.008149
AX-33391069	2	171536325	N/A	0.00446166	AC007277.3_non-coding intronic	0.001207
AX-15483126	6	91841804	0.1253	0.00119838	no gene region	0.004453
AX-12590658	22	35381897	N/A	0.00224416	RP1-272J12.1_non-coding intronic	0.04706
AX-12597881	5	21593623	N/A	0.00156049	no gene region	0.01004
AX-11475925	21	31050817	0.1229	0.00279385	GRIK1_intronic:non-coding intronic	0.01829
AX-17169958	13	44387119	0.3956	0.00284273	no gene region	0.001053
AX-15734726	7	70976245	0.001147	0.00375717	WBSCR17_non-coding intronic:intronic	0.005715
AX-41229541	3	3911145	N/A	0.00110997	SUMF1_intronic	0.01374
AX-39926533	15	63097063	0.002358	0.00274654	TLN2_non-coding intronic:intronic	0.006486
AX-15126890	5	82044846	0.1639	0.00806598	no gene region	0.007007
AX-29471049	10	125528297	N/A	0.000287308	CPXM2_non-coding intronic:intronic	0.0181
AX-16701763	11	78438744	0.2311	0.000888242	TENM4_intronic	0.05212
AX-11523840	11	6434069	N/A	0.00385168	APBB1_non-coding intronic:intronic	0.02992
AX-11478909	10	15086306	0.3292	0.000505985	OLAH_intronic,DCLRE1CP1_non-coding intronic	0.01204
AX-15552174	7	123396379	0.004015	0.0127275	no gene region	0.04754
AX-15727990	7	67344592	0.02595	0.00551153	no gene region	0.004445
AX-40934365	22	45122866	N/A	0.00799308	ARHGAP8_intronic,PRR5_intronic:non-coding intronic,PRR5-ARHGAP8_intronic:non-coding intronic	0.01444
AX-36527489	8	144319169	0.008065	0.00675474	no gene region	0.001204
AX-32715293	19	35833331	N/A	0.00213663	CD22_3downstream:intronic	0.007153
AX-13023635	16	13254095	0.0008601	0.00376507	SHISA9_intronic:non-coding intronic	0.009929
AX-11164835	16	86342270	0.259	0.00452672	no gene region	0.04255
AX-12494395	7	123858059	0.2532	0.00239584	RP5-921G16.1_non-coding intronic	0.01674
AX-39936655	1	56895392	N/A	0.00870731	no gene region	0.06945
AX-11617694	19	15190752	N/A	0.00785103	no gene region	0.004235
AX-11687736	10	2835293	0.1509	0.00822569	no gene region	0.03303
AX-16235361	9	4222290	0.1133	0.00145343	GLIS3_non-coding intronic:intronic	0.004336
AX-12405582	12	125486750	0.0485	0.00576174	BRI3BP_intronic	0.002548
AX-35566071	6	135081998	N/A	0.00553891	no gene region	0.02979
AX-42481273	8	89084284	N/A	0.00898453	MMP16_intronic:non-coding intronic	0.1089
AX-32754705	19	46529668	0.2566	0.00533669	CTC-344H19.4_5upstream	0.05403
AX-11262382	8	25495349	0.3235	0.00101357	no gene region	0.01397
AX-11396950	7	19070930	0.1115	0.00180399	TWIST1_intronic	0.009823
AX-15917288	8	19609975	N/A	0.00223194	CSGALNACT1_non-coding intronic:intronic	0.02158
AX-33152081	2	120194239	N/A	0.00596805	TMEM37_non-coding intronic:intronic	0.005176
AX-33929297	2	849874	0.7715	0.000529067	LINC01115_non-coding:non-coding intronic	0.0007373
AX-12567016	20	51652054	N/A	0.00310598	TSHZ2_intronic	0.02334
AX-12700736	13	94629619	N/A	0.00195261	GPC6_intronic	0.01514
AX-14279607	3	2950675	0.001752	0.000970916	CNTN4_intronic:non-coding intronic	0.00162
AX-32699005	19	31829613	N/A	0.00167723	TSHZ3_intronic	0.01
AX-11124180	9	110635883	0.3564	0.00308227	no gene region	0.0273
AX-11289115	9	124738711	0.2189	0.014021	TTLL11_intronic:non-coding intronic	0.000537
AX-39312253	12	124832606	N/A	0.000424884	NCOR2_intronic:non-coding intronic	0.008511
AX-13453748	19	53401321	0.381	0.00181466	ZNF320_5upstream	0.009402
AX-31738053	15	86339598	0.1157	0.000978242	KLHL25_5upstream	0.0007284
AX-38718691	10	112862029	N/A	0.00415093	no gene region	0.0225
AX-13153238	17	11656465	N/A	0.00613875	DNAH9_intronic	0.000174
AX-40128877	1	69099612	N/A	0.0135884	no gene region	0.0008772
AX-41527385	4	78137234	0.6635	0.00122717	CTB-179I1.3_3downstream,CCNG2_non-coding intronic	0.002842
AX-30300885	1	182350896	N/A	0.00491901	GLUL_3utr:3downstream	0.01464
AX-40473777	19	54921227	N/A	0.000225782	no gene region	0.005748
AX-39319697	12	128054753	N/A	0.00173913	no gene region	0.01263
AX-32296121	17	71141914	0.02825	0.00820367	no gene region	0.0002401
AX-11521856	8	101505135	0.477	0.0020755	KB-1615E4.3_non-coding intronic,KB-1615E4.2_non-coding intronic	0.0261
AX-13581606	2	115378901	0.2851	0.000360631	DPP10_non-coding intronic:intronic	0.007005
AX-11420135	14	76697679	0.5427	0.00244032	GPATCH2L_intronic:non-coding intronic	0.001739
AX-12719751	14	21050257	0.6448	0.00387979	RNASE11_3downstream	0.01465
AX-12559658	16	77227965	N/A	0.000143162	MON1B_non-coding:intronic:3downstream	0.005626
AX-29594035	10	3485839	0.08674	0.00251672	no gene region	0.0003639
AX-38792903	10	26726606	0.355	0.00232141	APBB1IP_5upstream	0.02445
AX-11292051	18	3538862	0.05314	0.00880521	DLGAP1_intronic	0.004278
AX-13413515	1	90435601	0.007278	0.00194958	no gene region	0.02114
AX-40591003	20	61504585	N/A	0.00244248	ARF4P2_5upstream	0.004068
AX-38964071	11	11593982	N/A	0.00548393	RP11-483L5.1_non-coding intronic,GALNT18_non-coding intronic:intronic	0.04887
AX-15416104	6	6521970	0.2496	0.00460887	LY86-AS1_non-coding intronic	0.00956
AX-15659200	7	29324232	0.4494	0.00270097	CHN2_non-coding intronic:intronic	0.0265
AX-11572188	13	67249717	N/A	0.000134859	PCDH9_intronic	0.004995
AX-35076365	5	123209566	6.371e-05	0.00332825	no gene region	0.003055
AX-11460634	4	27110780	0.2861	0.00104519	no gene region	0.003036
AX-11673684	8	75024816	0.3895	0.00237616	no gene region	0.01574
AX-11274478	9	8781871	0.1423	0.00157593	PTPRD_intronic	0.003957
AX-40988767	2	46415226	0.1848	0.00459952	PRKCE_3downstream	0.001195
AX-35012123	5	10120933	N/A	0.00185547	no gene region	0.0105
AX-16574283	11	27461779	0.4178	0.00125988	LGR4_intronic	0.002326
AX-34725811	4	184581628	0.1975	0.00346882	RWDD4_5upstream,TRAPPC11_intronic:non-coding intronic	0.009926
AX-12517495	14	90890278	0.2936	0.00294481	no gene region	0.005896
AX-12380730	15	37413138	N/A	0.00188374	no gene region	0.004579
AX-12796108	14	59157237	N/A	0.000277955	no gene region	0.002453
AX-35951957	7	101740309	0.02092	0.00309975	CUX1_non-coding intronic:intronic	0.03178
AX-11668270	1	223587515	0.7789	0.00381238	no gene region	0.009722
AX-36131047	7	158683022	0.06812	0.0064267	WDR60_non-coding intronic:intronic	0.0004495
AX-12601849	4	163200863	0.3074	0.00417775	no gene region	0.01386
AX-11332009	10	9394702	0.3229	0.0113986	no gene region	0.007249
AX-15664173	7	31815326	0.00344	0.0137739	PDE1C_coding	0.0003192
AX-35796533	6	44119125	0.109	0.00659327	TMEM63B_intronic	0.0007139
AX-42609433	9	32526233	0.5614	0.00621751	DDX58_5upstream:5utr	0.008249
AX-11649320	8	133036251	0.4796	0.00435779	OC90_3downstream	0.00932
AX-15117780	5	77499698	0.008126	0.00687978	AP3B1_intronic	0.02332
AX-12540127	21	42280676	0.6818	0.00261901	no gene region	0.05134
AX-33150279	2	119976851	N/A	0.011075	no gene region	0.04182
AX-38038751	3	15599614	0.004937	0.00690588	no gene region	0.01187
AX-11241323	4	141581830	0.6392	0.00123519	TBC1D9_intronic:non-coding intronic	0.002916
AX-11697570	22	26870985	0.1828	0.00355646	HPS4_3downstream:intronic:non-coding intronic:5upstream	0.0162
AX-12380543	5	142514131	N/A	0.00696533	ARHGAP26_intronic:non-coding intronic	0.003676
AX-15608425	7	14865708	N/A	0.00350031	DGKB_non-coding intronic:intronic	0.003236
AX-51300549	15	88856184	N/A	0.00426854	no gene region	0.06389
AX-11243074	5	95882162	N/A	0.00290304	CAST_intronic:non-coding,CTD-2337A12.1_non-coding intronic	0.0009249
AX-38696409	10	100017453	0.2935	0.00225895	LOXL4_coding,RP11-34A14.3_3downstream	0.003672
AX-32325299	17	76572957	N/A	0.00330168	DNAH17_intronic	0.002604
AX-14269572	3	25128702	0.006371	0.0110995	AC133680.1_non-coding intronic	0.03834
AX-50687255	6	15296993	0.06381	0.00417356	JARID2_intronic	0.002691
AX-31506957	14	92796286	0.006749	0.00295822	SLC24A4_intronic	0.002799
AX-11373304	9	113284871	0.4928	0.00539552	SVEP1_non-coding intronic:intronic	0.01628
AX-12884999	15	27735845	0.001082	0.00707653	GABRG3_intronic,RP11-100M12.3_non-coding intronic	0.04998
AX-36725361	8	73833069	0.2184	0.00496001	KCNB2_intronic	0.004162
AX-32342659	17	79403664	0.1356	0.00833639	RP11-1055B8.7_intronic:5upstream	0.009394
AX-16026309	8	69033699	N/A	0.00086865	PREX2_intronic	0.02978
AX-11599683	10	92006017	N/A	0.00292376	no gene region	0.01235
AX-11652703	10	62975366	N/A	0.000806761	no gene region	0.0796
AX-11094506	11	133004236	N/A	0.00127584	OPCML_intronic:non-coding intronic	0.009486
AX-41415823	4	173876271	0.5462	0.00980039	GALNTL6_intronic	0.007276
AX-39714199	14	101163325	0.1401	0.00360466	no gene region	0.01241
AX-14670567	4	36732542	N/A	0.00340861	no gene region	0.01868
AX-11694005	13	31264917	N/A	0.0068529	no gene region	0.01668
AX-12475554	6	93576969	0.003454	0.00450731	no gene region	0.008656
AX-12517246	4	20025781	0.3905	0.0018406	no gene region	0.04289
AX-11290148	8	59698401	0.1324	0.00635279	no gene region	0.04281
AX-30940799	12	96035572	0.4088	0.00221118	no gene region	0.02916
AX-11393970	6	100592868	0.185	0.00845273	no gene region	0.04228
AX-11222885	8	109979163	0.6322	0.00211494	RP11-1084E5.1_non-coding intronic	0.0003998
AX-40888903	22	33635849	0.5926	0.00446796	LARGE_intronic	0.009682
AX-11146393	8	6531541	0.3024	0.0033043	CTD-2541M15.1_non-coding intronic	0.03133
AX-38747935	10	127247815	0.3423	0.00501069	no gene region	0.002973
AX-39367239	12	23421251	0.2127	0.0011762	no gene region	0.01203
AX-40815333	2	205290808	N/A	0.00266823	no gene region	0.01217
AX-16855433	12	128582546	0.5125	0.00565562	RP13-653N12.1_non-coding intronic	0.003797
AX-41175253	3	178492211	0.4731	0.00676365	KCNMB2_intronic:non-coding intronic,RP11-385J1.2_non-coding intronic	0.056
AX-16490707	11	115068845	N/A	0.00211223	CADM1_intronic:non-coding intronic	0.04285
AX-16059451	8	8438366	0.2168	0.00474928	RN7SL178P_3downstream	0.00718
AX-11521636	7	132069727	N/A	0.00613379	PLXNA4_3utr:intronic	0.001234
AX-12449920	18	54359580	N/A	0.00676657	WDR7_intronic	0.005352
AX-17257222	13	87638480	0.001819	0.00131502	no gene region	0.00063
AX-38812653	10	36669344	0.6628	4.42602e-05	no gene region	0.03192
AX-11598488	7	115513497	0.4495	0.000324471	no gene region	0.006962
AX-15749641	7	80628676	0.005958	0.00251075	no gene region	0.001841
AX-15423859	6	6806285	0.2334	0.00657242	no gene region	0.02148
AX-36117223	7	156370684	0.01975	0.00211024	LINC01006_non-coding intronic	0.04605
AX-39078355	11	45169347	0.8132	0.000929164	PRDM11_intronic	0.007883
AX-39597705	13	31607078	0.2711	0.00144297	no gene region	0.00237
AX-15737304	7	72924244	0.0006171	0.00557962	BAZ1B_intronic	0.01617
AX-16209396	9	27984071	0.004143	0.00196121	LINGO2_intronic	0.02304
AX-11560265	20	54054720	N/A	0.00153296	RP5-1010E17.1_non-coding	0.001395
AX-13631930	21	27662685	N/A	0.000263351	no gene region	0.001877
AX-11207693	18	59036489	N/A	0.00301067	CDH20_intronic	0.009128
AX-12510339	10	53354575	N/A	0.00380454	PRKG1_intronic	0.004395
AX-29865665	11	114985424	0.01355	0.00260446	no gene region	0.01568
AX-31855781	16	24625748	0.02561	0.00280659	CTD-2540M10.1_non-coding intronic	0.05213
AX-36047707	7	1394515	0.1745	0.00911483	no gene region	0.002864
AX-40114683	16	85195601	N/A	0.000246584	no gene region	0.04179
AX-11583763	3	133558698	0.6422	0.00235203	RAB6B_intronic:3downstream	0.006947
AX-50482566	6	139131996	0.214	0.00118329	ECT2L_intronic	0.03532
AX-14132787	3	14219408	0.01499	0.00629178	LSM3_5upstream,XPC_intronic	0.0005522
AX-40768201	2	174103160	N/A	0.00112853	MLTK_coding,MLK7-AS1_non-coding intronic	0.02416
AX-11174872	8	87979777	N/A	0.00372882	CNBD1_intronic	0.04049
AX-39146225	11	68140782	N/A	0.00170155	LRP5_intronic	0.001301
AX-14615979	4	186714964	0.107	0.00121539	SORBS2_non-coding intronic:intronic	0.02594
AX-42478407	8	86887794	0.04317	0.00572853	CTA-392E5.1_non-coding intronic	0.005601
AX-16938180	1	233887067	N/A	0.00539993	no gene region	0.001535
AX-11244923	6	16705542	N/A	0.00519963	ATXN1_non-coding intronic:intronic	0.002043
AX-38872735	10	73109173	0.6692	0.00157632	SLC29A3_intronic	0.06979
AX-11399846	17	48365434	0.8033	0.00254744	RP11-893F2.9_5upstream	0.03
AX-11388737	16	51937233	0.5851	0.00316378	no gene region	0.0003722
AX-34553663	4	127338329	N/A	0.000942766	no gene region	0.006021
AX-35641239	6	161366801	0.527	0.00563694	RP3-428L16.1_non-coding intronic	0.03049
AX-11644978	7	24961093	0.3135	0.00722832	OSBPL3_intronic	0.000794
AX-13006515	15	97490973	0.01778	0.00126428	no gene region	0.008512
AX-11619682	12	74836622	N/A	0.00146074	no gene region	0.0002389
AX-11293985	12	130498408	0.3042	0.00519035	no gene region	0.01361
AX-14507652	4	140575078	N/A	0.000166089	no gene region	0.0365
AX-11409515	1	8987259	N/A	0.00110455	no gene region	0.01942
AX-13446454	19	45022672	0.1657	0.0084108	CEACAM20_non-coding intronic	0.01633
AX-34023307	3	122690859	0.2096	0.00257521	SEMA5B_intronic:non-coding intronic	0.005258
AX-11253662	1	173301516	N/A	0.00218085	no gene region	0.04304
AX-11140087	12	25174889	0.0738	0.00338241	LRMP_non-coding intronic,RP11-713N11.5_3downstream	0.002759
AX-14605685	4	182214371	0.1602	0.00746419	no gene region	0.0008865
AX-31205953	1	3830041	0.431	0.00681138	LINC01134_non-coding intronic	0.01324
AX-35772279	6	37571830	0.02393	0.00295133	no gene region	0.01084
AX-12470924	3	187220633	N/A	0.00829749	no gene region	0.0007948
AX-29754987	10	89102299	N/A	0.00658313	NUTM2A-AS1_non-coding:5upstream,LINC00863_5upstream	0.05492
AX-11690602	13	31102759	0.3856	0.00337201	HMGB1_intronic	0.009526
AX-12578500	18	24301841	0.3815	0.00802077	AQP4-AS1_non-coding intronic	0.002999
AX-13896131	22	37649270	0.09609	0.00783025	no gene region	0.01329
AX-11655870	12	131106824	0.1209	0.00259118	RIMBP2_intronic	0.02432
AX-40182929	17	42182770	N/A	0.00373492	HDAC5_intronic	0.003761
AX-12397960	11	29290906	N/A	0.00400567	no gene region	0.007902
AX-11184870	7	28274384	0.07521	0.00355458	JAZF1-AS1_non-coding intronic	0.001961
AX-30104153	1	15062221	0.03721	0.0075442	KAZN_non-coding intronic:intronic	0.008706
AX-15187221	6	108412760	0.1907	0.00225663	OSTM1_intronic	0.04273
AX-12662322	13	109502894	0.6298	0.00109631	MYO16_intronic:non-coding intronic	0.01268
AX-11362009	4	165535658	N/A	0.00799958	no gene region	0.001332

## Sheet: term LBW model (3)
Paternal SNP array data (JPAv2), HSIC LASSO, Logistic, F1-score=0.71
Variants	Chromosome number	Position	gnomAD allele frequency	Feature importance	Gene types and nearest gene names	GWAS P-Value
rs781296	3	65243978	0.6432	0.00280181	no gene region	0.0373
rs11752318	6	46152339	0.2594	0.0070395	no gene region	0.0008384
rs77799448	10	124929372	0.009209	0.00747645	RP11-162A23.5_3downstream	0.01145
rs2871164	4	181286235	0.04321	0.00839059	no gene region	0.001652
rs734031	9	2169898	0.1055	0.019676	SMARCA2_intronic	0.001608
rs115717420	13	90919548	0.03004	0.0121831	no gene region	0.001579
rs78882031	6	162003412	0.001896	6.79292e-05	PARK2_intronic	0.03359
rs116847715	21	35045320	0.004559	0.0108184	AP000304.12_intronic,ITSN1_non-coding intronic:intronic	0.02792
rs72625012	3	184234828	0.06335	0.00231105	EIF2B5_intronic	0.2072
rs1034057	1	193462561	0.3244	0.00017173	no gene region	0.1348
rs4329658	11	100153685	0.7429	0.00899506	CNTN5_non-coding intronic:intronic	0.08896
rs77058162	8	123624226	0.0001911	0.00919933	no gene region	0.05139
rs4843972	16	85663943	0.6986	0.0048725	GSE1_intronic	0.01315
rs830705	16	12279605	0.6004	0.0120276	SNX29_intronic	0.02567
rs2929654	15	39049241	0.6764	0.00999212	RP11-326N17.1_non-coding intronic	0.1693
rs6521034	X	45531317	0.5647	0.00795042	no gene region	0.001416
rs3826061	16	88927221	0.4161	0.0058348	TRAPPC2L_3utr:3downstream:intronic:non-coding intronic,PABPN1L_3downstream	0.02158
rs1341455	1	241557595	0.3069	0.00299204	no gene region	0.2
rs1956976	14	30911736	0.5733	0.00997912	RP11-1103G16.1_non-coding intronic	0.03743
rs10768389	11	38497534	0.3188	0.00243948	no gene region	0.09027
rs6989472	8	42505466	0.7322	0.00454834	no gene region	0.02321
rs7834727	8	144236881	0.1385	0.00776149	no gene region	0.4066
rs638403	20	5425468	0.6942	0.00639941	LINC00658_non-coding intronic	0.1648
rs10460972	3	10198927	0.2363	0.00689523	no gene region	0.1086
rs9710433	19	53280650	0.5783	0.0117928	ZNF600_intronic	0.003211
rs75138357	11	72226086	0.05842	0.00994467	no gene region	0.001078
rs2072501	19	57132968	0.2127	0.0245885	ZNF71_coding	0.0003932
rs6577913	8	139327776	0.6756	0.00727698	FAM135B_intronic:non-coding intronic	0.002356
rs1028564	11	33162009	0.5674	0.0163068	CSTF3_intronic:non-coding intronic:3downstream	0.1408
rs6828983	4	6336462	0.5497	0.00595965	PPP2R2C_intronic:non-coding intronic	0.02713
rs76558708	10	28654700	0.01229	0.00623288	no gene region	0.1069
rs9325562	10	120970543	0.3746	0.00704697	GRK5_intronic,RN7SL749P_5upstream,GRK5-IT1_non-coding intronic	0.001962
rs7489105	12	125452777	0.6962	0.013373	DHX37_intronic:non-coding intronic:5upstream	0.558
AX-30213323	1	169391135	0.001817	0.00321565	CCDC181_coding:non-coding	0.1124
rs758481	19	705302	0.4361	0.00894587	no gene region	0.1325
rs11110455	12	101065397	0.5326	0.00238372	no gene region	0.2685
rs717792	3	18602585	0.499	0.00484577	AC144521.1_non-coding intronic	0.2283
rs72834271	2	117049571	0.09898	0.0100622	no gene region	0.03805
rs4875372	8	4492520	0.1362	0.0106372	CSMD1_intronic	0.07349
rs117113937	5	958295	0.00293	0.00342796	RP11-661C8.2_3downstream	0.07615
rs9892504	17	9613745	0.3477	0.00686797	USP43_intronic:non-coding intronic	0.2389
rs28407709	15	98772836	0.07914	0.00890195	CTD-2544M6.1_non-coding intronic	0.06224
rs76977112	14	65033555	0.0001274	0.0074927	PPP1R36_3downstream:intronic,RP11-973N13.3_non-coding intronic	0.05747
rs1651025	5	65644187	0.134	0.013354	no gene region	0.01788
rs16903021	5	14024736	0.2765	0.0103129	no gene region	0.05093
rs12461977	19	1788247	0.7726	0.00993151	ATP8B3_intronic	0.03442
rs9625191	22	27644841	0.08189	0.00463013	no gene region	0.2727
rs6987154	8	122372997	0.38	0.00844225	no gene region	0.01202
rs2142780	X	144051125	0.5139	0.0116969	no gene region	1
rs2812234	13	51287814	0.4261	0.0124631	DLEU1_non-coding intronic,DLEU7_non-coding intronic:intronic	0.1024
rs56052642	9	8756065	0.09661	0.000515656	PTPRD_intronic	0.2459
rs78360659	15	64502772	0.00395	0.00175347	CSNK1G1_intronic,CTD-2116N17.1_intronic	0.6413
rs79137022	3	128878234	0.004461	0.0164791	ISY1-RAB43_intronic,ISY1_intronic	0.04474
rs137865684	5	78933451	0.003031	0.00761131	PAPD4_intronic	0.02464
rs73302663	17	36668103	0.0678	0.0125095	ARHGAP23_3utr:3downstream	0.02166
rs6010152	22	50618278	0.08921	0.00553122	PANX2_3utr:3downstream	0.08437
rs775525	3	109727353	0.4822	0.00129962	no gene region	0.9296
rs9614421	22	44684039	0.1714	0.0102699	KIAA1644_intronic	0.07936
rs10512426	17	20522444	0.7408	0.000767872	AC087499.10_non-coding intronic	0.0168
rs79931468	9	6862279	0.0001274	0.0124597	KDM4C_intronic:non-coding intronic	0.01072
rs61657317	11	133361623	0.03323	0.00868397	OPCML_intronic:non-coding intronic	0.0001468
rs117200216	2	70821341	0.0009886	0.0157424	no gene region	0.001878
rs7731665	5	85192704	0.3825	0.00792481	no gene region	0.1331
rs1893681	11	68408595	0.1758	0.0107323	no gene region	0.05023
rs41317118	12	72425624	0.002294	0.00935495	TPH2_3utr:non-coding intronic	0.2145
rs6704302	1	200832537	0.07402	0.0104899	RPL34P6_5upstream	0.1456
rs6899233	5	178591438	0.2712	0.00885804	ADAMTS2_intronic	0.2881
rs12671784	7	13678266	0.407	0.00877138	AC011288.2_non-coding intronic	0.1332
rs2484165	1	181967330	0.5917	0.00268195	no gene region	0.2662
rs10245485	7	142539389	0.4122	0.013936	no gene region	0.1041
rs10259929	7	4321571	0.2034	0.0104237	no gene region	0.03037
rs35621834	5	13870836	0.1169	0.00750776	CTB-51A17.1_non-coding intronic,DNAH5_intronic	0.3812
rs117329408	16	48580807	0.0005095	0.00970861	N4BP1_intronic:non-coding intronic:5upstream	0.01798
rs6892024	5	26250248	0.567	0.00404434	no gene region	0.03718
rs6047006	20	20694965	0.09148	0.0145193	RALGAPA2_5upstream	0.178
rs9407764	9	16377360	0.4327	0.00631985	no gene region	0.2895
rs8110954	19	53339139	0.4727	0.0050941	ZNF28_intronic	0.1343
rs1896887	7	117200481	0.2659	0.0140712	AC000111.3_3downstream,CFTR_intronic:non-coding intronic	0.02859
rs76831614	12	94199677	0.07946	0.0144066	CRADD_non-coding intronic:intronic	0.0714
rs2896697	11	24411959	0.1102	0.00229135	no gene region	0.4707
rs7296207	12	16659836	0.4452	0.0101178	MGST1_non-coding intronic	0.004989
rs6091845	20	36743243	0.5492	0.00340385	no gene region	0.4508
rs2811675	6	134329997	0.5104	0.00901192	SLC2A12_intronic	0.1683
rs9959483	18	74710068	0.1	0.000856582	MBP_intronic:non-coding intronic	0.1657
rs5743571	4	38805489	0.1327	0.00254732	TLR1_non-coding intronic:intronic	0.1041
rs871677	11	8738843	0.3495	0.00903691	ST5_5upstream:intronic:non-coding intronic:3downstream	0.09783
rs7649206	3	73265003	0.4733	0.00865529	no gene region	0.08505
rs11082420	18	42593794	0.427	0.00891378	SETBP1_intronic	0.0993
rs74030450	15	92604314	0.06137	0.0132465	SLCO3A1_non-coding intronic:intronic	0.08935
rs6547214	2	78960901	0.6207	0.00801983	no gene region	0.5659
rs7301202	12	80556607	0.4734	0.00459812	no gene region	0.831
rs12664593	6	143408331	0.001784	0.00265548	AIG1_intronic	0.0362
rs2685029	3	104370647	0.4283	0.00952319	no gene region	0.08228
rs2516624	10	6259239	0.8697	0.00855037	PFKFB3_intronic	0.04047
rs465208	9	138437272	0.4198	0.0111003	OBP2A_5upstream	0.1874
rs9913024	17	6306509	0.7313	0.0055165	AIPL1_intronic	0.009901
rs6681674	1	5424374	0.06434	0.00732804	no gene region	0.2225
rs77985864	7	4509627	0.02523	0.00357276	no gene region	0.3094
rs812334	3	77701070	0.489	0.012939	ROBO2_3downstream	0.06854
rs12672350	7	9119154	0.43	0.00718119	no gene region	0.1442
rs9930978	16	12803673	0.6035	0.00475102	CPPED1_intronic	0.03309
AX-30823381	12	56845358	0.3887	0.012009	MIP_intronic:3downstream	0.02399
rs7826437	8	72456571	0.6033	0.00102447	RP11-1102P16.1_intronic:non-coding intronic	0.01375
rs2849683	21	43075687	0.6878	0.00405729	no gene region	0.05292
rs77467280	19	46614311	0.1024	0.00650445	AC007193.6_non-coding intronic,CTC-344H19.6_3downstream	0.0004232
rs3853483	5	141962502	0.1484	0.00573939	AC005592.2_non-coding intronic	0.2021
rs513783	20	4324820	0.4678	0.00374991	no gene region	0.2323
rs16989351	20	39457324	0.2053	0.00898003	no gene region	0.1509
rs1881227	12	89038800	0.7509	0.00465088	no gene region	0.01637
rs12804771	11	133220944	0.2883	0.0128804	OPCML_intronic:non-coding intronic	0.004471
rs11109370	12	98563249	0.3297	0.00668739	RP11-690J15.1_non-coding intronic	0.2827
rs57682151	3	33134079	0.02593	0.00299486	TMPPE_3utr,GLB1_non-coding intronic:intronic	0.003923
rs20556	7	107593989	0.6694	0.00314365	LAMB1_5upstream:coding:non-coding	0.04307
rs1768869	9	9794545	0.7281	0.00243729	PTPRD_intronic	0.07063
rs6005483	22	27899500	0.1569	0.010403	no gene region	0.05242
rs7545687	1	7997183	0.1621	0.00839448	TNFRSF9_intronic:5upstream	0.08249
rs1997933	6	97537182	0.3719	0.0132999	KLHL32_intronic	0.2153
rs2269189	21	38074090	0.3947	0.00474904	AP000697.6_5upstream,SIM2_intronic:non-coding intronic	0.001723
rs7201885	16	9732480	0.8258	0.00279547	no gene region	0.2545
rs4273458	4	24472012	0.5769	0.00478396	no gene region	0.7445
rs28513	19	54699386	0.5305	0.00269921	TSEN34_3downstream,CTD-3093M3.1_3downstream	0.08455
rs1335385	9	76017507	0.2661	0.00218715	no gene region	0.02517
rs229489	22	37557962	0.3647	0.00541977	IL2RB_intronic:non-coding intronic:5utr	0.1309
rs9529140	13	67358909	0.3829	0.00449445	PCDH9_intronic	0.2523
rs10197291	2	19878115	0.6096	0.000594575	no gene region	0.1102
rs16865204	2	224653657	0.05078	0.00711827	AP1S3_intronic	0.2134
rs10281498	7	20125192	0.1759	0.00267542	AC005062.2_non-coding intronic	0.5076
rs12417936	11	72272234	0.1816	0.000917678	no gene region	0.1458
rs61870543	10	129480530	0.1213	0.00444944	no gene region	0.03332
rs73563938	16	60581053	0.6235	0.00720734	no gene region	0.5557
rs259455	3	22049720	0.7875	0.00129541	ZNF385D_non-coding intronic	0.04573
rs2120576	12	93230189	0.1122	0.000763285	EEA1_intronic	0.2559
rs6716178	2	159667328	0.2957	0.00195557	DAPL1_intronic	0.091
rs56082707	17	55088689	0.4388	0.00142494	no gene region	0.3489
rs117579927	11	118249529	0.002452	0.00506279	UBE4A_intronic:5utr	0.06568
rs117808994	3	189319766	0.001847	0.00372646	no gene region	0.3392
rs78780313	5	5122445	0.0008279	0.00337592	no gene region	0.0239
rs2267193	22	33746526	0.1955	0.00249939	LARGE_intronic	0.0304
rs2427384	20	61318035	0.8225	0.00246022	SLCO4A1_3downstream	0.3512
rs55857959	3	11153484	0.3374	0.00129123	no gene region	0.00833
rs1369233	7	130704600	0.9483	0.00185342	LINC-PINT_non-coding intronic	0.1079

## Sheet: term LBW model (4)
Paternal SNP array data (JPAv2), RFE, Logistic, F1-score=0.70
Variants	Chromosome number	Position	gnomAD allele frequency	Feature importance	Gene types and nearest gene names	GWAS P-Value
rs9567363	13	44659199	0.009944	7.32033e-05	no gene region	0.0142
rs4333244	4	187979306	0.6186	0.000552337	RP11-696F12.1_5upstream	0.5359
rs905938	1	154991389	0.2418	0.000502777	ZBTB7B_3downstream,DCST2_non-coding intronic:intronic	0.4025
rs59155864	22	50146082	0.1486	2.85905e-05	no gene region	0.5035
rs80221057	5	61137541	0.001529	0.000209297	no gene region	0.02044
rs10852908	17	1915480	0.3546	0.000285659	RTN4RL1_intronic	0.06312
rs7195057	16	83266919	0.3969	7.59838e-06	CDH13_non-coding intronic:intronic	0.0581
rs72834271	2	117049571	0.09898	0.000612924	no gene region	0.03805
rs174431	X	117995786	0.5287	0.00231362	RP4-562J12.2_non-coding intronic	0.1336
rs2350822	10	86930900	0.7218	0.000825051	no gene region	0.2914
rs1352154	16	6215247	0.5511	0.00182361	RBFOX1_intronic:non-coding intronic,RP11-420N3.2_non-coding intronic	0.1184
rs75907879	1	16170903	0.09035	0.000932364	RP11-169K16.9_non-coding intronic	0.2894
rs12503542	4	7377562	0.711	0.000159666	SORCS2_intronic	0.06356
rs10495595	2	12406806	0.2646	0.00289595	AC096559.1_non-coding intronic	0.1271
rs1554943	21	42179499	0.4451	0.00109014	DSCAM_intronic	0.008088
rs117861990	8	72530030	0.001847	1.21002e-05	no gene region	0.0001928
rs2871164	4	181286235	0.04321	0.00217252	no gene region	0.001652
rs12447019	16	56699756	0.4418	0.0018076	MT1G_3downstream	0.01227
rs6757093	2	147531217	0.4444	0.000242694	no gene region	0.1258
rs4949213	1	32017993	0.4489	0.000328119	no gene region	0.03273
rs7864039	9	137927576	0.4502	0.0021279	no gene region	0.02389
rs3767139	1	22197336	0.2286	0.00282488	HSPG2_intronic:3downstream	0.05215
rs7192798	16	76844155	0.2673	0.000473801	CTD-2336H13.2_non-coding intronic	0.1087
rs2237935	11	17875050	0.002963	0.00159755	SERGEF_intronic:non-coding intronic	0.005559
rs13258413	8	53248420	0.1864	0.00133905	ST18_intronic:non-coding intronic	0.4477
rs1604553	3	2431546	0.1019	0.000534073	CNTN4_intronic	0.2996
rs886293	11	17462220	0.7175	0.00158365	ABCC8_intronic:non-coding intronic	0.01661
rs7648959	3	159562497	0.3528	0.0012971	SCHIP1_intronic:non-coding intronic,IQCJ-SCHIP1_intronic	0.0003377
rs117160251	2	211000137	0.001147	0.000716327	KANSL1L_intronic	0.01156
rs7757134	6	110685093	0.7879	0.00117697	no gene region	0.0184
rs4860480	4	63534869	0.8117	0.00123433	no gene region	0.01432
rs75912785	15	26115699	0.0008282	0.000190202	RP11-2C7.1_non-coding intronic	0.2812
rs41317118	12	72425624	0.002294	0.000320682	TPH2_3utr:non-coding intronic	0.2145
rs10936688	3	171173555	0.7372	0.00123287	TNIK_intronic	0.3379
rs76336119	13	87596653	0.005671	0.000173871	no gene region	0.0598
rs116978545	6	94139192	0.005987	9.41402e-07	no gene region	0.283
rs956046	2	21768457	0.9064	0.000338601	AC011752.1_non-coding intronic,AC067959.1_non-coding intronic	0.4441
rs11646835	16	11613169	0.2925	0.000400945	CTD-3088G3.8_intronic	0.2096
rs4661028	1	157322310	0.1138	0.00149005	no gene region	0.085
rs4427661	13	106360957	0.77	0.000367234	LINC00343_3downstream:non-coding intronic	0.1928
rs77400269	11	76257839	6.368e-05	0.000362551	C11orf30_intronic:3downstream	0.02488
AX-14855501	5	116431900	0.09997	4.48426e-05	no gene region	0.1423
rs3109181	3	192110757	0.5776	0.00141744	FGF12_intronic	0.1355
rs2070759	12	90017736	0.494	0.000320512	ATP2B1_intronic	0.1425
rs8104972	19	15022122	0.5874	0.0005239	no gene region	0.3537
rs10945475	6	168553244	0.5758	0.0021009	no gene region	0.3912
rs2838917	21	46839904	0.6185	0.000637202	COL18A1_intronic,COL18A1-AS1_non-coding	0.4158
rs7232502	18	74727618	0.3555	0.000521773	MBP_3utr:intronic:non-coding intronic:3downstream	0.04577
rs117969645	10	130578380	0.003216	0.00152845	no gene region	0.03628
rs11869207	17	3689826	0.3517	0.000577056	ITGAE_intronic	0.01445
rs4827335	X	37998506	0.04847	0.00227543	TM4SF2_intronic	0.006621
rs137865684	5	78933451	0.003031	0.000707853	PAPD4_intronic	0.02464
rs79133056	5	129351405	0.006815	0.000836909	CHSY3_intronic:non-coding intronic	0.1123
rs2239159	12	6172348	0.3699	0.00211679	VWF_non-coding intronic:intronic	0.08393
rs68030076	6	99508112	0.3064	0.000709594	no gene region	0.4253
rs4845671	1	154755126	0.3902	0.00211027	KCNN3_intronic	0.04005
rs113575506	3	131435724	0.03307	0.000600661	CPNE4_intronic:non-coding intronic	0.07877
rs2236135	14	23595721	0.1888	0.00173608	SLC7A8_3utr:non-coding:3downstream	0.1023
rs11236687	11	75999563	0.7363	0.00219191	no gene region	0.00342
rs16905212	8	135669222	0.2912	0.00327721	ZFAT_non-coding intronic:intronic	0.401
rs76887092	3	25298474	0.001434	0.000959924	RARB_intronic	0.01109
rs423367	19	54525025	0.4309	0.00248022	no gene region	0.07652
rs4761877	12	52807361	0.2608	0.000411341	RP11-1020M18.10_non-coding intronic,KRT124P_3downstream	0.03326
rs78549014	2	98432038	0.000107	0.000112719	TMEM131_intronic	0.05695
rs9324258	13	112690638	0.7488	0.000462417	no gene region	0.4163
AX-12523479	17	46802008	N/A	0.000676859	PRAC2_non-coding,HOXB13_3downstream,MIR3185_5upstream	0.08882
rs2812234	13	51287814	0.4261	0.0023621	DLEU7_non-coding intronic:intronic,DLEU1_non-coding intronic	0.1024
rs7400099	13	44804480	0.2307	0.00120345	SMIM2-AS1_non-coding intronic	0.2537
rs115026238	7	41247117	0.005191	0.00116515	no gene region	0.00949
rs35664307	3	177171071	0.3025	4.04589e-05	LINC00578_non-coding intronic	0.9295
rs1902625	11	117291793	0.4164	0.00028565	no gene region	0.2821
rs8007059	14	96592891	0.74	0.000589882	no gene region	0.1434
rs912656	13	22375647	0.2474	0.000448606	no gene region	0.04361
rs9325562	10	120970543	0.3746	0.000513498	GRK5_intronic,GRK5-IT1_non-coding intronic,RN7SL749P_5upstream	0.001962
rs768162	8	16971390	0.6376	0.000355535	MICU3_intronic	0.1947
rs113690138	5	12943412	0.003834	0.00091436	RP11-419C19.2_non-coding intronic	0.04557
rs13340246	4	166485167	0.3776	9.60621e-05	no gene region	0.03505
rs17713000	17	5684838	0.5654	0.00181758	WSCD1_non-coding intronic:intronic	0.000506
rs6681674	1	5424374	0.06434	0.00193324	no gene region	0.2225
rs12586178	14	54795767	0.002579	0.000258791	no gene region	0.2183
rs12786494	11	61801006	0.2594	0.00129734	no gene region	0.03852
rs72622793	4	35082150	0.3352	0.00110993	no gene region	0.3076
rs3172008	2	26678040	0.1178	0.00105335	OTOF_3downstream,DRC1_3downstream:coding	0.5912
rs140040693	4	76896921	0.000191	4.06938e-05	SDAD1_non-coding:3utr:coding:3downstream	0.2098
rs117993965	16	50123496	0.02633	0.000813954	HEATR3_intronic:non-coding intronic	0.06549
rs28547903	16	12916956	0.08941	0.00103359	no gene region	0.1294
rs720674	8	72573413	0.4088	0.000473975	no gene region	0.05253
rs117643271	3	85699766	0.004616	0.000564909	CADM2_intronic	0.01892
rs2307068	3	4532960	0.359	0.00021187	ITPR1-AS1_non-coding,ITPR1_5upstream	0.007209
rs2520597	7	114681254	0.1866	0.000507467	no gene region	0.05212
rs10248721	7	19215459	0.2545	2.629e-05	no gene region	0.01178
rs7221459	17	76290245	0.358	0.000289311	no gene region	0.02033
rs12252779	10	30835548	0.06171	0.000475822	no gene region	0.02309
rs732428	17	6969063	0.1759	0.000681084	no gene region	0.2455
rs4835624	4	145125961	0.6461	0.000757144	no gene region	0.2495
rs11248979	1	25399474	0.4082	0.00177428	RP4-799D16.1_non-coding intronic	0.08658
rs62079697	17	34393028	0.08385	0.00176746	CCL18_intronic	0.05342
rs80016402	10	100876650	0.00393	0.0030692	HPSE2_intronic	0.192
rs2215935	7	78116833	0.2594	0.000769403	MAGI2_non-coding intronic:intronic,AC007237.2_3downstream	0.1854
rs11992166	8	26599476	0.4394	0.00179264	no gene region	0.003023
rs16923139	9	5395020	0.005606	0.000693237	no gene region	0.08799
rs4329658	11	100153685	0.7429	0.00274075	CNTN5_intronic:non-coding intronic	0.08896
rs6987154	8	122372997	0.38	0.00139279	no gene region	0.01202
rs9507788	13	27345915	0.6303	8.88294e-05	no gene region	0.07965
rs2917735	7	2624428	0.5615	0.000918531	IQCE_3downstream:non-coding intronic:intronic	0.02158
rs79047700	19	50705636	0.1138	0.000294154	MYH14_5upstream:intronic	0.08408
rs494965	11	120053650	0.4514	0.0011571	TRIM29_intronic	0.2314
rs11073504	15	97302676	0.5009	0.0015838	FAM149B1P1_3downstream	0.02018
rs541855	3	127496076	0.7049	0.000776166	MGLL_non-coding intronic:intronic	0.05234
rs2402214	14	93359021	0.4757	0.000993527	RP11-862G15.1_non-coding:non-coding intronic	0.0749
rs76831614	12	94199677	0.07946	0.000180457	CRADD_non-coding intronic:intronic	0.0714
rs113172246	9	106389331	0.02046	0.000166466	no gene region	0.001461
rs4131775	1	161258194	0.1394	0.000970539	no gene region	0.0566
rs10002887	4	66256159	0.2599	0.000148079	EPHA5_intronic	0.2801
rs2014611	7	152180687	0.6634	0.000840878	no gene region	0.1925
rs73584072	14	21298442	0.03104	0.00209148	no gene region	0.03279
rs74433833	2	216550905	0.004588	0.000885978	AC012668.2_non-coding intronic,LINC00607_non-coding intronic	0.1604
rs16903021	5	14024736	0.2765	0.00133509	no gene region	0.05093
rs62168357	2	123202652	0.1706	0.00252254	no gene region	0.01692
rs4742762	9	101855570	0.7925	9.81601e-05	no gene region	0.03218
rs2267567	18	9802893	0.4242	0.00106051	RAB31_non-coding intronic:intronic	0.1422
rs7706191	5	7632077	0.1333	0.000748535	ADCY2_intronic:non-coding intronic	0.04004
rs9844549	3	179146844	0.315	0.000852692	GNB4_intronic	0.0684
rs758481	19	705302	0.4361	0.00187059	no gene region	0.1325
rs12668175	7	55178579	0.0902	0.00062036	EGFR_non-coding intronic:intronic	0.6621
rs10739815	9	104563211	0.3085	0.000502342	no gene region	0.191
rs12436800	14	89606136	0.3973	0.000385851	FOXN3_intronic	0.1918
rs2269493	4	2428463	0.3091	0.000837099	RP11-503N18.1_non-coding intronic:non-coding	0.02657
rs458862	4	189545959	0.4781	0.00207541	LINC01060_non-coding intronic	0.1431
rs1028394	20	6860895	0.3221	0.00122891	no gene region	0.3731
rs16965448	15	37963885	0.2166	0.00194368	no gene region	0.6273
rs11159077	14	74871485	0.5845	0.00105077	SYNDIG1L_3downstream	0.001384
rs4073203	22	44696374	0.5691	0.00196687	KIAA1644_intronic	0.01339
rs61190376	2	17318854	0.1206	0.00197026	no gene region	0.1415
rs7148185	14	24520604	0.5758	0.000813358	LRRC16B_5upstream,RP11-468E2.9_3downstream	0.206
rs117790665	10	108700106	0.001306	0.000531151	SORCS1_intronic	0.02453
rs150305672	X	104803925	0.0142	0.000658524	IL1RAPL2_intronic	0.000466
rs7995672	13	108049169	0.1284	0.00170748	FAM155A_intronic	0.04904
rs9818714	3	133957279	0.1432	0.00224685	RYK_intronic	0.02977
rs1824978	3	22117532	0.1173	0.000427357	ZNF385D_non-coding intronic	0.5471
rs117639093	5	15001739	0.00156	0.00064831	no gene region	0.1276
rs734031	9	2169898	0.1055	0.00341026	SMARCA2_intronic	0.001608
rs1499497	3	65638872	0.8888	0.000517338	MAGI1_intronic:non-coding intronic	0.192
rs6557525	6	150763119	0.8012	0.0001757	no gene region	0.1313
rs7703905	5	180094097	0.5061	0.00347946	no gene region	0.02428
rs7943646	11	112459701	0.0314	0.000452475	RP11-65M17.3_non-coding intronic	0.09116
rs620925	6	16809107	0.1139	0.000156795	no gene region	0.1801
rs9572719	13	71905517	0.1612	0.00148798	no gene region	0.03265
rs1784516	11	132584428	0.2229	0.000361383	OPCML_non-coding intronic:intronic	0.135
rs35719208	8	105966314	0.1586	0.000339853	RP11-127H5.1_intronic	0.1187
rs117638104	10	96678047	0.00357	0.00100693	no gene region	0.08528
rs309705	4	177427340	0.2795	0.000918738	no gene region	0.1893
rs7817940	8	16767192	0.9647	0.000658332	RP11-13N12.1_non-coding intronic	0.039
rs12202943	6	168700846	0.1204	0.00115745	RP11-503C24.6_non-coding,DACT2_intronic	0.1589
rs10937705	4	6183184	0.6946	0.000940703	JAKMIP1_intronic	0.007474
rs9959483	18	74710068	0.1	9.2623e-05	MBP_non-coding intronic:intronic	0.1657
rs35255405	18	75097238	0.05829	0.000801172	no gene region	0.006483
rs78150523	17	32385200	3.185e-05	0.000124072	ASIC2_intronic	0.1356
rs2822792	21	15955648	0.7323	0.00231961	SAMSN1_5utr,SAMSN1-AS1_non-coding intronic	0.02389
rs6796546	3	37862718	0.5289	0.00161298	AC093415.2_5upstream:non-coding intronic:non-coding,ITGA9_3downstream:3utr	0.4176
rs6040233	20	10889931	0.3515	0.00170614	RP11-103J8.1_non-coding,RP4-697P8.3_5upstream	0.03279
rs117144588	14	91366912	0.0009236	0.000149527	RPS6KA5_intronic:3downstream	0.1159
rs11059285	12	128114656	0.007422	0.000548546	RP11-526P6.1_3downstream	0.01462
rs2189480	12	48263828	0.3836	0.00063485	VDR_intronic	0.06528
rs13004805	2	23227284	0.3615	0.00140314	no gene region	0.005376
rs5983409	X	92393887	0.1367	0.000141326	no gene region	0.125
rs1792205	11	71018309	0.4152	0.00071939	no gene region	0.003448
rs10064410	5	153772161	0.5563	0.000231199	SAP30L-AS1_non-coding:non-coding intronic,GALNT10_intronic:non-coding intronic	0.278
rs13426205	2	71172651	0.1656	0.000882025	AC007040.7_non-coding intronic,ATP6V1B1_intronic,AC007040.11_3downstream:intronic	0.1424
rs4839620	3	142921964	0.28	0.00085612	no gene region	0.3342
rs117265893	6	137057119	0.0009883	0.00101841	MAP3K5_intronic	0.02446
rs11256268	10	9637656	0.644	0.000236915	no gene region	0.286
rs76718993	14	81773681	0.0007325	0.000553492	STON2_intronic:non-coding intronic	0.02189
rs1405067	7	109325561	0.4907	0.000618995	no gene region	0.02603
rs10102065	8	98878184	0.3247	0.00116147	RPS23P1_3downstream	0.0352
rs35093122	10	27288449	0.1156	0.00114188	ANKRD26_intronic	0.6743
rs72613652	21	46484612	0.2337	0.00215237	no gene region	0.2573
rs117200216	2	70821341	0.0009886	0.000967366	no gene region	0.001878
rs2072501	19	57132968	0.2127	0.00341681	ZNF71_coding	0.0003932
rs4656984	1	161078909	0.7043	0.000288634	PFDN2_non-coding intronic:intronic	0.3278
rs1567675	2	2403590	0.3925	0.00106905	no gene region	0.1951
rs9392086	6	5664198	0.6697	0.00195084	RP1-256G22.2_3downstream,FARS2_intronic	0.3736
rs3788631	22	45195462	0.002905	0.000112409	ARHGAP8_intronic:non-coding intronic,PRR5-ARHGAP8_non-coding intronic:intronic	0.01628
rs635897	1	62896419	0.5802	0.000754159	no gene region	0.000665
rs1340771	1	70236419	0.5766	0.0014859	LRRC7_intronic	0.01863
rs4353774	3	25141824	0.5646	0.000835466	AC133680.1_non-coding intronic	0.5298
rs194231	5	171104059	0.8782	0.002316	no gene region	0.06966
rs149400589	X	3679254	0.4911	8.85093e-05	no gene region	0.003354
rs74720200	10	90216714	0.01357	0.00036701	RNLS_non-coding intronic:intronic	0.06616
rs11515452	9	103501697	0.05453	0.000466486	no gene region	0.0173
rs13355978	5	1935573	0.5147	0.000562843	RP11-259O2.1_non-coding intronic	0.02147
rs9911180	17	6739674	0.07024	0.000337772	no gene region	0.3112
rs7862337	9	129525468	0.6566	0.00161385	no gene region	0.1849
rs10033615	4	170901019	0.2466	0.000806593	RP11-6E9.4_5upstream	0.289
rs12598418	16	57114015	0.1943	0.00021426	NLRC5_5upstream:non-coding intronic:intronic	0.1084
rs149745767	7	138774010	0.0008287	0.00105918	ZC3HAV1_intronic	0.1643
rs117329408	16	48580807	0.0005095	0.00102171	N4BP1_intronic:non-coding intronic:5upstream	0.01798
rs11110455	12	101065397	0.5326	0.000395696	no gene region	0.2685
rs117284681	7	34807332	0.001594	0.00149686	NPSR1-AS1_non-coding intronic,NPSR1_intronic	0.02909
AX-14012022	2	71870625	0.01771	0.00146172	DYSF_non-coding intronic:intronic	0.3821
rs62475298	7	141876198	0.1134	0.000722924	RP11-1220K2.2_non-coding intronic:intronic	0.03187
rs75409165	13	72331393	0.003319	0.000907415	DACH1_intronic	0.008245
rs16966142	16	89851033	0.1457	0.00044029	FANCA_intronic	0.2887
rs117053184	19	13811838	0.001497	0.00130959	no gene region	0.001253
rs11596011	10	133834532	0.3888	0.00061557	no gene region	0.03412
rs150505514	13	65079359	0.002166	0.00034201	no gene region	0.0541
rs17067084	6	106924024	0.1035	0.00188569	no gene region	0.000861
rs6104578	20	10309098	0.6941	0.000187152	SNAP25-AS1_non-coding intronic	0.3336
rs1391933	3	3003351	0.431	0.000415099	CNTN4_intronic:non-coding intronic	0.01354
rs28593611	9	91280461	0.04997	0.000581584	no gene region	0.2012
rs598817	20	776374	0.3988	0.00202873	no gene region	0.01856
rs1227238	10	66587681	0.4113	0.000250999	ANXA2P3_3downstream	0.03323
rs12660074	6	16449405	0.4299	0.000680514	ATXN1_intronic:non-coding intronic	0.001799
rs3826061	16	88927221	0.4161	0.0013511	PABPN1L_3downstream,TRAPPC2L_intronic:non-coding intronic:3downstream:3utr	0.02158
rs78391275	5	118565580	0.07388	0.000691995	DMXL1_intronic:non-coding intronic	0.5258
rs17597375	2	139429391	0.02006	0.000625109	NXPH2_intronic	0.005564
rs147642188	1	7459587	0.0004139	0.000218914	CAMTA1_intronic	0.3474
rs117462486	6	35198438	0.001466	0.000438849	SCUBE3_intronic	0.09134
rs145050620	8	133950537	0.0009874	0.000634104	TG_intronic	0.02744
rs1027269	9	94368561	0.4852	0.00101615	ROR2_intronic	0.3166
rs3842888	1	180129205	0.7029	5.73377e-05	QSOX1_intronic	0.02127
rs76403033	11	128769387	0.07495	0.00063063	C11orf45_3downstream,KCNJ5_intronic	0.3891
rs1955086	2	222692046	0.2959	0.000317964	no gene region	0.08049
rs6767523	3	30656916	0.5688	0.000517254	TGFBR2_intronic	0.1487
rs10985564	9	124967910	0.5206	0.00152343	LHX6_intronic	0.05133
rs17058713	6	99040065	0.2563	0.00220595	no gene region	0.08125
rs144533272	X	133309449	0.0001378	0.000507176	no gene region	0.004487
rs76709439	2	161098605	0.002676	0.000157911	ITGB6_non-coding intronic	0.4782
rs421439	21	20394231	0.3103	0.000288337	no gene region	0.1335
rs6921169	6	11851566	0.559	0.000565999	no gene region	0.04498
rs4901900	14	59607513	0.2531	0.000418646	no gene region	0.2693
rs6787918	3	186009438	0.6951	0.00123326	DGKG_intronic:non-coding intronic	0.003228
rs35212009	17	9655940	0.444	0.000484755	no gene region	0.4028
rs1151454	13	112140159	0.552	0.000632355	no gene region	0.05119
rs77927636	12	118302172	0.008184	0.00046382	KSR2_intronic	0.03125
rs3793953	11	83577310	0.4723	0.00119136	DLG2_intronic:non-coding intronic	0.104
rs1651025	5	65644187	0.134	0.00292852	no gene region	0.01788
rs76679044	6	65838695	0.002235	0.00112012	EYS_intronic	0.3214
rs36090891	18	11578217	0.6955	0.00106386	no gene region	0.2245
rs7916855	10	124122430	0.3761	0.000856451	no gene region	0.1922
rs781296	3	65243978	0.6432	0.000277951	no gene region	0.0373
rs5927111	X	32927741	0.4933	0.00105609	DMD_non-coding intronic:intronic	0.004974
rs77466360	16	56476252	0.0005095	6.05776e-05	NUDT21_intronic	0.003981
rs79836894	3	154651500	0.006592	0.00142991	no gene region	0.5533
rs11240694	1	204157973	0.2931	0.00280307	KISS1_3downstream	0.005345
rs113914846	18	64877777	0.4867	0.00104001	no gene region	0.418
rs1527931	8	117274605	0.1455	0.000163356	LINC00536_non-coding intronic	0.001412
rs72821483	5	165889102	0.06237	0.00125971	no gene region	0.003072
rs2728804	12	17564072	0.69	0.00140905	no gene region	0.2925
rs3025039	6	43752536	0.1345	0.000363848	VEGFA_3downstream:3utr:non-coding	0.5984
rs17710639	5	17808002	0.4888	0.000792212	RP11-454P21.1_non-coding intronic	0.1261
rs2929654	15	39049241	0.6764	0.0010572	RP11-326N17.1_non-coding intronic	0.1693
AX-16197459	9	23728276	0.3552	0.00117527	ELAVL2_intronic	0.1946
rs62546065	9	74053654	0.05432	0.00127206	TRPM3_intronic:non-coding intronic	0.1449
rs6520756	X	41361670	0.7471	0.000202012	no gene region	0.005892
rs7710144	5	91990116	0.108	0.00157537	CTC-529L17.1_5upstream,RP11-133F8.2_non-coding intronic	0.01259
rs7692926	4	84017945	0.3141	0.000859749	PLAC8_intronic:non-coding intronic	0.3305
rs150850946	5	163291842	0.002328	0.000161703	no gene region	0.06486
rs16870032	7	13877930	0.2478	0.000322502	no gene region	0.8253
rs17748145	16	9106215	0.3242	0.00311288	no gene region	0.0549
rs3025022	6	43749230	0.7148	0.00102819	VEGFA_non-coding intronic:intronic:non-coding	0.04107
rs759791	2	230368047	0.6326	0.000276199	DNER_intronic	0.1325
rs5935677	X	13915574	0.3541	0.000583466	GPM6B_intronic	0.1651
rs12652010	5	31967283	0.3047	0.000603915	PDZD2_intronic:non-coding intronic	0.05519
rs58521506	21	26049553	0.01565	0.000209361	no gene region	0.1162
rs17761670	2	79647450	0.2779	0.000987038	CTNNA2_intronic	0.115
rs75701130	2	46294222	0.001019	3.01412e-05	PRKCE_intronic	0.05046
rs58619902	13	62802703	0.01176	0.000650701	LINC01075_non-coding intronic	0.3564
rs20556	7	107593989	0.6694	0.00104644	LAMB1_5upstream:coding:non-coding	0.04307
rs117202379	9	6700729	0.001504	0.000414152	no gene region	0.04339
rs11109370	12	98563249	0.3297	0.000639341	RP11-690J15.1_non-coding intronic	0.2827
rs12214790	6	9600226	0.1005	0.000570156	OFCC1_5upstream:intronic	0.009941
rs1028564	11	33162009	0.5674	0.00263159	CSTF3_non-coding intronic:intronic:3downstream	0.1408
rs4975794	5	2015330	0.3402	0.00165656	no gene region	0.4008
rs9310143	3	69305113	0.2581	0.000256557	FRMD4B_non-coding intronic:intronic	0.03179
rs77301073	14	26201928	3.6e-05	0.000765714	no gene region	0.5892
rs117770281	12	1500184	0.0009234	0.000429433	RP5-951N9.1_non-coding,ERC1_non-coding intronic:intronic	0.2017
rs4789694	17	80428099	0.2243	0.000725309	NARF_intronic:non-coding intronic:3downstream	0.8171
rs4696608	4	155773993	0.4405	0.000497529	no gene region	0.09183
rs74767208	6	25410587	0.1072	0.000489368	LRRC16A_intronic:non-coding intronic	0.02572
rs7093457	10	54671654	0.6088	0.00205532	no gene region	0.2666
rs1174851	7	53112503	0.08617	0.00121345	no gene region	0.04518
rs3848044	13	90854754	0.3338	0.000138018	no gene region	0.2888
rs3773912	3	152180137	0.5716	0.000275503	MBNL1_non-coding intronic:intronic,RP11-362A9.3_non-coding intronic	0.6518
rs7826437	8	72456571	0.6033	0.000204523	RP11-1102P16.1_non-coding intronic:intronic	0.01375
rs147318419	X	30255448	0.000185	0.000674984	MAGEB3_3utr	0.001459
rs10854122	19	13284603	0.7395	0.000855331	no gene region	0.08766
rs73386696	12	106659932	0.02424	0.000551797	CKAP4_non-coding intronic:intronic	0.2326
rs76113587	3	6819052	0.005445	0.00015507	GRM7_intronic,GRM7-AS3_non-coding intronic	0.4574
rs11200718	10	85642645	0.2136	0.00192906	no gene region	0.1794
rs7590420	2	44260752	0.9025	0.00119138	no gene region	0.01196
rs148991973	6	20934112	0.0008641	0.000929718	CDKAL1_intronic	0.1421
rs17451107	3	156797609	0.3746	0.000604376	LINC00880_3downstream,RP11-6F2.5_5upstream	0.4014
rs6738997	2	222861275	0.2343	0.000743717	no gene region	0.1566
rs12901610	15	85465873	0.08256	0.00127121	SLC28A1_intronic	0.2165
rs150630853	7	69209424	0.003886	0.00143966	AUTS2_intronic	0.0006396
rs10889407	1	63601515	0.5233	1.40814e-06	no gene region	0.377
rs35621834	5	13870836	0.1169	0.000438183	DNAH5_intronic,CTB-51A17.1_non-coding intronic	0.3812
rs4706422	6	71013722	0.2283	0.00117034	COL9A1_5upstream	0.03273
rs73178553	7	100801415	0.2351	0.0015874	MIR4653_5upstream,AP1S1_intronic	0.008587
rs9285163	13	21926900	0.4577	0.000710048	no gene region	0.1273
rs11082420	18	42593794	0.427	0.000738621	SETBP1_intronic	0.0993
rs72678531	1	67798445	0.1649	7.00186e-05	IL12RB2_intronic	0.3664
rs1806132	5	9190598	0.2002	0.000263908	SEMA5A_intronic	0.0864
rs118033784	17	59215438	0.0005734	9.52144e-05	BCAS3_intronic:non-coding intronic	0.4819
rs7927483	11	133590335	0.5924	2.83771e-05	no gene region	0.1315
rs10099734	8	58779457	0.4073	0.000641266	no gene region	0.2896
rs525216	4	13118169	0.5083	0.00247788	no gene region	0.04213
rs7258128	19	54177273	0.439	0.000685844	MIR1323_3downstream,MIR498_5upstream,MIR520E_5upstream	0.04557
rs72978357	3	133630044	0.03105	0.00105957	no gene region	0.2027
rs11683598	2	79603321	0.3015	9.21956e-06	CTNNA2_intronic	0.02952
rs78887069	16	24346021	0.0006051	0.000387776	SNORA1_5upstream,CACNG3_intronic	0.004258
rs648455	6	10515139	0.08408	0.000446517	GCNT2_non-coding intronic:intronic,RP11-360O19.1_non-coding,RP11-360O19.4_5upstream	0.038
rs11991673	8	8730142	0.1359	0.0007216	MFHAS1_intronic	0.01697
rs146165326	11	85728797	0.0005732	2.9133e-05	PICALM_non-coding intronic:intronic	0.03547
rs9397501	6	152632750	0.8555	0.000563957	SYNE1_5upstream:intronic:non-coding intronic	0.1338
rs235193	20	57544274	0.4427	0.00232204	no gene region	0.03011
rs6863609	5	14543840	0.02153	0.000728323	no gene region	0.009775
rs76372350	8	78742972	0.00172	0.000734149	no gene region	0.07119
rs35019970	2	183689708	0.2782	0.00116116	no gene region	0.05601
rs6444493	3	190776997	0.495	0.00152692	no gene region	0.03252
rs141971677	10	9446906	0.003634	0.000296825	no gene region	0.2653
rs1341455	1	241557595	0.3069	1.40525e-05	no gene region	0.2
rs9400272	6	109616762	0.4186	0.000427531	CCDC162P_non-coding	0.009667
rs77240107	17	50380859	0.01799	0.000422184	no gene region	0.2378
rs2553656	8	68665932	0.5	0.00214872	no gene region	0.02776
rs6047006	20	20694965	0.09148	9.89719e-05	RALGAPA2_5upstream	0.178
rs17034641	2	46372644	0.1502	0.000868839	PRKCE_non-coding intronic:intronic	0.0547
rs2581860	2	164395335	0.5812	0.000754474	no gene region	0.01337
rs80076054	2	86784496	0.001592	0.00128557	CHMP3_intronic:non-coding intronic,RNF103-CHMP3_intronic	0.0005117
rs78249975	5	73510233	0.008269	0.000570337	no gene region	0.5295
rs9553939	13	27533642	0.4724	0.000718899	no gene region	0.1141
rs2927448	19	45287849	0.1882	0.000900325	CBLC_intronic	0.04477
rs7943722	11	119252448	0.2305	0.000541808	RP11-334E6.3_3downstream,USP2-AS1_5upstream,USP2_5upstream	0.6738
rs76142550	4	109561868	0.008701	0.000707151	no gene region	0.005094
rs10905284	10	8115362	0.455	0.00033662	GATA3_non-coding intronic:intronic	0.00956
rs12660368	6	151562420	0.007297	0.000189428	AKAP12_intronic	0.3857
rs1034057	1	193462561	0.3244	0.000912194	no gene region	0.1348
rs13386664	2	236265496	0.3529	0.00134056	no gene region	0.09318
rs450382	9	106471777	0.4773	0.000621947	no gene region	0.1993
rs76726728	19	45696782	0.01604	0.00108868	MARK4_intronic,AC005779.2_intronic,AC006126.3_intronic	0.206
rs192115404	4	10180988	0.001274	0.000725368	no gene region	0.1889
rs7494064	14	66287910	0.9028	0.000595718	no gene region	0.0006704
rs43007	7	90770662	0.8219	0.00226666	CDK14_intronic	0.05183
rs9845120	3	2554097	0.3258	2.94177e-05	CNTN4_non-coding intronic:intronic	0.819
rs6470189	8	124850733	0.7752	2.30722e-05	no gene region	0.1901
rs9913024	17	6306509	0.7313	0.000211942	AIPL1_intronic	0.009901
rs7991445	13	80599759	0.6128	0.000307556	no gene region	0.3312
rs6785294	3	184391089	0.3854	0.000111519	EIF2B5_intronic	0.008981
rs7759489	6	24950599	0.1987	0.0015284	RP1-245M18.2_3downstream,FAM65B_intronic	0.6654
rs12813682	12	1936988	0.4297	0.00204316	LRTM2_intronic:non-coding intronic:3downstream,CACNA2D4_intronic:non-coding intronic	0.03496
rs76926447	14	31175875	0.07859	0.000664656	SCFD1_intronic:3downstream	0.06088
rs9625191	22	27644841	0.08189	0.00027824	no gene region	0.2727
rs138986806	11	79509939	0.002739	0.00193328	no gene region	0.01097
rs17236391	10	107637740	0.2209	0.000399326	no gene region	0.7352
rs10808564	8	129001597	0.2874	0.00127112	PVT1_non-coding intronic	0.009762
rs476426	1	244133004	0.588	0.00251662	RP11-278H7.1_non-coding intronic	0.04524
rs1436284	8	31282884	0.4335	0.00114612	no gene region	0.5954
rs12543372	8	137279782	0.004749	0.00174287	no gene region	0.03231
rs76628179	4	4558883	0.003632	1.89689e-05	STX18-AS1_non-coding intronic	0.006659
rs7994085	13	44637207	0.6033	0.00154513	no gene region	0.1448
rs76977112	14	65033555	0.0001274	0.000640723	PPP1R36_3downstream:intronic,RP11-973N13.3_non-coding intronic	0.05747
rs1731103	7	144504236	0.4592	0.00132934	TPK1_intronic	0.07433
rs62251799	3	77169257	0.1991	3.83805e-05	ROBO2_intronic	0.3407
rs4857192	3	96045751	0.2966	0.00130556	no gene region	0.6169
rs9652531	15	26042618	0.09597	0.00153361	ATP10A_intronic	0.03202
rs12422259	12	71951975	0.3338	0.00118569	LGR5_non-coding intronic:intronic	0.2114
rs17015603	3	25063554	0.01328	0.000412744	AC133680.1_non-coding intronic,RN7SL216P_5upstream	0.2527
rs4254726	4	165750529	0.3793	0.000928084	no gene region	0.2995
rs8110954	19	53339139	0.4727	0.00141953	ZNF28_intronic	0.1343
rs2704512	10	71550413	0.9046	0.00121038	no gene region	0.5811
rs9606160	22	19788347	0.7847	0.000495787	GNB1L_intronic:non-coding intronic:3downstream	0.5916
rs882428	2	234380123	0.4893	0.000785583	DGKD_3utr	0.04286
rs4875372	8	4492520	0.1362	0.00131432	CSMD1_intronic	0.07349
AX-11426743	5	158077850	0.8164	0.00196773	no gene region	0.02157
rs463598	5	95818668	0.7075	0.000405663	CTD-2337A12.1_non-coding intronic	0.1985
rs78039589	18	65701272	0.001754	0.000326413	no gene region	0.009596
rs117452694	7	7651247	0.001529	0.00018101	no gene region	0.6572
rs76227548	10	85422604	0.0004141	0.000481184	no gene region	0.2287
rs79593586	20	58565699	6.369e-05	0.000697278	CDH26_3downstream:intronic	0.005735
rs74750002	3	110246727	0.001019	0.00034791	RP11-119D18.1_non-coding intronic	0.4857
rs145436396	5	126615470	0.0002868	0.000781929	no gene region	0.2332
rs1123136	12	7847308	0.6495	0.00213497	GDF3_intronic	0.005975
rs7403557	15	27302979	0.5481	0.00134808	GABRG3_intronic	0.0297
rs12106450	21	37804968	0.01781	0.000972668	AP000695.6_non-coding intronic	0.01085
rs12672350	7	9119154	0.43	0.00140666	no gene region	0.1442
rs4775214	15	60137705	0.3499	0.00148399	no gene region	0.04041
rs6852985	4	47110383	0.3182	0.00136756	GABRB1_intronic	0.1268
rs282072	5	99978638	0.5642	0.000307541	no gene region	0.1991
rs76558708	10	28654700	0.01229	0.00060864	no gene region	0.1069
rs1387757	14	63158488	0.4509	0.000568294	no gene region	0.008662
rs78624752	2	201522441	0.0001274	0.000864873	AOX1_intronic:non-coding intronic	0.05067
rs3761674	12	76426877	0.4497	0.000689663	RP11-290L1.2_non-coding intronic,PHLDA1_5utr:5upstream,RP11-290L1.3_3downstream	0.3931
rs1786581	18	11852182	0.1217	0.000829263	CHMP1B_3utr:5upstream,GNAL_intronic,RP11-78A19.3_non-coding intronic	0.1773
rs12591682	15	91705959	0.473	0.000803853	SV2B_intronic:non-coding intronic	0.01299
rs2285875	7	75351959	0.2891	0.000214864	HIP1_non-coding intronic:intronic	0.3298
rs58617803	16	7815066	0.03896	0.00139107	no gene region	0.03807
rs4888854	16	78869460	0.4877	0.00252069	WWOX_intronic	0.1208
rs35121012	7	6775727	0.1861	0.00238756	PMS2CL_non-coding intronic:5upstream	0.003027
rs75285037	8	135031032	0.01475	0.00069137	no gene region	0.02236
rs13207392	6	45496456	0.3614	0.000275723	RUNX2_intronic	0.002368
rs62230181	3	3257495	0.1287	0.00107091	no gene region	0.1288
rs12458217	18	62601780	0.385	5.65325e-05	no gene region	0.04596
rs117576215	15	92890304	0.001529	0.000263465	no gene region	0.01843
rs147254865	X	43291221	0.001246	0.00120737	no gene region	0.007236
rs72631384	17	73648448	0.04275	0.00100249	RECQL5_3downstream:intronic	0.003164
rs12432565	14	94456371	0.07032	0.000476845	no gene region	0.0123
rs6482113	10	20616802	0.191	0.000269541	no gene region	0.3551
rs489581	9	135352697	0.4708	0.000162587	C9orf171_intronic	0.1345
rs2561122	5	38344246	0.57	0.00150679	EGFLAM_intronic,EGFLAM-AS3_3downstream	0.2557
rs56229431	18	68180735	0.1079	0.00060437	RN7SL795P_3downstream	0.05922
rs1049607	1	209788703	0.4403	0.00102735	LAMB3_coding:3downstream,CAMK1G_3downstream	0.412
rs117113937	5	958295	0.00293	0.000653615	RP11-661C8.2_3downstream	0.07615
rs138235483	18	13042247	0.0005412	0.000249917	CEP192_coding:3utr	0.01241
rs3844453	19	54357764	0.6403	0.000190618	AC008753.6_3downstream	0.4698
rs77799448	10	124929372	0.009209	0.000850714	RP11-162A23.5_3downstream	0.01145
rs4750657	10	15533570	0.2205	0.00015327	no gene region	0.2527
rs4936105	11	130352545	0.395	0.000779419	no gene region	0.00863
rs7530853	1	20315599	0.5098	1.49686e-05	no gene region	0.1438
rs6899233	5	178591438	0.2712	0.00226016	ADAMTS2_intronic	0.2881
rs581771	11	93974612	0.522	0.000665645	RP11-680H20.2_non-coding intronic	0.8708
rs2289381	2	197626466	0.5821	0.000163837	CCDC150_non-coding intronic,GTF3C3_3downstream	0.2775
rs7594681	2	47224426	0.1051	0.000887363	TTC7A_non-coding intronic:intronic	0.05923
rs13175212	5	81532622	0.4304	0.000565747	ATG10_non-coding intronic:intronic	0.00246
rs2250997	21	29803601	0.5206	0.000138628	no gene region	0.3979
rs16840259	1	240666644	0.1856	0.00104514	GREM2_intronic	0.1006
rs75502574	16	12439699	0.001784	0.000433732	SNX29_intronic	0.04748
rs10859742	12	95131444	0.2798	0.00258091	no gene region	0.3318
rs9469302	6	32872266	0.09501	0.000713823	no gene region	0.01123
rs4722522	7	25802471	0.4498	0.00241774	no gene region	0.051
rs547695	13	110927980	0.6786	0.00132738	COL4A1_intronic	0.3746
rs8396	4	159630817	0.2853	0.00134302	ETFDH_3downstream,PPID_3utr:3downstream	0.1737
rs10146064	14	97963055	0.4139	3.40326e-06	CTD-2506J14.1_non-coding intronic	0.2436
rs10891563	11	113363374	0.2035	0.00144508	no gene region	0.04205
rs957186	1	95939767	0.5542	0.00179225	RP4-617C6.1_5upstream	0.1211
rs4755142	11	106092299	0.6267	0.000502782	no gene region	0.04962
rs116847715	21	35045320	0.004559	0.00190087	ITSN1_intronic:non-coding intronic,AP000304.12_intronic	0.02792
rs304637	4	124134398	0.5969	0.000579748	SPATA5_intronic	0.2332
rs12010301	X	30622922	0.3118	0.00227679	no gene region	0.01751
rs144158115	6	71883559	0.0007966	0.00021169	no gene region	0.02215
rs79885333	13	67997176	0.07397	0.00127407	no gene region	0.002647
rs35920710	11	131784517	0.1425	0.000934369	NTM_intronic:non-coding intronic	0.00612
rs12557182	X	119596913	0.008177	2.07016e-05	LAMP2_intronic	0.0701
rs17329068	15	81315631	0.2745	0.00116213	C15orf26_intronic	0.3298
rs117238018	12	127346661	0.0001	0.00101875	no gene region	0.01875
rs6997547	8	64314162	0.4652	0.00167555	CTD-3046C4.1_non-coding intronic	0.3983
rs2230216	19	863220	0.007149	0.000303018	CFD_coding	0.1596
rs62097457	18	59360621	0.3146	0.000428729	RP11-879F14.1_non-coding intronic	0.1899
rs6697388	1	203767822	0.1498	0.00101667	ZC3H11A_5upstream:3downstream:non-coding intronic:intronic,ZBED6_coding	0.1343
rs4703905	5	81938017	0.281	0.000779685	no gene region	0.04851
rs117242442	2	170749617	0.006305	0.000500162	UBR3_intronic	0.1826
rs3104086	6	98871180	0.3382	0.000310086	no gene region	0.02614
rs12410857	1	79643333	0.01072	0.000801869	no gene region	0.3477
rs10863310	1	217397011	0.3607	0.000777726	no gene region	0.1909
rs1125508	5	39132847	0.4202	0.000488074	FYB_intronic	0.3936
rs60242504	14	97048333	0.04682	0.0007727	no gene region	0.1919
rs12643170	4	148928372	0.5154	0.000873071	ARHGAP10_non-coding intronic:intronic	0.2794
rs2666970	6	398242	0.217	0.00177463	IRF4_3downstream:intronic	0.03404
rs11776097	8	37349928	0.6544	0.00103864	RP11-150O12.1_non-coding intronic	0.03058
rs11643806	16	84291797	0.2052	0.00117038	RP11-558A11.1_non-coding intronic	0.3096
rs72720666	15	47123922	0.1159	0.000136031	no gene region	0.02255
rs7649206	3	73265003	0.4733	0.000486409	no gene region	0.08505
rs74952650	5	73104348	0.05517	0.00145179	ARHGEF28_intronic	0.1145
rs2653517	10	11294858	0.7297	0.00153136	CELF2_intronic	0.1115
rs1523879	2	168194827	0.1069	0.000926343	AC074363.1_non-coding intronic	0.2523
rs16904279	8	91302177	0.3579	0.00153787	LINC00534_non-coding intronic	0.008178
rs79076861	12	75620605	0.003825	0.00103646	no gene region	0.09243
rs6704302	1	200832537	0.07402	0.00105716	RPL34P6_5upstream	0.1456
rs12606791	18	2122642	0.0823	0.00140099	RP11-161I6.2_non-coding intronic	0.01499
rs2903424	4	108121666	0.4473	0.00225997	DKK2_intronic	0.1226
rs1748944	14	96145378	0.8451	0.000291172	RP11-1070N10.6_non-coding intronic,TCL6_non-coding intronic:3downstream	0.1333
rs10059367	5	24852377	0.6961	0.0008716	no gene region	0.1021
rs4984575	15	95921191	0.445	0.000870005	no gene region	0.03765
rs7123311	11	107128065	0.7619	0.000562794	no gene region	0.5145
rs1274214	11	123474531	0.491	0.00141816	GRAMD1B_non-coding intronic:intronic	0.1018
rs2302054	2	242129515	0.0468	6.78215e-05	ANO7_coding	0.000133
rs2313529	9	133634400	0.2311	0.00102953	ABL1_intronic	0.1435
rs7350994	18	66187624	0.2329	0.00196879	no gene region	0.2504
rs6439996	3	141013617	0.3717	0.000470188	ACPL2_3downstream:3utr,RP11-438D8.2_non-coding intronic	0.1033
rs2685029	3	104370647	0.4283	0.00186169	no gene region	0.08228
rs74723176	1	236404156	0.0002549	0.000937112	ERO1LB_intronic	0.1177
rs3735701	8	82644442	0.1995	0.000448644	CHMP4C_5upstream,ZFAND1_5utr:non-coding:intronic:non-coding intronic	0.2663
rs11102107	1	110978923	0.2207	0.00177131	no gene region	0.02466
rs6577913	8	139327776	0.6756	0.00121893	FAM135B_non-coding intronic:intronic	0.002356
rs66914726	5	63736568	0.09631	6.61329e-05	AC016561.1_non-coding intronic	0.01105
rs148549285	1	77143165	0.00102	0.000433782	no gene region	0.03269
rs3749383	3	4738837	0.002134	0.000343585	ITPR1_coding:intronic	0.1435
rs6915774	6	72456662	0.4617	0.000339884	no gene region	0.01371
rs79507519	6	49701017	0.007564	0.000436511	CRISP3_intronic	0.1189
rs10992971	9	96666056	0.0899	0.00143465	no gene region	0.03502
rs16992462	22	33895036	0.307	0.000690214	LARGE_intronic	0.1921
rs6551230	3	19389074	0.7744	0.000682008	KCNH8_5upstream:intronic	0.3139
rs76318740	16	2586538	0.01153	0.000765656	PDPK1_5upstream	0.2857
rs2811675	6	134329997	0.5104	0.00123242	SLC2A12_intronic	0.1683
rs35636518	10	30195630	0.4278	0.000656173	no gene region	0.05539
rs7221329	17	9098228	0.08382	0.000444767	NTN1_intronic	0.1811
rs72625012	3	184234828	0.06335	5.87438e-05	EIF2B5_intronic	0.2072
rs6780355	3	150417593	0.4276	0.000923131	FAM194A_intronic	0.07261
rs56362190	3	11019401	0.3091	0.00175246	no gene region	0.02751
rs78248825	5	166026019	6.369e-05	0.000371766	no gene region	0.2372
rs4870776	8	122598324	0.2342	7.75911e-06	no gene region	0.1596
rs78868550	1	63875835	0.02764	0.00121328	ALG6_intronic	0.2322
rs13123152	4	18758219	0.531	0.00087604	no gene region	0.08752
rs13272004	8	63877008	0.2006	0.00112551	NKAIN3_non-coding intronic:intronic	0.3941
rs9304408	18	48674356	0.3847	0.0017025	no gene region	0.02888
rs591183	1	31101627	0.5855	0.00160081	no gene region	0.001198
rs905676	2	8644432	0.2802	0.0016426	no gene region	0.001072
rs76908934	2	129110638	0.0002547	0.000832208	no gene region	0.04756
rs8117909	20	16034051	0.3779	0.000591713	MACROD2_3downstream	0.03015
rs17186714	14	86636660	0.02201	0.000375003	no gene region	0.1795
rs75637595	11	96967842	0.05964	0.000413641	no gene region	0.2295
rs4742805	9	103873350	0.8215	0.00237993	LPPR1_intronic	0.01804
rs10854115	19	10346662	0.2768	0.000445164	no gene region	0.7334
rs7296207	12	16659836	0.4452	0.000248884	MGST1_non-coding intronic	0.004989
rs6123721	20	56290966	0.1109	0.00116137	no gene region	0.3279
rs6979550	7	79070897	0.5722	0.000276414	MAGI2_intronic	0.01367
rs798274	13	33045639	0.5501	5.27932e-06	N4BP2L2_intronic:non-coding intronic	0.5232
rs294957	5	151548444	0.3377	0.000597472	CTB-12O2.1_non-coding intronic	0.1221
rs9772604	8	6697811	0.4319	0.000832649	GS1-24F4.2_non-coding intronic:5upstream	0.09132
rs74809731	18	42298184	0.007299	0.000153061	SETBP1_intronic	0.1546
rs12503073	4	76245738	0.1839	0.000507597	RP11-542G1.1_non-coding intronic	0.4022
rs16953821	18	8581394	0.06902	0.000461587	no gene region	0.01581
rs9849513	3	184414040	0.7714	0.000155211	no gene region	0.01899
rs77571842	7	8491100	0.005638	0.000347256	NXPH1_intronic	0.01495
rs1502023	19	13431266	0.3545	0.00195503	CACNA1A_intronic	0.07089
rs117242768	20	62045605	0.00217	0.0001387	KCNQ2_intronic	0.4023
rs76949069	11	7449501	0.08856	0.000600827	SYT9_intronic,CTD-2516F10.2_non-coding intronic	0.02213
rs113343738	17	29884056	0.05419	0.000464168	no gene region	0.03055
rs77170782	13	94197168	0.002229	7.55102e-05	GPC6_intronic	0.1485
rs62333789	4	179834183	0.3811	0.00065091	no gene region	0.2279
rs3888225	18	3594718	0.4257	0.000669392	DLGAP1_intronic,DLGAP1-AS1_non-coding intronic	0.3932
rs4805721	19	32574015	0.4622	0.000966012	no gene region	0.3824
rs9465866	6	10296130	0.1898	0.000840365	no gene region	0.001923
rs6547214	2	78960901	0.6207	0.000988711	no gene region	0.5659
rs7076053	10	72792488	0.597	0.000917068	no gene region	0.1396
rs11682166	2	236320489	0.1686	0.000364359	no gene region	0.5318
rs2410192	8	14400367	0.7177	0.00129084	SGCZ_intronic	0.05694
rs12982096	19	288738	0.7463	0.00140931	PPAP2C_intronic:5upstream	0.0611
rs79337243	4	127614850	0.0004145	0.000197605	no gene region	0.4069
rs10506055	12	30206241	0.03334	4.53635e-05	no gene region	0.03039
rs5758922	22	43160756	0.4376	0.00160257	Y_RNA_5upstream	0.1531
rs3862683	18	49935305	0.6744	0.001098	DCC_intronic	0.6291
rs10187394	2	228612325	0.4384	2.57043e-05	no gene region	0.033
rs52252	5	141964516	0.8356	0.000956327	AC005592.2_non-coding intronic	0.00213
rs72759041	15	89577376	0.1641	0.000814485	no gene region	0.7456
rs79100231	4	148299988	0.002263	0.000394503	no gene region	0.00405
rs2002562	11	111179191	3.185e-05	0.000871837	COLCA2_3utr:3downstream	0.2295
rs62316045	4	69193754	0.2477	0.00177377	YTHDC1_non-coding intronic:intronic	0.1206
rs9859533	3	157608860	0.2576	4.10476e-05	no gene region	0.001063
rs168405	19	910742	0.6566	0.000602826	R3HDM4_intronic:non-coding intronic	0.4156
rs60637927	2	235219296	0.001912	0.00057099	no gene region	0.4563
rs61909569	11	131006990	0.05257	9.05061e-05	no gene region	0.2117
rs11865826	16	8322559	0.6564	0.00266667	no gene region	0.01143
rs13081977	3	172059628	0.1297	0.00219482	FNDC3B_intronic	0.1469
rs6552361	4	180312390	0.6158	0.00215712	RP11-404J23.1_non-coding intronic	0.09843
rs7980937	12	78726676	0.2669	0.000137542	RP11-38F22.1_non-coding intronic	0.2035
rs73001949	3	2610441	0.2056	0.000657092	CNTN4_non-coding intronic:intronic	0.08678
rs1996800	4	190710361	0.4204	0.00231823	AF146191.4_non-coding intronic	0.08233
rs75493330	5	154544582	3.187e-05	0.000144755	no gene region	0.4729
rs470422	13	106654538	0.708	0.00192593	no gene region	0.497
rs2946571	1	110922140	0.3809	0.000548914	SLC16A4_5upstream:non-coding intronic:intronic	0.07705
rs2456207	5	52133187	0.3538	0.0017104	ITGA1_intronic	0.1562
rs4534248	X	146360686	0.08695	0.00015017	MIR514A1_3downstream	0.1455
rs4870000	6	151536785	0.1053	0.00116563	RP1-292B18.4_non-coding intronic	0.1539
rs117004488	6	8366777	0.0003185	0.000790492	no gene region	0.07097
rs59565018	11	120124302	0.04239	0.00142287	RP11-778O17.4_non-coding,POU2F3_intronic	0.01475
rs140327039	18	28919916	0.0006371	0.000237772	DSG1_coding	0.1984
rs2354414	16	10635651	0.4263	0.00181079	EMP2_intronic	0.04199
rs73302663	17	36668103	0.0678	0.00025663	ARHGAP23_3downstream:3utr	0.02166
rs74438967	1	165479918	0.001433	0.00036269	RP11-280O1.2_non-coding intronic	0.01937
rs9536579	13	54569365	0.2195	0.000774821	no gene region	0.03302
rs74054819	12	3108803	0.06245	0.000887142	TEAD4_intronic	0.1563
rs1953018	9	79747317	0.3461	0.00222079	no gene region	0.02163
rs9892504	17	9613745	0.3477	0.000602537	USP43_intronic:non-coding intronic	0.2389
rs118079335	10	65067416	0.0009604	0.000315217	JMJD1C_intronic	0.3534
rs10768389	11	38497534	0.3188	0.00200291	no gene region	0.09027
rs10271063	7	76461796	0.36	0.00170352	UPK3B_intronic	0.002261
rs4881476	10	5591078	0.2915	0.000308165	no gene region	0.00352
rs7153256	14	80471606	0.1334	0.000500024	no gene region	0.1576
rs113296430	X	125796546	0.02416	0.00189612	no gene region	0.006389
rs74662581	2	126161828	0.001847	0.000540735	no gene region	0.002435
rs5971114	X	23405368	0.2975	0.000571807	PTCHD1_intronic	0.00855
rs12028225	1	14301434	0.2298	0.000380806	no gene region	0.08506
rs144343642	5	151440644	0.001083	0.000259945	CTB-12O2.1_non-coding intronic	0.1478
rs150675323	6	122942740	0.0005414	0.000835147	PKIB_intronic	7.24e-05
rs7971437	12	46599376	0.5181	0.00112449	SLC38A1_3downstream:non-coding intronic:intronic	0.1376
rs77873799	2	182575576	0.003348	0.000714857	no gene region	0.4633
rs12945190	17	13000338	0.283	0.000812307	RP11-488L1.1_non-coding intronic	0.0003671
rs13139604	4	27080119	0.3389	7.9746e-05	no gene region	0.4545
rs117488843	10	62064763	0.001943	0.00147979	ANK3_intronic	0.02606
rs74030450	15	92604314	0.06137	0.00124405	SLCO3A1_intronic:non-coding intronic	0.08935
rs9290901	3	103090087	0.6105	0.00391446	no gene region	0.01251
rs343470	9	6044937	0.5928	0.00250397	no gene region	0.1369
rs12611634	2	75673718	0.5614	0.00127756	no gene region	0.3058
rs1931564	1	94597160	0.219	0.000189389	no gene region	0.02802
rs10211893	21	46247647	0.009181	0.000589359	no gene region	0.01609
rs11593020	10	36200626	0.4585	0.00113631	no gene region	0.6969
rs6846439	4	165822659	0.3582	0.000839455	no gene region	0.03402
rs78353155	12	18291618	0.02363	0.000667939	RERGL_non-coding intronic	0.09999
rs75686944	2	31161546	0.01131	0.000619511	GALNT14_non-coding intronic:intronic	0.07981
rs75807197	6	109010128	0.00344	0.000624738	no gene region	0.3375
rs11177550	12	69601277	0.2691	0.000705297	no gene region	0.3651
rs4941815	13	36309635	0.5163	0.0005804	no gene region	0.3951
rs1896887	7	117200481	0.2659	0.00106444	AC000111.3_3downstream,CFTR_non-coding intronic:intronic	0.02859
rs57414511	16	6449363	0.3586	0.0007246	RP11-420N3.2_non-coding intronic,RBFOX1_non-coding intronic:intronic	0.2237
rs118183653	7	104423673	0.003534	3.42165e-06	LHFPL3_intronic,LHFPL3-AS1_3downstream:non-coding intronic	0.1803
rs778356	2	233784718	0.8033	0.000262071	NGEF_intronic	0.1059
rs9710433	19	53280650	0.5783	0.00331372	ZNF600_intronic	0.003211
rs513783	20	4324820	0.4678	0.000955034	no gene region	0.2323
rs6072447	20	40259732	0.3145	0.00171348	no gene region	0.1329
rs6520023	22	46873011	0.6605	0.00133269	CELSR1_intronic	0.02163
rs17108668	10	89854306	0.008918	1.59711e-05	no gene region	0.6765
rs146329891	5	24783063	0.007368	0.000574638	no gene region	0.002812
rs12480922	20	46329274	0.5064	0.00122752	SULF2_3downstream:non-coding intronic:intronic	0.03385
rs8142951	22	34516294	0.2848	0.00140909	LL22NC03-86D4.1_non-coding intronic	0.05211
rs10519199	15	49219775	0.3155	0.000471758	SHC4_intronic	0.01491
rs6937293	6	100629461	0.5568	0.00153276	no gene region	0.01369
rs8087032	18	4851492	0.3167	0.00032163	RP11-172F10.1_non-coding intronic	0.791
rs1722418	2	16820305	0.5567	0.000214133	FAM49A_intronic	5.257e-05
rs879414	11	33883658	0.1851	0.000444946	LMO2_non-coding intronic:intronic	0.1267
rs859198	12	25192681	0.5016	0.000545374	LRMP_non-coding intronic:3downstream	0.01809
rs1609560	1	20030836	0.7996	0.000226291	TMCO4_non-coding intronic:intronic	0.5153
rs7819605	8	67260472	0.5462	0.000355216	no gene region	0.004885
rs117986622	16	28554663	0.0006696	0.00078627	no gene region	0.002713
rs748519	2	149306450	0.7383	0.00169207	no gene region	0.3495
rs2316122	13	114123724	0.4389	0.0027039	DCUN1D2-AS_non-coding intronic,DCUN1D2_intronic	0.318
rs16925140	8	60600998	0.006728	0.000463082	no gene region	0.6461
rs76707252	8	82366021	0.005067	0.000428877	RP11-157I4.4_non-coding intronic	0.006956
rs12439972	15	98467998	0.2881	0.000876179	ARRDC4_intronic	0.0102
rs8023656	15	34909491	0.5223	0.00333387	no gene region	0.3514
rs893704	3	139252215	0.4472	0.000425076	RP11-319G6.1_non-coding intronic,RBP1_intronic	0.1422
rs207688	4	16816301	0.8307	0.000510667	LDB2_intronic:non-coding intronic	0.3712
rs7657387	4	179715161	0.2962	0.00183648	no gene region	0.1844
rs7154018	14	67164041	0.9925	0.00116825	GPHN_non-coding intronic:intronic	0.1794
rs9560340	13	90117384	0.3412	0.000161407	no gene region	0.2705
rs80354059	10	6855194	0.002707	0.000619538	LINC00707_non-coding intronic	0.1788
rs7985676	13	91933782	0.1132	0.000382825	no gene region	0.02764
rs2765415	10	8562425	0.448	0.000334653	no gene region	0.03279
rs61657317	11	133361623	0.03323	0.00226002	OPCML_non-coding intronic:intronic	0.0001468
rs4968069	17	832465	0.4012	0.000787464	NXN_intronic:non-coding intronic:3downstream	0.2043
rs78882031	6	162003412	0.001896	0.000726861	PARK2_intronic	0.03359
rs117394235	3	10330295	0.005573	0.00058007	GHRL_3downstream:non-coding intronic:intronic,GHRLOS_non-coding intronic	0.02871
rs11736433	4	38151446	0.2845	0.00274451	no gene region	0.07019
AX-30823381	12	56845358	0.3887	0.00144437	MIP_intronic:3downstream	0.02399
rs1893681	11	68408595	0.1758	0.00267851	no gene region	0.05023
rs1909340	12	65608683	0.5035	0.000172437	LEMD3_intronic	0.1391
rs34110441	14	64876545	0.2753	1.94261e-05	MTHFD1_non-coding intronic:intronic	0.4264
rs2280435	19	15662544	0.499	0.00240687	CYP4F22_3utr	0.01159
rs12605289	18	10181500	0.2811	0.00102827	no gene region	0.01581
rs1611796	2	225314253	0.5588	0.000813084	no gene region	0.009377
rs17324501	2	30979720	0.2192	3.18462e-05	CAPN13_intronic:3downstream	0.1184
rs117097444	19	3346542	0.006977	0.00100705	no gene region	0.006084
rs57899013	18	3667553	0.0143	0.00109979	DLGAP1_intronic	0.0762
rs520820	1	68148353	0.6811	0.00100737	no gene region	0.02248
rs28450433	14	105559097	0.3141	0.00194659	RP11-44N21.1_5upstream	0.1304
rs77049658	11	86898392	0.03701	0.000289018	TMEM135_intronic	0.1227
rs117515672	10	65753985	0.003535	0.000518474	no gene region	0.1642
rs28445163	3	56859896	0.6092	2.32384e-05	ARHGEF3_intronic:non-coding intronic	0.08834
rs10818071	9	100550253	0.1297	0.00021091	no gene region	0.008619
rs7839185	8	123831331	0.8656	0.000125829	ZHX2_intronic	0.04584
rs12424570	12	129935733	0.237	0.000909836	TMEM132D_intronic	0.006312
rs6874845	5	31690559	0.4326	0.000838715	PDZD2_intronic	0.1118
rs77032189	3	64361316	0.1371	0.00141079	PRICKLE2_intronic	0.03224
rs116893847	4	1843766	0.001562	2.76238e-05	LETM1_intronic:non-coding intronic	0.301
rs80089761	9	120032914	0.009423	0.00143181	ASTN2_intronic	0.03217
rs7092302	10	125762842	0.227	0.000115236	RP11-47G11.2_3downstream	0.1574
rs9643131	8	119607597	0.1226	0.00140602	SAMD12_intronic	0.04273
rs2275959	8	37455059	0.4319	0.000282589	RP11-150O12.3_3downstream:non-coding	0.1375
rs117358205	1	191686693	0.00344	0.000715461	no gene region	0.007715
rs6810055	3	67506870	0.6252	0.00132589	SUCLG2_intronic	0.1325
rs7866311	9	132414185	0.4943	0.000589839	no gene region	0.2545
rs3903770	13	50394478	0.07897	0.000518433	no gene region	0.1322
rs117762602	10	53464896	0.001848	0.000745721	PRKG1_intronic	0.01241
rs10829550	10	130811538	0.4063	0.00177238	no gene region	0.02708
rs117483434	4	144921014	0.001216	0.000960557	GYPB_3downstream:non-coding intronic:intronic,RP11-673E1.4_non-coding intronic	0.1391
rs10881912	10	82433893	0.6003	0.000242364	no gene region	0.003933
rs73249177	16	87838524	0.03894	0.000917244	RP4-536B24.3_non-coding intronic	0.1713
rs9614538	22	44757439	0.3797	0.000380277	no gene region	0.1793
rs139965235	5	146579408	4.3e-05	0.000634185	CTC-255N20.1_non-coding intronic	0.2956
rs56150850	3	186515225	0.009591	0.000326441	RFC4_3downstream:non-coding intronic:intronic	0.4796
rs75219147	11	134255979	0.06037	0.000248407	B3GAT1_non-coding intronic:intronic:non-coding	0.261
rs2078924	16	31783668	0.743	0.000187608	ZNF720_non-coding intronic:intronic	0.2157
rs76653122	11	121914258	6.369e-05	0.000455493	RP11-166D19.1_non-coding intronic	0.003665
rs876285	5	168559167	0.6545	0.00158786	SLIT3_intronic:non-coding intronic	0.3408
rs2076523	6	32370835	0.3496	0.000394041	BTNL2_coding:intronic:3downstream	0.05575
rs79166829	17	11864913	3.183e-05	0.000945321	RP11-1096G20.5_non-coding intronic,DNAH9_non-coding intronic:intronic	0.331
rs1155645	1	98720223	0.3983	0.000357098	RP5-1070A16.1_non-coding intronic	0.02885
rs2477836	6	41464256	0.5752	0.00149615	RP11-328M4.2_non-coding intronic	0.03624
rs12668630	7	68043853	0.3074	0.000953193	no gene region	0.05437
rs10823550	10	72236845	0.8437	0.00142042	PALD1_5upstream	0.3404
rs9597985	13	59912839	0.1417	0.00122908	no gene region	0.02204
rs13079166	3	147615285	0.5386	0.00208766	no gene region	0.02156
rs11677325	2	230532869	0.1094	0.00163166	DNER_intronic	0.0281
rs78109710	2	11510070	0.04412	0.000604569	no gene region	0.01514
rs2925055	16	84654935	0.7589	0.000845028	no gene region	0.01359
rs59700056	2	127934274	0.1063	0.0010556	no gene region	0.008218
rs1978153	17	48737861	0.4221	3.40712e-05	ABCC3_5upstream:intronic:3downstream	0.1195
rs6548418	3	67300242	0.534	0.002246	no gene region	0.03491
rs7868525	9	110428457	0.1777	0.00152074	no gene region	0.005898
rs2952667	2	240455236	0.6159	0.00144348	no gene region	0.03076
rs17049174	3	8509497	0.1537	0.0013716	LMCD1-AS1_non-coding intronic	0.01735
rs4304239	7	23495961	0.3704	0.000991069	IGF2BP3_intronic:non-coding intronic	0.001581
rs10079829	5	2773398	0.2856	0.00106897	no gene region	0.1429
rs7239749	18	11049228	0.3848	0.00100348	PIEZO2_intronic	0.5918
rs7172514	15	26472618	0.181	0.00144477	no gene region	0.0223
rs1368405	5	170907397	0.7542	0.00194213	no gene region	0.03696
rs4434476	6	17031611	0.433	0.000662769	no gene region	0.09305
rs6521034	X	45531317	0.5647	0.00108686	no gene region	0.001416
rs17467077	2	136976914	0.2974	0.00135777	no gene region	0.1317
rs3779862	8	2006054	0.3371	0.00219015	MYOM2_intronic	0.05266
rs516507	7	105314571	0.32	0.00147394	ATXN7L1_intronic:non-coding intronic	0.005519
rs116921809	8	119294268	0.0002229	0.000418613	AC023590.1_5upstream,SAMD12_intronic	0.0009709
rs67864731	13	21916512	0.3075	0.00167549	LINC00422_non-coding intronic	0.002742
rs62132293	19	838178	0.2482	0.00119544	no gene region	0.01462
rs4550819	3	62131796	0.2368	0.000516156	PTPRG_intronic	0.2193
rs10259929	7	4321571	0.2034	0.000906168	no gene region	0.03037
rs6662514	1	6054266	0.2164	0.00247049	KCNAB2_intronic:non-coding intronic,NPHP4_5upstream	0.00228
rs3936130	15	94159386	0.08784	0.000295371	RP11-739G5.1_non-coding intronic	0.1244
rs7502119	17	75311038	0.4052	0.000311012	SEPT9_intronic:non-coding intronic	0.1025
rs16884798	4	31327492	0.3718	0.000972532	no gene region	0.1609
rs10848828	12	3327548	0.4216	0.00113331	TSPAN9_intronic:non-coding intronic	0.4591
rs6619631	X	94036285	0.4929	0.000910703	no gene region	0.008647
rs16989351	20	39457324	0.2053	0.00133761	no gene region	0.1509
rs10892634	11	98885758	0.328	0.0014383	no gene region	0.04173
rs9881383	3	145509188	0.1371	0.000833169	no gene region	0.524
rs4838595	10	49675247	0.1783	0.00156788	ARHGAP22_non-coding intronic:intronic:5upstream	0.0006106
rs6828983	4	6336462	0.5497	0.00283838	PPP2R2C_intronic:non-coding intronic	0.02713
rs10760331	9	126974767	0.2158	0.00154238	no gene region	0.05715
rs77073109	10	64520048	0.03236	0.000339057	no gene region	0.01158
rs16890503	4	14453822	0.005352	0.00097434	no gene region	0.01766
rs80193603	11	69015575	2.9e-05	0.000974322	no gene region	0.01834
rs10756571	9	14534505	0.6195	0.00126763	no gene region	0.004164
rs4321359	2	228524310	0.6539	0.00129491	no gene region	0.04544
rs7106084	11	96853098	0.4658	0.00133556	no gene region	0.3292
rs198188	16	24136201	0.481	0.00130377	PRKCB_intronic	0.1215
rs7256691	19	54043068	0.3703	0.00100949	ZNF331_non-coding intronic:intronic:3downstream	0.1844
rs75138357	11	72226086	0.05842	0.00256185	no gene region	0.001078
rs1831131	6	167311673	0.726	3.926e-05	RPS6KA2_intronic,RP11-514O12.4_intronic	0.0808
rs76264765	20	43455232	N/A	8.85542e-05	no gene region	0.3577
rs79153551	12	42082789	0.002741	0.000393587	no gene region	0.1638
rs9967324	18	8817701	0.6312	0.000149394	SOGA2_intronic:non-coding intronic	0.3293
rs4427099	7	91098469	0.3302	0.000546524	RP11-142A5.1_non-coding intronic,RP11-115N4.1_non-coding intronic	0.6077
rs2000755	18	65927602	0.5422	0.00137839	RP11-421N8.2_non-coding	0.03332
rs7939923	11	19280456	0.4323	0.00328476	RP11-428C19.4_non-coding intronic	0.05181
rs9407764	9	16377360	0.4327	0.00137787	no gene region	0.2895
rs299457	12	29696329	0.6098	0.0011709	TMTC1_intronic:non-coding intronic	0.1106
rs3796205	3	124639344	0.3814	0.00142288	MUC13_intronic:non-coding intronic	0.2576
rs1554080	12	128667558	0.9487	0.00118242	no gene region	0.06027
rs9526496	13	49384134	0.4229	0.00116932	no gene region	0.08942
rs3934742	8	127480694	0.3069	5.53219e-05	no gene region	0.1985
rs117744543	6	75662215	0.0005733	0.00098214	no gene region	0.4604
rs6808827	3	63663707	0.2345	0.00156197	SNTN_3utr	0.2698
rs117312566	18	66759774	0.000765	4.14742e-05	no gene region	0.08678
rs1792658	18	45382605	0.232	0.000427467	SMAD2_intronic	0.1024
rs1373946	5	13696483	0.09898	0.000856639	DNAH5_intronic	0.03007
rs74336600	5	169879955	0.1155	0.000193245	KCNIP1_non-coding intronic:intronic	0.3886
rs80274296	11	71102932	0.01186	0.00100985	AP002387.1_non-coding intronic	0.01149
rs78508855	19	17227176	0.005224	0.00146894	MYO9B_intronic	0.002128
rs779915	2	12686405	0.3643	0.00105729	AC096559.1_non-coding intronic	0.007778
rs76174573	3	183521887	3.187e-05	0.000961272	AC131160.1_5upstream,YEATS2_coding:non-coding	0.04746
rs7619562	3	61660569	0.7558	0.000120498	PTPRG_non-coding intronic:intronic	0.09151
rs61009233	2	227504328	0.2817	0.000906671	no gene region	0.01577
rs10245485	7	142539389	0.4122	0.000213921	no gene region	0.1041
rs114671760	7	2720730	0.02946	8.06e-05	AMZ1_intronic	0.3441
rs2171027	1	175496350	0.3226	0.00224964	TNR_intronic	0.002512
rs6105830	20	17870723	0.1704	0.00152992	RP5-905G11.3_5upstream	0.001066
rs787146	2	144672142	0.7685	0.000652214	no gene region	0.02255
rs79026595	12	82044119	9.563e-05	0.00101568	PPFIA2_intronic:non-coding intronic	0.0006139
rs9828229	3	15345924	0.3541	0.000708732	SH3BP5_non-coding intronic:intronic	0.3909
rs244125	20	43183979	0.6794	9.96591e-05	PKIG_intronic	0.08256
rs1768869	9	9794545	0.7281	0.00144754	PTPRD_intronic	0.07063
rs1734729	7	101901652	0.2347	0.000150677	CUX1_non-coding intronic:intronic:3downstream	0.01671
rs12714424	2	832145	0.7697	0.00103221	LINC01115_non-coding intronic	0.1376
rs35493025	4	40669207	0.1607	0.00271349	no gene region	0.1118
rs2301935	7	44571460	0.02808	0.000941443	NPC1L1_intronic:3downstream	0.7424
rs4687426	3	193114643	0.472	0.000483827	no gene region	0.6562
rs72801720	2	38007442	0.04798	0.000363198	no gene region	0.2618
rs17262250	9	12276668	0.2519	2.56203e-06	no gene region	0.03873
rs11737434	4	96122615	0.5894	0.00135721	UNC5C_intronic	0.04946
rs564079898	15	93644678	3.189e-05	0.000491097	no gene region	0.1488
AX-15717783	7	54652802	0.06326	0.000272777	no gene region	0.1139
rs11006558	10	61291780	0.05229	0.000231494	no gene region	0.02701
rs76505493	5	99999432	0.002229	4.14399e-05	no gene region	0.07772
rs2561253	19	28699983	0.3229	0.0011996	no gene region	0.01424
rs8134779	21	35979307	0.7559	0.000365667	RCAN1_intronic:non-coding intronic	0.2478
rs12107708	3	86785338	0.1114	0.00225455	no gene region	0.08516
rs12713568	2	66742238	0.5074	0.00114701	MEIS1_intronic:non-coding intronic	0.2854
rs78114106	2	101208799	0.1801	9.56182e-05	HMGN2P22_5upstream	0.2517
rs9325136	5	148627252	0.5092	0.00198212	ABLIM3_intronic,AC012613.2_non-coding intronic,RP11-331K21.1_non-coding intronic	0.004331
rs10860878	12	102963550	0.4408	0.000493849	no gene region	0.0003904
rs535691	18	11488582	0.5364	0.00217148	RP11-712C7.1_non-coding:5upstream,RP11-128P17.3_non-coding intronic	0.04388
rs10937831	4	4272502	0.3995	0.000193607	LYAR_intronic:5upstream	0.1812
rs62201676	20	12910075	0.1959	0.00118203	RP5-1069C8.2_non-coding intronic	0.1286
rs79137022	3	128878234	0.004461	0.00180455	ISY1-RAB43_intronic,ISY1_intronic	0.04474
rs4918940	10	97253760	0.1925	0.000562659	SORBS1_non-coding intronic:intronic:5upstream	0.1303
rs7587452	2	133965489	0.5243	0.000987361	NCKAP5_intronic	0.3898
rs61985049	14	51516020	0.06388	0.000493425	TRIM9_intronic	0.001144
rs238615	3	11234129	0.34	0.000774097	HRH1_intronic	0.04963
rs17659514	15	53421404	0.4451	0.00116027	RP11-209E8.1_non-coding intronic	0.01762
rs6892024	5	26250248	0.567	0.000262787	no gene region	0.03718
rs78891468	11	18593135	0.0005414	0.000433603	UEVLD_non-coding intronic:intronic	0.06351
rs6124110	20	37747293	0.4261	0.00177135	no gene region	0.2922
rs6559364	9	91382995	0.4504	0.00112047	no gene region	0.1921
AX-15175231	10	129479633	0.3511	0.000412542	no gene region	0.6269
rs143165066	5	20641500	0.002484	0.000719855	RP11-774D14.1_non-coding intronic	0.6195
rs11929282	3	186776153	0.3179	0.000688945	ST6GAL1_intronic	0.08894
rs26310	3	10372840	0.384	0.000611943	ATP2B2_intronic:non-coding intronic,MIR378B_3downstream	0.05597
rs1562619	2	6350934	0.1899	0.000948584	no gene region	0.03733
rs4671424	2	62695313	0.4282	0.000722279	no gene region	0.3822
rs10034587	4	11541340	0.6004	0.000665913	no gene region	0.03453
rs12412892	10	72302191	0.451	0.00109492	PALD1_intronic	0.1967
rs6472166	8	66008682	0.163	0.00076699	no gene region	0.1928
rs12802515	11	827955	0.3337	0.00113232	AP006621.8_non-coding intronic,EFCAB4A_intronic:non-coding intronic:5upstream	0.02771
rs7578775	2	242531522	0.3484	0.00157457	THAP4_intronic:non-coding intronic:non-coding	0.003524
rs3897732	8	139175625	0.3423	0.00153049	FAM135B_intronic	0.04677
rs1956976	14	30911736	0.5733	0.00197226	RP11-1103G16.1_non-coding intronic	0.03743
rs1325582	X	32291984	0.7005	0.000522626	DMD_intronic:non-coding intronic	0.02816
rs6422906	15	27189168	0.8674	0.00109169	GABRA5_intronic	0.07624
rs812334	3	77701070	0.489	0.00156889	ROBO2_3downstream	0.06854
rs1530572	2	134638499	0.7653	0.000534577	no gene region	0.5234
rs1206982	2	64824861	0.6571	0.000379956	no gene region	0.02267
rs1031960	1	218904357	0.8129	0.00228387	no gene region	0.2868
rs17099679	1	86008398	0.1519	0.00132171	DDAH1_non-coding intronic:intronic	0.00191
rs117708629	13	91087740	0.008232	0.00101095	no gene region	0.4036
rs1783315	21	25587445	0.6997	0.00116371	no gene region	0.1179
rs1020517	7	33603926	0.2753	0.000352296	BBS9_non-coding intronic:intronic	0.02952
rs117575907	2	110376214	3.186e-05	0.000585188	SOWAHC_3utr	0.06768
rs11693020	2	119767972	0.283	3.91717e-05	no gene region	0.2825
rs10824342	10	77577092	0.4941	0.00297292	C10orf11_non-coding intronic:intronic	0.03362
rs28407709	15	98772836	0.07914	0.000934399	CTD-2544M6.1_non-coding intronic	0.06224
rs3745925	19	501900	0.22	0.000394146	MADCAM1_intronic:coding,AC005775.2_non-coding intronic	0.1771
rs5967204	X	100133146	0.2229	0.000533145	no gene region	0.003171
rs465208	9	138437272	0.4198	0.00129055	OBP2A_5upstream	0.1874
rs7730227	5	123796711	0.2576	0.000689619	CTD-2308B18.1_5upstream,CTD-2308B18.4_3downstream	0.08738
rs76497249	14	83366285	0.05664	0.00079484	no gene region	0.008765
rs7545687	1	7997183	0.1621	0.000436649	TNFRSF9_intronic:5upstream	0.08249
rs7570716	2	229038803	0.4774	0.000801206	SPHKAP_intronic	0.1358
rs11893484	2	69031300	0.5373	0.000605915	ARHGAP25_non-coding intronic:intronic	0.0989
rs73167366	13	31178789	0.1161	0.000479411	HMGB1_intronic	0.2194
rs871677	11	8738843	0.3495	0.00146161	ST5_5upstream:3downstream:non-coding intronic:intronic	0.09783
rs12671784	7	13678266	0.407	0.00120926	AC011288.2_non-coding intronic	0.1332
rs71359190	17	2848059	0.01975	0.00117164	RAP1GAP2_intronic	0.1429
rs6989472	8	42505466	0.7322	0.000222933	no gene region	0.02321
rs2849683	21	43075687	0.6878	0.00159383	no gene region	0.05292
rs1956467	14	30691706	0.5177	0.001285	CTD-2251F13.1_non-coding intronic	0.4156
rs2285093	22	47961708	0.5537	0.000157339	no gene region	0.0786
rs2254330	9	16802973	0.4038	0.000760441	BNC2_intronic	0.0834
rs4888920	16	79115931	0.5013	4.18492e-05	WWOX_intronic	0.08667
rs79931468	9	6862279	0.0001274	0.00109766	KDM4C_intronic:non-coding intronic	0.01072
rs11021499	11	95992129	0.3428	0.000883623	MAML2_intronic	0.1928
rs66480871	12	113766464	0.1158	0.000132885	SLC8B1_intronic:non-coding intronic	0.01854
rs17156694	7	28484955	0.1581	0.000715182	CREB5_intronic:non-coding intronic	0.2044
rs7021902	9	126999098	0.7941	7.48155e-05	no gene region	0.02095
rs2120192	17	66789959	0.2511	0.000150846	RP11-118B18.2_non-coding intronic	0.2544
rs4923350	11	26366279	0.5954	0.00148508	ANO3_intronic	0.2954
rs9321725	6	139845923	0.4878	0.00169275	no gene region	0.5223
rs4732466	7	82223696	0.5136	0.00203847	no gene region	0.4742
rs1377870	4	69345132	0.3185	0.000638358	TMPRSS11E_3downstream:intronic	0.2054
rs12055083	5	75281297	0.1924	8.49953e-05	no gene region	0.08914
rs2240593	17	15647723	0.2134	0.00195254	AC005324.6_5upstream:non-coding intronic,TBC1D26_non-coding:3utr,ZNF286A_3utr	0.01394
rs11185102	1	107926050	0.4589	0.000372283	NTNG1_non-coding intronic:intronic	0.02992
rs9525714	13	43524152	0.2806	0.00122828	EPSTI1_non-coding intronic:intronic	0.1109
rs2383117	9	19721719	0.9301	0.000251458	SLC24A2_intronic	0.05062
rs11775715	8	13594354	0.0369	0.000113598	no gene region	0.2418
rs1805313	9	116151191	0.3887	7.24491e-05	ALAD_non-coding intronic:intronic:3downstream	0.08622
rs117719850	15	31979713	3.184e-05	0.000877163	OTUD7A_non-coding intronic:intronic	0.6353
rs13251987	8	27935535	0.2524	6.83513e-05	NUGGC_intronic	0.0005019
rs868896	7	2935424	0.4247	0.000825511	no gene region	0.05116
rs299959	16	86797121	0.02525	0.00111326	no gene region	0.1981
rs3853483	5	141962502	0.1484	0.00084965	AC005592.2_non-coding intronic	0.2021
rs78583221	6	43830954	0.009141	0.000590666	no gene region	0.7024
rs4610259	3	110487084	0.5472	0.000270843	no gene region	0.1042
rs10208082	2	223339154	0.2839	8.81746e-05	SGPP2_intronic	0.8311
rs4036	16	2821525	0.1807	3.76271e-05	TCEB2_3utr:coding:3downstream,SRRM2_non-coding:3downstream,AC092117.2_3downstream	0.2129
rs7633280	3	168581491	0.4366	0.00120176	no gene region	0.01152
rs3797740	5	110782166	0.3213	0.000644644	CAMK4_intronic:non-coding intronic	0.2662
rs1501921	5	91976800	0.3836	0.000186163	RP11-133F8.2_5upstream:non-coding intronic	0.2406
rs6684851	1	161464412	0.7166	0.000678843	no gene region	0.1982
rs1114126	1	205606172	0.2721	0.000896441	no gene region	0.08234
rs6863703	5	108980912	0.08266	0.0022733	no gene region	0.02087
rs830705	16	12279605	0.6004	0.000609525	SNX29_intronic	0.02567
rs957293	2	145833187	0.2704	0.000248627	TEX41_non-coding:3downstream:non-coding intronic	0.0007554
rs56848490	2	15983664	0.286	0.000580311	no gene region	0.1792
rs2095989	10	73258923	0.5754	0.000608137	CDH23_intronic	0.06182
rs4435987	6	1477709	0.4941	0.00117425	no gene region	0.01916
rs73220827	3	110498438	0.2368	0.00101042	no gene region	0.5854
rs117223846	3	6192915	0.004567	0.000934535	AC026167.1_non-coding intronic	0.06061
rs77467280	19	46614311	0.1024	0.00147555	CTC-344H19.6_3downstream,AC007193.6_non-coding intronic	0.0004232
rs7455906	7	80158861	0.3258	0.00116325	CD36_intronic	0.3326
rs4934394	10	82414710	0.1078	0.00244885	RP11-514F8.2_3downstream	0.0141
rs11664552	18	45892913	0.2796	7.49574e-05	ZBTB7C_intronic	0.02113
rs2269189	21	38074090	0.3947	0.00079568	SIM2_non-coding intronic:intronic,AP000697.6_5upstream	0.001723
rs57324139	1	247725046	0.0347	0.000781328	GCSAML_intronic	0.3646
rs4708543	6	169306728	0.5439	0.000268339	no gene region	0.4203
rs4256335	5	149264929	0.1231	0.00066339	PDE6A_non-coding intronic:intronic	0.4603
rs7731665	5	85192704	0.3825	0.000513248	no gene region	0.1331
rs75917670	1	226589209	0.005126	0.000821318	PARP1_3downstream:intronic	0.01213
rs1383978	8	72012331	0.2816	0.000740387	no gene region	0.08602
rs13428896	2	137900456	0.2391	0.000225228	THSD7B_intronic	0.3179
rs7937746	11	94410304	0.3672	0.000464111	RP11-867G2.8_non-coding intronic	0.1293
rs11763166	7	131852910	0.4561	0.00201888	PLXNA4_intronic	0.1183
rs11853841	15	81402134	0.08828	0.000553378	C15orf26_intronic	0.1019
rs10745397	9	138077159	0.6879	0.00139074	no gene region	0.12
rs6970275	7	47824451	0.273	0.000518274	PKD1L1_intronic,HUS1_intronic	0.08876
rs77518295	3	67468305	0.0009869	0.00039951	SUCLG2_intronic	0.006465
rs9467449	6	10753719	0.1439	0.000475169	TMEM14B_intronic:non-coding intronic,RNA5SP203_5upstream,RP11-637O19.3_intronic,SYCP2L_intronic	0.2833
rs12461977	19	1788247	0.7726	0.00102679	ATP8B3_intronic	0.03442
rs820369	3	123404099	0.8687	0.0003837	MYLK_intronic:non-coding intronic	0.2473
rs2958934	17	52952776	0.673	0.00101348	no gene region	0.006219
rs6041046	20	12025424	0.7704	4.785e-05	no gene region	0.02202
rs643099	17	6568816	0.09685	0.000217741	no gene region	0.8168
rs7080150	10	73005937	0.4459	0.00137802	UNC5B_intronic	0.001613
rs7567754	2	142928806	0.5285	0.000483944	no gene region	0.002442
rs12664593	6	143408331	0.001784	0.000134632	AIG1_intronic	0.0362
rs2825532	21	20723448	0.4134	0.00300693	no gene region	0.2135
rs9826490	3	54379309	0.06662	0.000372611	CACNA2D3_intronic	0.08601
rs13077758	3	30465249	0.5243	0.00120835	no gene region	0.4274
rs180686834	10	36404319	0.000255	1.22683e-05	no gene region	0.337
rs10772634	12	13375228	0.5018	0.00104508	no gene region	0.004947
rs11248280	10	125545650	0.2327	0.000658036	CPXM2_non-coding intronic:intronic	0.05291
rs4965726	15	101384686	0.5226	0.00141302	no gene region	0.08522
rs1523656	8	16842762	0.4344	0.00103194	no gene region	0.06964
rs1022951	13	46649454	0.4525	0.00047669	CPB2_intronic,CPB2-AS1_non-coding intronic	0.2817
rs3850189	3	171560015	0.3782	0.000145764	TMEM212_5upstream	0.4011
rs7541544	1	4291842	0.709	0.00344729	no gene region	0.1368
rs74429989	1	15587418	0.0002229	0.000426193	FHAD1_intronic	0.3879
rs12104935	2	110863908	0.5907	0.00110006	MALL_intronic	0.08687
rs6580148	5	154596023	0.23	0.000321493	no gene region	0.09087
rs7624349	3	6764063	0.4352	0.00106499	GRM7-AS3_non-coding intronic,AC069277.2_non-coding intronic	0.2322
rs6724712	2	49007857	0.427	0.000415999	TCEB2P3_non-coding	0.1352
rs77724549	10	9612930	0.005172	0.00127548	no gene region	0.1742
rs117676050	11	24377130	0.0292	0.00124447	no gene region	0.04181
rs79471827	2	24595176	0.04023	0.000752457	no gene region	0.4064
rs6440389	3	145526178	0.4534	0.000400765	no gene region	0.6717
rs76884994	13	24175936	0.003822	0.00113777	TNFRSF19_intronic	0.04562
rs1028830	10	131651838	0.4501	0.000930458	EBF3_intronic	0.03037
rs1280851	6	54059217	0.2476	0.000651516	MLIP_non-coding intronic:intronic	0.4005
rs75740485	6	135810873	0.002806	0.000358242	AHI1_intronic:3downstream	0.1167
rs495532	3	54662866	0.4505	0.000674916	CACNA2D3_intronic	0.2873
rs2144723	6	161121390	0.4339	0.00247209	RP1-81D8.3_non-coding intronic,PLG_5upstream	0.0006095
rs16823817	3	115239407	0.5981	0.000575446	no gene region	0.2667
rs1979296	4	182959578	0.666	0.00113491	AC108142.1_non-coding intronic	0.2143
rs74542074	1	244341435	0.00258	0.000298925	no gene region	0.5606
rs6010152	22	50618278	0.08921	0.000381456	PANX2_3utr:3downstream	0.08437
rs41503244	16	77554754	0.03828	0.00123284	no gene region	0.08988
rs7956759	12	69566855	0.5544	0.000155363	no gene region	0.1841
rs12544783	8	19030337	0.5492	0.0022967	RP11-1080G15.1_non-coding intronic	0.07206
rs10864412	1	9425722	0.4044	0.00100826	SPSB1_intronic	0.01271
rs7301202	12	80556607	0.4734	3.69364e-05	no gene region	0.831
rs9614421	22	44684039	0.1714	0.00184206	KIAA1644_intronic	0.07936
rs56052642	9	8756065	0.09661	0.00116847	PTPRD_intronic	0.2459
AX-12603704	11	122201053	0.2267	0.00180427	RP11-820L6.1_non-coding intronic	0.0065
rs714326	10	24622926	0.1077	0.000436352	KIAA1217_intronic	0.1278
rs36113018	3	74091246	0.3164	0.0014379	no gene region	0.0913
rs2210585	20	10129600	0.6693	0.000625645	SNAP25-AS1_non-coding intronic	0.005346
rs117245882	7	154027649	0.004046	0.000491703	DPP6_non-coding intronic:intronic	0.1896
rs17517067	1	219088578	0.07615	0.0010481	RP11-412H9.2_non-coding	0.001445
rs117813590	8	125136229	0.001019	0.000807848	FER1L6-AS2_non-coding intronic	0.0002564
rs11155719	6	150637477	0.5396	0.00180258	no gene region	0.08697
rs875385	2	119300405	0.327	0.000317827	no gene region	0.07135
rs77058162	8	123624226	0.0001911	0.00191483	no gene region	0.05139
rs2909658	18	62087652	0.3624	0.000853248	RP11-146N18.1_non-coding intronic	0.2433
rs6904411	6	71333190	0.5682	0.00204603	no gene region	0.02428
rs6428110	1	192558603	0.32	0.00191248	no gene region	0.02433
rs2155836	18	6545591	0.7428	0.000780044	C18orf64_intronic	0.04646
rs946516	10	80609135	0.6339	0.0019278	no gene region	0.001319
rs7319850	13	79551013	0.4312	0.00157114	no gene region	0.131
rs77984585	16	14468830	0.002709	0.000477745	no gene region	0.6075
rs17089331	8	23392318	0.01857	0.000856624	SLC25A37_intronic:non-coding intronic	0.5829
rs139788432	10	16761936	0.008724	0.00113681	RSU1_non-coding intronic:intronic,RP11-197M22.2_3downstream	0.4662
rs59678024	4	60609288	0.08659	0.000372486	no gene region	0.06972
rs78603665	9	8183000	3.186e-05	0.000569594	no gene region	0.09684
rs10974636	9	4596213	0.2439	0.00155705	SPATA6L_intronic	0.1546
rs72773054	2	2618346	0.08628	0.000170948	no gene region	0.199
rs4842240	9	138180049	0.5192	0.00205302	no gene region	0.2477
rs28501610	4	23093341	0.0547	9.81404e-05	no gene region	0.4071
rs9930978	16	12803673	0.6035	0.000826808	CPPED1_intronic	0.03309
rs11011836	10	20451552	0.2322	0.000130556	PLXDC2_non-coding intronic:intronic	0.04969
rs6587119	17	20991506	0.8084	8.27021e-05	AC087393.1_non-coding intronic	0.5173
rs6889402	5	105683151	0.5077	0.000653253	no gene region	0.003093
rs76592763	11	117745571	0.005987	0.000350714	FXYD6_intronic:non-coding intronic,FXYD6-FXYD2_intronic	0.02165
rs1997933	6	97537182	0.3719	0.000597295	KLHL32_intronic	0.2153
rs10845883	12	14266144	0.5094	0.00180575	no gene region	0.1259
rs10002376	4	163931074	0.6414	0.000900714	no gene region	0.01439
rs2853158	8	105413756	0.6486	0.000219644	DPYS_non-coding intronic:intronic	0.2384
rs7489105	12	125452777	0.6962	0.000836349	DHX37_5upstream:non-coding intronic:intronic	0.558
rs8091107	18	76056563	0.4052	0.00104856	no gene region	0.3308
rs75551864	9	28369987	0.004141	0.000564859	LINGO2_intronic	0.006649
rs996408	12	100051003	0.6094	0.000237253	ANKS1B_non-coding intronic:intronic	0.00226
rs2368048	3	193854961	0.5293	0.00221763	HES1_intronic:non-coding	0.1443
rs77598497	9	116752779	0.001178	0.000969165	ZNF618_intronic:non-coding intronic	0.04538
rs75550132	18	9666703	0.002642	0.000284767	no gene region	0.6488
rs79730788	8	64302732	0.00166	0.000287276	CTD-3046C4.1_non-coding intronic	0.4833
rs9313398	5	167603402	0.7517	0.0016132	CTB-178M22.1_non-coding intronic,TENM2_non-coding intronic:intronic	0.0005417
rs522870	1	244180875	0.1897	7.81239e-06	RP11-278H7.1_non-coding intronic	0.1394
rs6460428	7	67517062	0.8726	0.00178544	no gene region	0.01775
rs9405784	6	4909673	0.6572	0.0019766	CDYL_intronic:non-coding intronic	0.1008
rs6892053	5	145231621	0.3351	0.00156483	no gene region	0.0479
rs1924692	6	147225989	0.5917	0.000262255	STXBP5-AS1_non-coding intronic	0.03781
rs115717420	13	90919548	0.03004	0.00162103	no gene region	0.001579
rs12033627	1	214360929	0.001179	0.00149707	no gene region	0.05225
rs1972797	9	8847353	0.4996	0.000216924	PTPRD_intronic	0.06364
rs78318281	16	5841952	0.001242	0.000425625	RP11-420N3.2_non-coding intronic	0.1332
rs77985864	7	4509627	0.02523	0.000661614	no gene region	0.3094
rs2472873	6	104439162	0.2742	0.00102435	no gene region	0.006931
rs4951488	1	210808270	0.5909	0.00080369	HHAT_intronic	0.535
rs10149608	14	104843010	0.2931	0.00185992	RP11-260M19.1_non-coding	0.05848
rs352892	2	143757925	0.4513	0.000946867	KYNU_intronic	0.05445
rs62317276	4	130285393	0.1788	0.00063861	no gene region	0.001368
rs1964591	3	7911973	0.9467	0.000584567	no gene region	0.09622
rs12804771	11	133220944	0.2883	0.00177917	OPCML_non-coding intronic:intronic	0.004471
rs12946864	17	36139313	0.4212	0.000654644	no gene region	0.06994
rs10511609	9	15335996	0.04789	0.000871768	no gene region	0.06556
rs9319895	18	71896469	0.5081	0.00216515	RP11-669I1.1_non-coding intronic,RN7SL551P_3downstream	0.001356
rs150637114	11	37068844	0.001344	0.00129402	no gene region	0.4025
rs9551329	13	27437364	0.01054	0.00187796	no gene region	0.004285
rs4667680	2	172105063	0.2451	0.000533359	no gene region	0.03147
rs76095387	1	65462972	0.003568	0.000167202	RP11-182I10.3_non-coding intronic	0.01427
rs1884539	14	101277786	0.5724	0.00202335	MEG3_non-coding intronic	0.02113
rs718265	1	55319902	0.6724	0.00185613	DHCR24_coding:5upstream	0.08474
AX-30563617	12	130910487	0.1963	0.00164872	RIMBP2_intronic	0.3278
rs610846	18	34920165	0.8942	0.000696909	CELF4_intronic	0.1253
rs4941844	13	37139991	0.5122	0.000712024	no gene region	0.05604
rs143311348	7	134254179	0.003344	0.000600488	AKR1B15_non-coding:coding	0.008526
rs1999530	9	5694547	0.002612	0.000724044	KIAA1432_intronic	0.129
rs4892988	X	93419579	0.3402	0.00148771	no gene region	0.002168
rs13062018	3	51035636	0.1041	0.000376756	DOCK3_intronic	0.05836
rs77493464	6	94786289	0.01116	6.03743e-05	no gene region	0.005636
rs6888230	5	178742761	0.415	5.07967e-05	ADAMTS2_intronic	0.02855
rs59740251	7	97265727	0.3902	0.000388636	no gene region	0.2155
rs9912520	17	10879696	0.8885	0.000740936	no gene region	0.07375
rs2664374	20	5659444	0.1228	0.000890786	no gene region	0.5648
rs57682151	3	33134079	0.02593	0.000531587	TMPPE_3utr,GLB1_intronic:non-coding intronic	0.003923
rs212755	2	32424019	0.5351	0.00136839	SLC30A6_intronic:3downstream	0.008089
rs12551478	9	80304260	0.5493	0.00240959	no gene region	0.1335
rs7181907	15	67233647	0.3788	0.000367944	RP11-798K3.3_non-coding intronic	0.01666
rs868249	12	207886	0.7635	1.07948e-05	IQSEC3_intronic	0.05678
rs56803780	10	16509519	0.2963	0.000979581	PTER_intronic	0.2636
rs1531576	8	11338146	0.4579	0.00066038	no gene region	0.631
rs183769354	2	214762709	0.0009873	0.000155214	SPAG16_intronic	0.2366
rs6840349	4	64931339	0.4329	0.000529556	no gene region	0.04904
rs7834727	8	144236881	0.1385	0.000975303	no gene region	0.4066
rs117460279	7	62090051	0.005317	0.00121694	no gene region	0.1138
rs62043865	16	81431635	0.1648	0.00233471	no gene region	0.03148
rs2568449	8	130358454	0.5632	3.61161e-06	no gene region	0.0867
rs3815716	19	14522768	0.09319	0.000852783	DDX39A_5upstream:3downstream:non-coding intronic:intronic	0.2764
rs10839818	11	7621880	0.09494	0.00137022	PPFIBP2_intronic:non-coding intronic	0.2607
rs12703831	7	146369256	0.6195	8.78545e-05	CNTNAP2_intronic	0.05798
rs56138405	16	53067393	0.2458	6.70097e-05	no gene region	0.08972
rs914467	20	62100266	0.1755	0.000374574	KCNQ2_intronic:non-coding intronic	0.05661
rs28361395	4	1624851	0.06972	0.000511468	FAM53A_intronic	0.006049
rs57343582	18	72846870	0.05978	0.000312834	no gene region	0.1891
rs12670298	7	154702145	0.5873	0.00141785	no gene region	0.01817
rs2863187	18	27050689	0.05734	0.000502943	no gene region	0.298
rs6497001	15	93408587	0.7348	5.29935e-05	no gene region	0.1914
rs1461549	14	25712300	0.3343	0.000236745	no gene region	2.515e-05
rs2178915	21	19548232	0.1673	0.00117274	CHODL_intronic	0.07604
rs76785025	18	48746296	0.002232	0.000626473	MEX3C_5upstream	0.002619
rs150137	2	74946741	0.8729	0.00318373	no gene region	0.04083
rs984132	1	102030001	0.1752	0.00112918	no gene region	0.02191
rs672491	10	36002505	0.7124	0.00128049	no gene region	0.06678
rs117994470	9	103953170	0.0003823	0.000584631	LPPR1_intronic	0.0002523
rs11731752	4	183022565	0.5732	0.002032	AC108142.1_non-coding intronic	0.09222
rs117173812	15	94396228	0.01653	0.000139516	RP11-76E17.2_5upstream,CTD-3049M7.1_non-coding intronic	0.3965
rs4524121	2	216799077	0.418	0.00149859	no gene region	0.3296
rs1796432	2	221447084	0.3646	0.000224555	AC067956.1_non-coding intronic	0.1321
rs2142780	X	144051125	0.5139	0.00258972	no gene region	0.00576
rs6005483	22	27899500	0.1569	0.000633766	no gene region	0.05242
rs2826664	21	22500936	0.2959	0.00281525	NCAM2_intronic	0.1529
rs7822955	8	1029090	0.4256	0.00353142	ERICH1-AS1_non-coding intronic	0.2858
rs77899158	8	110331765	0.001401	0.00109282	NUDCD1_intronic	0.016
rs4782338	16	88637970	0.4254	0.000708255	ZC3H18_intronic	0.2865
rs1007572	7	45603629	0.2776	0.000314734	no gene region	0.001879
rs1043165	1	156220056	0.4509	0.000444623	SMG5_3utr:non-coding:intronic:3downstream	0.3314
rs1881227	12	89038800	0.7509	0.000258036	no gene region	0.01637
rs1465835	2	231761519	0.4611	0.00179913	AC012507.3_non-coding:3downstream	0.7093
rs10783439	12	51774695	0.4267	0.000925034	GALNT6_non-coding intronic:intronic:3downstream:5upstream	0.04299
rs7741447	6	3760255	0.3905	0.000227778	no gene region	0.3325
rs10801784	1	90553578	0.4143	0.000100945	no gene region	0.1051
rs2516624	10	6259239	0.8697	0.000735485	PFKFB3_intronic	0.04047
rs117179283	4	124491737	0.001815	0.000118777	no gene region	0.5547
rs2965706	12	11592075	0.2233	0.000214613	PRB2_non-coding intronic,RP11-711K1.7_non-coding intronic	0.08949
rs3921407	8	63003117	0.5029	0.000581688	no gene region	0.003568
rs138245106	13	93483127	0.002135	0.000199426	GPC5_intronic	0.008341
rs1735899	21	21812615	0.354	0.000351032	no gene region	0.06535
rs12371057	12	83477980	0.4677	0.000901131	TMTC2_intronic	0.3679
rs35021862	10	21497977	0.1114	0.000622505	no gene region	0.3209
rs3828118	1	82443010	0.313	0.00090595	LPHN2_non-coding intronic:intronic	0.2911
rs6492353	13	111965052	0.8971	0.000542998	no gene region	0.6535
rs10113962	9	119596192	0.2379	0.000662414	ASTN2_intronic	0.004276
