# Supplementary material for: Establishment of the early prediction models of low-birth-weight reveals influential genetic and environmental factors: a prospective cohort study
Source: BMC Pregnancy Childbirth. 2023 Aug 31;23:628. doi: 10.1186/s12884-023-05919-5 (PMC10472725; doi:10.1186/s12884-023-05919-5)
Supplement: Supplementary file 1 — Additional file 1. Supplemental Document. Supplemental Figure 1. Scheme of the all analyses performed in our study. Supplemental Figure 2. The proportion of the importance score of the term LBW models. Supplemental Figure 3. The proportion of the importance score of the preterm LBW models. Supplemental Figure 4. The proportion of the importance score of the preterm LBW models. Supplemental Figure 5. F1-scores with randomly selected variables. Supplemental Table 1. The list of variables of the health assesment data. Supplemental Table 2. The datasets for both early and full-term prediction models. Supplemental Table 3. List of health assessment variables included in the models. Supplemental Table 4. The F1-scores for both early- and full-term prediction models. Supplemental Table 5. Details of the performance of early prediction models based on SNP array data. Supplemental Table 6. The feature importances of the early prediction models based on health assesment data. Supplemental Table 7. The feature importances of the early prediction models based on SNP array data. Supplemental Table 8. The gene enrichment analysis for the term LBW model. Supplemental Table 9. The gene enrichment analysis for the preterm LBW model. Supplemental Table 10. The proportion of the datasets. Supplemental Table 11. Number of selected features by feature selection. Supplemental Table 12. The feature importances of the early prediction models based on fetal ultrasonography data. Supplemental Table 13. The performance of the bagging models. Supplemental Table 14. The performance of the positive/negative controls. Supplemental Table 15. The previously reported locus among variants in the early prediction models. Supplemental Table 16. Summary of the population distribution of datasets. [file 12884_2023_5919_MOESM1_ESM.zip › Additional file 1/Supplemental Table 8.xlsx]

## Sheet: シート1
Supplemental Table 8 : The gene enrichment analysis for the term LBW model
Category	Term	Count	%	PValue	Genes	Variants	List Total	Summary weights
GOTERM_BP_DIRECT	GO:0032024~positive regulation of insulin secretion	3	1.57068	0.0423295	PRKCE,GLUL,GHRL	rs17034641,AX-40988767,rs117394235,rs75701130,AX-30300885	135	0.33662
GOTERM_BP_DIRECT	GO:0001504~neurotransmitter uptake	2	1.04712	0.0620976	SLC38A1,GLUL	rs7971437,AX-30300885	135	0.302175
UP_SEQ_FEATURE	repeat:1; truncated	2	1.04712	0.0151942	MUC6,MADCAM1	rs3745925,rs61869016	154	0.293157
GOTERM_BP_DIRECT	GO:0050927~positive regulation of positive chemotaxis	2	1.04712	0.0843841	VEGFA,F7	rs3025022,rs3093253,rs3025039	135	0.275441
KEGG_PATHWAY	hsa04610:Complement and coagulation cascades	3	1.57068	0.0954903	F7,PLG,CFD	rs3093253,rs2230216,rs2144723	53	0.241858
GOTERM_MF_DIRECT	GO:0000287~magnesium ion binding	5	2.6178	0.0745746	WEE1,MLTK,RPS6KA5,GLUL,PGM1	rs57911342,AX-30300885,AX-12543814,AX-40768201,rs117144588	132	0.236586
GOTERM_BP_DIRECT	GO:0050679~positive regulation of epithelial cell proliferation	3	1.57068	0.0829396	VEGFA,LAMB1,GLUL	rs20556,rs3025039,rs3025022,AX-30300885	135	0.233121
INTERPRO	IPR001660:Sterile alpha motif domain	4	2.09424	0.0374047	ANKS1B,MLTK,SAMSN1,DGKD	rs77495967,rs2822792,rs996408,rs882428,AX-40768201	146	0.231165
SMART	SM00454:SAM	4	2.09424	0.0416029	ANKS1B,MLTK,SAMSN1,DGKD	rs2822792,rs996408,rs77495967,AX-40768201,rs882428	92	0.231165
INTERPRO	IPR013761:Sterile alpha motif/pointed domain	4	2.09424	0.0639082	ANKS1B,MLTK,SAMSN1,DGKD	rs882428,AX-40768201,rs77495967,rs2822792,rs996408	146	0.231165
GOTERM_BP_DIRECT	GO:0006461~protein complex assembly	4	2.09424	0.0657835	TCEB2,HES1,PPID,IL2RB	rs4036,rs2368048,rs229489,rs8396	135	0.225451
INTERPRO	IPR011545:DNA/RNA helicase, DEAD/DEAH box type, N-terminal	4	2.09424	0.0168141	DHX37,RECQL5,DDX39A,DDX58	rs72631384,rs7489105,AX-42609433,rs3815716	146	0.222728
UP_SEQ_FEATURE	domain:Helicase C-terminal	4	2.09424	0.0497324	DHX37,RECQL5,DDX39A,DDX58	rs72631384,rs7489105,AX-42609433,rs3815716	154	0.222728
INTERPRO	IPR001650:Helicase, C-terminal	4	2.09424	0.0527119	DHX37,RECQL5,DDX39A,DDX58	rs72631384,rs7489105,AX-42609433,rs3815716	146	0.222728
INTERPRO	IPR014001:Helicase, superfamily 1/2, ATP-binding domain	4	2.09424	0.0551107	DHX37,RECQL5,DDX39A,DDX58	rs7489105,rs72631384,rs3815716,AX-42609433	146	0.222728
UP_SEQ_FEATURE	domain:Helicase ATP-binding	4	2.09424	0.0567087	DHX37,RECQL5,DDX39A,DDX58	AX-42609433,rs3815716,rs72631384,rs7489105	154	0.222728
SMART	SM00490:HELICc	4	2.09424	0.0727156	DHX37,RECQL5,DDX39A,DDX58	rs3815716,AX-42609433,rs7489105,rs72631384	92	0.222728
SMART	SM00487:DEXDc	4	2.09424	0.0759458	DHX37,RECQL5,DDX39A,DDX58	rs7489105,rs72631384,rs3815716,AX-42609433	92	0.222728
UP_KEYWORDS	Helicase	4	2.09424	0.0954399	DHX37,RECQL5,DDX39A,DDX58	rs72631384,rs7489105,AX-42609433,rs3815716	157	0.222728
GOTERM_BP_DIRECT	GO:0031397~negative regulation of protein ubiquitination	3	1.57068	0.0423295	N4BP1,NXN,PRKCE	rs4968069,AX-40988767,rs117329408,rs17034641,rs75701130	135	0.213623
INTERPRO	IPR008271:Serine/threonine-protein kinase, active site	6	3.14136	0.0981451	WEE1,PRKCE,MLTK,RPS6KA5,CAMK1G,PDPK1	rs76318740,AX-12543814,AX-40768201,rs117144588,rs1049607,rs75701130,AX-40988767,rs17034641	146	0.211886
GOTERM_MF_DIRECT	GO:0008236~serine-type peptidase activity	4	2.09424	0.0129265	F7,PLG,TMPRSS11E,CFD	rs3093253,rs2230216,rs1377870,rs2144723	132	0.197352
INTERPRO	IPR018114:Peptidase S1, trypsin family, active site	4	2.09424	0.04583	F7,PLG,TMPRSS11E,CFD	rs3093253,rs2230216,rs2144723,rs1377870	146	0.197352
UP_SEQ_FEATURE	domain:Peptidase S1	4	2.09424	0.0508641	F7,PLG,TMPRSS11E,CFD	rs1377870,rs2144723,rs2230216,rs3093253	154	0.197352
INTERPRO	IPR001314:Peptidase S1A, chymotrypsin-type	4	2.09424	0.0588052	F7,PLG,TMPRSS11E,CFD	rs1377870,rs2144723,rs2230216,rs3093253	146	0.197352
INTERPRO	IPR001254:Peptidase S1	4	2.09424	0.0678656	F7,PLG,TMPRSS11E,CFD	rs1377870,rs2144723,rs2230216,rs3093253	146	0.197352
INTERPRO	IPR009003:Trypsin-like cysteine/serine peptidase domain	4	2.09424	0.0789469	F7,PLG,TMPRSS11E,CFD	rs3093253,rs2230216,rs1377870,rs2144723	146	0.197352
SMART	SM00020:Tryp_SPc	4	2.09424	0.0912443	F7,PLG,TMPRSS11E,CFD	rs3093253,rs2230216,rs1377870,rs2144723	92	0.197352
UP_KEYWORDS	Serine protease	4	2.09424	0.0920453	F7,PLG,TMPRSS11E,CFD	rs1377870,rs2144723,rs2230216,rs3093253	157	0.197352
UP_SEQ_FEATURE	domain:Laminin EGF-like 11	2	1.04712	0.0665899	LAMB1,HSPG2	rs20556,rs3767139	154	0.193566
UP_SEQ_FEATURE	domain:Laminin EGF-like 10	2	1.04712	0.0807786	LAMB1,HSPG2	rs20556,rs3767139	154	0.193566
UP_SEQ_FEATURE	domain:Laminin EGF-like 8	2	1.04712	0.0807786	LAMB1,HSPG2	rs20556,rs3767139	154	0.193566
UP_SEQ_FEATURE	domain:Laminin EGF-like 7	2	1.04712	0.0877925	LAMB1,HSPG2	rs3767139,rs20556	154	0.193566
UP_SEQ_FEATURE	domain:Laminin EGF-like 6	2	1.04712	0.0947531	LAMB1,HSPG2	rs3767139,rs20556	154	0.193566
GOTERM_CC_DIRECT	GO:0005829~cytosol	38	19.8953	0.0171365	NLRP4,CAST,MYH14,AKR1B15,AHI1,PALD1,GLUL,OTOF,TPH2,CHMP4C,CEP192,IRF4,PHLDA1,RAB6B,CUX1,SCFD1,SORBS1,BID,ANO7,TCEB2,NPHP4,SMG5,DSG1,PRKCE,APBB1IP,LSM3,SAMSN1,PDE1C,DHCR24,ARHGAP22,NXN,NLRC5,TRAPPC2L,ALAD,PGM1,DDX58,CHMP1B,PDPK1	rs3735701,rs138235483,AX-295129509,rs3172008,rs75701130,rs12598418,rs12412892,rs79047700,rs17034641,rs11596541,AX-38792903,AX-11243074,rs3826061,rs4968069,AX-11583763,rs4838595,AX-30300885,rs1786581,rs2302054,AX-35951957,AX-40835259,rs1734729,AX-12472123,rs143311348,AX-40988767,rs76318740,AX-14132787,rs75740485,rs6662514,rs3761674,rs41317118,rs2822792,rs76926447,rs1043165,AX-15664173,rs2666970,AX…	146	0.18863
UP_KEYWORDS	Ubl conjugation	19	9.94764	0.0951003	RANBP1,CAST,ZNF331,MACROD2,ITPR1,GLUL,ZC3H11A,PARP1,CEP192,WEE1,CUX1,N4BP1,LYAR,DDX39A,RPS6KA5,BID,YEATS2,DDX58,PDPK1	AX-30300885,rs79886149,AX-40835259,AX-35951957,rs2307068,rs76174573,rs75917670,rs138235483,rs3749383,rs3815716,AX-11243074,rs8117909,AX-42609433,AX-12543814,rs8190314,rs117144588,rs7256691,rs76318740,rs117329408,rs1734729,rs6697388,rs10937831	157	0.184663
UP_SEQ_FEATURE	compositionally biased region:Poly-Lys	5	2.6178	0.0836752	OTOF,MACROD2,AHI1,FAM217B,IQCE	rs3172008,AX-13543479,rs8117909,rs75740485,rs2917735	154	0.179717
GOTERM_BP_DIRECT	GO:0043627~response to estrogen	3	1.57068	0.0950339	TPH2,F7,GHRL	rs3093253,rs117394235,rs41317118	135	0.179379
UP_KEYWORDS	Cell junction	12	6.28272	0.0139708	MIP,NPHP4,OTOF,ANKS1B,DSG1,AHI1,APBB1IP,SORBS1,PANX2,ANO7,DDX58,PDPK1	rs2302054,rs77495967,AX-38792903,rs11596541,rs3172008,AX-42609433,rs996408,AX-30823381,rs4918940,rs140327039,rs6010152,rs6662514,rs75740485,rs76318740	157	0.174113
UP_KEYWORDS	Coiled coil	33	17.2775	0.031142	DRC1,RANBP1,EFCAB4A,MYH14,SULF2,SDAD1,RP11-503N18.1,AHI1,UBE4A,CCDC181,OTOF,CHMP4C,PARP1,CUX1,MLTK,SYNE1,LAMB1,TRMT2A,SMG5,ITPR1,THAP4,PDE1C,CCDC162P,ZC3H11A,WEE1,LRMP,ARHGAP22,LYAR,PLXNA4,YEATS2,IQCE,SRRM2,CHMP1B	AX-40768201,rs11763166,rs2307068,rs117579927,rs12802515,AX-35951957,rs79886149,rs4838595,rs1786581,rs9400272,rs859198,AX-11521636,rs140040693,rs3735701,rs2269493,rs3749383,rs3172008,AX-30213323,rs76174573,rs79047700,rs75917670,AX-11140087,AX-12543814,rs9397501,rs2917735,rs4036,rs12480922,rs10937831,rs1043165,rs20556,AX-15664173,rs6697388,AX-12472123,rs1734729,rs75740485,rs7578775	157	0.17031
GOTERM_BP_DIRECT	GO:0060124~positive regulation of growth hormone secretion	2	1.04712	0.0620976	KISS1,GHRL	rs11240694,rs117394235	135	0.169157
UP_SEQ_FEATURE	sequence variant	112	58.6387	0.00390902	CAPN13,RFC4,B3GAT1,MYH14,RECQL5,SULF2,PANX2,OTOF,CHMP4C,F7,CUX1,COL9A1,ZNF286A,SCFD1,LRRC16B,OBP2A,KLHL25,SYNE1,LAMB1,TRMT2A,DSG1,ADTRP,CFD,WEE1,ARHGAP22,RWDD4,SRRM2,DRC1,GALNT6,PLG,AHI1,ZNF71,RNASE11,PALD1,GLUL,FAM217B,CCDC181,LOXL4,CYP4F22,ITGA9,USP2,SLC16A4,ANO7,GNB1L,MACROD2,MEX3C,SAMSN1,ZC3H11A,DHCR24,HOXB13,LRMP,LYAR,RALGAPA2,NLRC5,ALAD,RANBP1,CAST,EFCAB4A,TNFRSF9,SDAD1,GTF3C3,MADCAM1,AKR1B…	rs140327039,rs3745925,rs4918940,AX-31738053,AX-30823381,rs4036,rs117394235,rs1049607,rs9606160,rs6047006,rs718265,rs10823550,rs117144588,rs1805313,AX-11140087,rs7578775,rs6662514,AX-12472123,rs871677,rs1978153,rs20556,rs41317118,rs61869016,rs2822792,rs4706422,rs4838595,rs17324501,rs2289381,rs2076523,rs79886149,rs12802515,AX-40835259,rs2302054,rs2427384,rs75219147,rs117483434,rs2307068,AX-11697570…	154	0.165346
GOTERM_BP_DIRECT	GO:0030168~platelet activation	4	2.09424	0.0644434	ITPR1,PRKCE,DGKD,PDPK1	rs76318740,rs2307068,rs17034641,rs882428,AX-40988767,rs75701130,rs3749383	135	0.162359
UP_SEQ_FEATURE	splice variant	74	38.7435	0.0138699	CAPN13,CAST,EFCAB4A,MYH14,RECQL5,ACPL2,SULF2,SDAD1,MBP,MADCAM1,GTF3C3,UBE4A,PANX2,OTOF,CEP192,IRF4,F7,CUX1,COL9A1,PPAP2C,ZNF286A,BID,LRRC16B,OBP2A,C11orf30,NLRP11,VEGFA,SYNE1,TRMT2A,ITPR1,TBC1D26,PDE1C,DGKD,NARF,ST5,ARHGAP22,NXN,NPC1L1,PLXNA4,HPS4,SRRM2,PGM1,DDX58,PDPK1,SLCO4A1,NLRP4,BTNL2,SLC30A6,ABCC3,AHI1,CECR5,SKA3,GHRL,CAMK1G,CCDC181,TMPPE,USP2,CDH26,MLTK,SORBS1,MT1G,ANO7,GNB1L,MACROD2,THAP4…	AX-11697570,rs2307068,rs117579927,rs2302054,rs11763166,rs2427384,rs77400269,AX-40835259,rs12802515,rs3025022,rs2289381,rs2076523,rs79886149,rs4706422,rs17324501,rs4838595,rs859198,rs812334,rs7148185,rs465208,rs12447019,rs140040693,rs3826061,rs11596541,AX-11243074,rs138235483,rs79047700,rs12598418,rs7943722,rs1805313,AX-11140087,rs3025039,rs9606160,rs6047006,rs1049607,rs117394235,rs4036,rs3745925,…	154	0.162033
UP_KEYWORDS	Polymorphism	109	57.0681	0.00365093	CAPN13,RFC4,B3GAT1,MYH14,RECQL5,SULF2,PANX2,OTOF,CHMP4C,F7,CUX1,COL9A1,ZNF286A,SCFD1,LRRC16B,OBP2A,KLHL25,SYNE1,LAMB1,TRMT2A,DSG1,ADTRP,CFD,WEE1,ARHGAP22,RWDD4,SRRM2,DRC1,GALNT6,PLG,AHI1,ZNF71,RNASE11,PALD1,FAM217B,CCDC181,LOXL4,CYP4F22,ITGA9,USP2,SLC16A4,ANO7,GNB1L,MACROD2,MEX3C,SAMSN1,CCDC162P,ZC3H11A,HOXB13,LRMP,LYAR,RALGAPA2,NLRC5,ALAD,RANBP1,CAST,EFCAB4A,TNFRSF9,SDAD1,GTF3C3,MADCAM1,TSEN34,K…	rs1805313,AX-11140087,rs117144588,rs10823550,rs9606160,rs6047006,rs117394235,rs1049607,AX-31738053,rs4036,rs140327039,rs3745925,rs4918940,rs2822792,rs61869016,rs41317118,rs20556,rs1978153,rs871677,AX-12472123,rs7578775,rs6662514,rs2307068,AX-11697570,rs2302054,rs75219147,rs2427384,rs117483434,AX-40835259,rs12802515,rs2289381,rs2076523,rs79886149,rs1377870,rs4706422,rs4838595,rs17324501,rs7148185,…	157	0.161343
GOTERM_BP_DIRECT	GO:0045785~positive regulation of cell adhesion	3	1.57068	0.0461388	MIP,VEGFA,APBB1IP	AX-38792903,AX-30823381,rs3025039,rs3025022	135	0.159799
UP_SEQ_FEATURE	repeat:HAT 9	2	1.04712	0.0375564	SYNE1,CSTF3	rs1028564,rs9397501	154	0.159777
UP_SEQ_FEATURE	repeat:HAT 8	2	1.04712	0.0448978	SYNE1,CSTF3	rs9397501,rs1028564	154	0.159777
UP_SEQ_FEATURE	repeat:HAT 7	2	1.04712	0.0521836	SYNE1,CSTF3	rs9397501,rs1028564	154	0.159777
UP_SEQ_FEATURE	repeat:HAT 6	2	1.04712	0.0665899	SYNE1,CSTF3	rs1028564,rs9397501	154	0.159777
UP_SEQ_FEATURE	repeat:HAT 5	2	1.04712	0.0807786	SYNE1,CSTF3	rs1028564,rs9397501	154	0.159777
UP_SEQ_FEATURE	repeat:HAT 4	2	1.04712	0.0877925	SYNE1,CSTF3	rs1028564,rs9397501	154	0.159777
UP_SEQ_FEATURE	repeat:HAT 2	2	1.04712	0.0947531	SYNE1,CSTF3	rs1028564,rs9397501	154	0.159777
UP_SEQ_FEATURE	repeat:HAT 3	2	1.04712	0.0947531	SYNE1,CSTF3	rs1028564,rs9397501	154	0.159777
UP_SEQ_FEATURE	repeat:HAT 1	2	1.04712	0.0947531	SYNE1,CSTF3	rs1028564,rs9397501	154	0.159777
UP_KEYWORDS	ATP-binding	18	9.42408	0.034846	RFC4,NLRP11,NLRP4,MYH14,DHX37,RECQL5,ABCC3,PRKCE,GLUL,DGKD,CAMK1G,WEE1,DDX39A,MLTK,RPS6KA5,NLRC5,DDX58,PDPK1	AX-295129509,rs75701130,rs72631384,AX-30300885,AX-40768201,AX-40988767,rs56150850,AX-42609433,rs882428,rs7489105,AX-12543814,rs79047700,rs12598418,rs17034641,rs3815716,AX-12472123,rs76318740,rs1978153,rs1049607,rs117144588	157	0.158908
GOTERM_MF_DIRECT	GO:0005524~ATP binding	18	9.42408	0.0707905	RFC4,NLRP11,NLRP4,MYH14,DHX37,RECQL5,ABCC3,PRKCE,GLUL,DGKD,CAMK1G,WEE1,DDX39A,MLTK,RPS6KA5,NLRC5,DDX58,PDPK1	AX-40768201,AX-30300885,rs72631384,AX-295129509,rs75701130,AX-12543814,rs7489105,rs882428,AX-42609433,AX-40988767,rs56150850,rs3815716,rs17034641,rs12598418,rs79047700,rs117144588,rs1049607,rs1978153,rs76318740,AX-12472123	132	0.158908
UP_KEYWORDS	Alternative splicing	102	53.4031	0.000517	CAPN13,RFC4,B3GAT1,MYH14,RECQL5,SULF2,PANX2,OTOF,F7,RAB6B,CUX1,COL9A1,ZNF286A,SCFD1,LRRC16B,OBP2A,VEGFA,SYNE1,SLC7A8,TRMT2A,DSG1,ADTRP,NARF,WEE1,NXN,ARHGAP22,PLXNA4,RWDD4,SRRM2,PDPK1,SLC30A6,AHI1,CCDC181,COLCA2,TMPPE,USP2,SLC16A4,ANO7,MON1B,GNB1L,MACROD2,CSTF3,SAMSN1,CCDC162P,DHCR24,ANKS1B,LRMP,ZBTB7B,RALGAPA2,NLRC5,TRAPPC2L,ALAD,RANBP1,CAST,EFCAB4A,ACPL2,SDAD1,MBP,GTF3C3,MADCAM1,AKR1B15,UBE4A,TP…	rs143311348,rs56150850,rs1734729,rs2301935,rs75740485,rs12480922,rs6010152,AX-15664173,rs76926447,rs6551230,rs996408,AX-42609433,rs2666970,rs882428,rs143314312,rs57911342,rs62251799,AX-12559658,rs8190314,rs7232502,rs2917735,rs212755,AX-12543814,rs9397501,rs3749383,AX-295129509,rs3172008,AX-30213323,rs3735701,rs2236135,rs12982096,rs2946571,rs72631384,rs8117909,rs9400272,AX-11521636,AX-38792903,AX-…	157	0.152609
UP_SEQ_FEATURE	nucleotide phosphate-binding region:ATP	15	7.8534	0.0199018	RFC4,NLRP11,NLRP4,MYH14,DHX37,RECQL5,PRKCE,CAMK1G,WEE1,DDX39A,MLTK,RPS6KA5,NLRC5,DDX58,PDPK1	rs17034641,rs3815716,rs79047700,rs12598418,rs117144588,rs1049607,AX-12472123,rs76318740,AX-40768201,AX-295129509,rs75701130,rs72631384,rs7489105,AX-12543814,AX-42609433,AX-40988767,rs56150850	154	0.152432
UP_KEYWORDS	Phosphoprotein	77	40.3141	0.017131	RANBP1,CAST,B3GAT1,EFCAB4A,MYH14,RECQL5,SOWAHC,SDAD1,MBP,GTF3C3,KISS1,PANX2,TPH2,CHMP4C,PARP1,CEP192,IRF4,RAB6B,CUX1,N4BP1,SCFD1,RPS6KA5,BID,TCEB2,C11orf30,NPHP4,SYCP2,SYNE1,SLC7A8,TRMT2A,LAMB1,DSG1,ITPR1,DGKD,NARF,ETFDH,ST5,WEE1,ARHGAP22,ZBED6,HPS4,SRRM2,PGM1,DDX58,PDPK1,SLCO4A1,PLG,ABCC3,AHI1,SKA3,PALD1,GLUL,SLC38A1,MLTK,SORBS1,MT1G,MON1B,MIP,CSTF3,SMG5,MEX3C,PRKCE,THAP4,APBB1IP,SAMSN1,PPID,ZC3…	rs62251799,rs57911342,rs2144723,rs996408,AX-42609433,rs2666970,rs143314312,rs882428,rs2917735,AX-12543814,rs9397501,rs8190314,AX-12559658,rs7232502,rs75740485,AX-40988767,rs1734729,rs6697388,rs10937831,rs1043165,rs76926447,rs6010152,AX-30300885,AX-33571571,rs77495967,rs11240694,AX-35951957,AX-40768201,rs76174573,AX-13543479,rs7971437,rs76785025,rs72631384,rs3749383,rs75701130,rs3735701,rs2236135,…	157	0.151792
GOTERM_BP_DIRECT	GO:0031124~mRNA 3'-end processing	3	1.57068	0.0603927	ZC3H11A,CSTF3,DDX39A	rs6697388,rs3815716,rs1028564	135	0.150035
GOTERM_BP_DIRECT	GO:0006369~termination of RNA polymerase II transcription	3	1.57068	0.0925757	ZC3H11A,CSTF3,DDX39A	rs6697388,rs1028564,rs3815716	135	0.150035
GOTERM_MF_DIRECT	GO:0044822~poly(A) RNA binding	15	7.8534	0.055211	NLRP11,CAST,DHX37,SYNE1,CSTF3,TRMT2A,MEX3C,LSM3,SAMSN1,ZC3H11A,PARP1,LYAR,DDX39A,MLTK,SRRM2	rs4036,rs2822792,rs79886149,rs1028564,rs75917670,AX-11243074,rs3815716,rs7489105,rs9397501,rs6697388,AX-14132787,rs10937831,AX-40768201,AX-295129509,rs76785025	132	0.14937
GOTERM_MF_DIRECT	GO:0015175~neutral amino acid transmembrane transporter activity	2	1.04712	0.0821494	SLC38A1,SLC7A8	rs7971437,rs2236135	132	0.143029
GOTERM_BP_DIRECT	GO:0015807~L-amino acid transport	2	1.04712	0.0916955	SLC38A1,SLC7A8	rs2236135,rs7971437	135	0.143029
GOTERM_MF_DIRECT	GO:0015179~L-amino acid transmembrane transporter activity	2	1.04712	0.0963492	SLC38A1,SLC7A8	rs7971437,rs2236135	132	0.143029
GOTERM_BP_DIRECT	GO:0015804~neutral amino acid transport	2	1.04712	0.098949	SLC38A1,SLC7A8	rs2236135,rs7971437	135	0.143029
GOTERM_BP_DIRECT	GO:0045598~regulation of fat cell differentiation	2	1.04712	0.098949	HES1,MEX3C	rs2368048,rs76785025	135	0.142205
GOTERM_BP_DIRECT	GO:0035845~photoreceptor cell outer segment organization	2	1.04712	0.0695857	NPHP4,AHI1	rs75740485,rs6662514	135	0.141436
GOTERM_BP_DIRECT	GO:0030198~extracellular matrix organization	5	2.6178	0.0720433	ITGA9,COL9A1,LAMB1,MADCAM1,HSPG2	rs20556,rs3745925,rs4706422,rs6796546,rs3767139	135	0.140976
GOTERM_BP_DIRECT	GO:0001666~response to hypoxia	5	2.6178	0.049054	VEGFA,F7,ITPR1,SCFD1,ALAD	rs76926447,rs3093253,rs3749383,rs1805313,rs3025039,rs3025022,rs2307068	135	0.13179
GOTERM_BP_DIRECT	GO:0006405~RNA export from nucleus	3	1.57068	0.0713717	ZC3H11A,RANBP1,DDX39A	rs79886149,rs3815716,rs6697388	135	0.128263
GOTERM_BP_DIRECT	GO:0034122~negative regulation of toll-like receptor signaling pathway	2	1.04712	0.098949	IRF4,PDPK1	rs76318740,rs2666970	135	0.127014
GOTERM_CC_DIRECT	GO:0031093~platelet alpha granule lumen	3	1.57068	0.0710292	VEGFA,PLG,CFD	rs2230216,rs3025022,rs3025039,rs2144723	146	0.126776
GOTERM_CC_DIRECT	GO:0005730~nucleolus	12	6.28272	0.0803212	PARP1,DHX37,PHLDA1,WEE1,SDAD1,GTF3C3,N4BP1,LYAR,ITPR1,TSEN34,PPID,ZBED6	rs6697388,rs3761674,rs10937831,rs7489105,rs28513,AX-12543814,rs3749383,rs117329408,rs75917670,rs8396,rs140040693,rs2289381,rs2307068	146	0.118435
GOTERM_CC_DIRECT	GO:0016023~cytoplasmic, membrane-bounded vesicle	4	2.09424	0.0977517	PHLDA1,RAB6B,DGKD,PDPK1	rs76318740,AX-11583763,rs3761674,rs882428	146	0.114823
GOTERM_CC_DIRECT	GO:0000139~Golgi membrane	9	4.71204	0.0998576	DHCR24,B3GAT1,ACPL2,SLC30A6,CUX1,RAB6B,GALNT6,TRAPPC2L,CAMK1G	rs3826061,AX-11583763,rs75219147,rs1049607,rs718265,rs6439996,AX-35951957,rs10783439,rs1734729,rs212755	146	0.108326
UP_KEYWORDS	Golgi apparatus	13	6.80628	0.0209402	B3GAT1,SYNE1,ACPL2,SLC30A6,GALNT6,SULF2,CAMK1G,DHCR24,RAB6B,CUX1,SCFD1,SYNDIG1L,TRAPPC2L	rs75219147,AX-11583763,rs3826061,rs718265,rs1049607,rs10783439,AX-35951957,rs6439996,rs9397501,rs212755,rs12480922,rs76926447,rs1734729,rs11159077	157	0.101971
KEGG_PATHWAY	hsa05150:Staphylococcus aureus infection	3	1.57068	0.0625086	PLG,DSG1,CFD	rs2144723,rs2230216,rs140327039	53	0.100429
UP_KEYWORDS	Transport	24	12.5654	0.0253179	MIP,SLC30A6,SLC7A8,ABCC3,SDAD1,ITPR1,PPID,DGKD,PANX2,ZC3H11A,ETFDH,SLC38A1,CHMP4C,RAB6B,CUX1,SCFD1,KCNH8,SORBS1,TRAPPC2L,OBP2A,SLC16A4,ANO7,SLCO4A1,CHMP1B	rs2427384,rs2302054,rs2307068,rs1786581,AX-11583763,rs11596541,rs3826061,rs140040693,rs465208,rs8396,rs4918940,AX-30823381,rs1978153,AX-35951957,rs7971437,rs2946571,rs2236135,rs3735701,rs3749383,rs212755,rs882428,rs6551230,rs76926447,rs6010152,rs1734729,rs6697388	157	0.0932082
GOTERM_BP_DIRECT	GO:0015031~protein transport	7	3.66492	0.096748	CHMP4C,RAB6B,SDAD1,SCFD1,PPID,DGKD,CHMP1B	rs8396,rs140040693,AX-11583763,rs1786581,rs3735701,rs76926447,rs882428	135	0.0923413
GOTERM_BP_DIRECT	GO:0002687~positive regulation of leukocyte migration	2	1.04712	0.0916955	VEGFA,MADCAM1	rs3025022,rs3745925,rs3025039	135	0.0711166
UP_SEQ_FEATURE	repeat:LRR 6	5	2.6178	0.076711	NLRP11,NLRP4,LRTM2,NLRC5,LRRC16B	rs7148185,rs12598418,rs12813682,AX-295129509	154	0.0695676
GOTERM_CC_DIRECT	GO:0000815~ESCRT III complex	2	1.04712	0.0914355	CHMP4C,CHMP1B	rs1786581,rs3735701	146	0.0638954
INTERPRO	IPR005024:Snf7	2	1.04712	0.0969704	CHMP4C,CHMP1B	rs1786581,rs3735701	146	0.0638954
GOTERM_BP_DIRECT	GO:0006997~nucleus organization	3	1.57068	0.0181251	SYNE1,CHMP4C,CHMP1B	rs1786581,rs9397501,rs3735701	135	0.0613955
GOTERM_BP_DIRECT	GO:0007173~epidermal growth factor receptor signaling pathway	3	1.57068	0.0736402	RPS6KA5,DGKD,PDPK1	rs76318740,rs117144588,rs882428	135	0.0566922
GOTERM_BP_DIRECT	GO:0050650~chondroitin sulfate proteoglycan biosynthetic process	2	1.04712	0.0620976	B3GAT1,ACPL2	rs75219147,rs6439996	135	0.0359298
INTERPRO	IPR007111:NACHT nucleoside triphosphatase	3	1.57068	0.0137746	NLRP11,NLRP4,NLRC5	AX-295129509,rs12598418	146	0.0207286
UP_SEQ_FEATURE	domain:NACHT	3	1.57068	0.014286	NLRP11,NLRP4,NLRC5	AX-295129509,rs12598418	154	0.0207286
