# Supplementary material for: Establishment of the early prediction models of low-birth-weight reveals influential genetic and environmental factors: a prospective cohort study
Source: BMC Pregnancy Childbirth. 2023 Aug 31;23:628. doi: 10.1186/s12884-023-05919-5 (PMC10472725; doi:10.1186/s12884-023-05919-5)
Supplement: Supplementary file 1 — Additional file 1. Supplemental Document. Supplemental Figure 1. Scheme of the all analyses performed in our study. Supplemental Figure 2. The proportion of the importance score of the term LBW models. Supplemental Figure 3. The proportion of the importance score of the preterm LBW models. Supplemental Figure 4. The proportion of the importance score of the preterm LBW models. Supplemental Figure 5. F1-scores with randomly selected variables. Supplemental Table 1. The list of variables of the health assesment data. Supplemental Table 2. The datasets for both early and full-term prediction models. Supplemental Table 3. List of health assessment variables included in the models. Supplemental Table 4. The F1-scores for both early- and full-term prediction models. Supplemental Table 5. Details of the performance of early prediction models based on SNP array data. Supplemental Table 6. The feature importances of the early prediction models based on health assesment data. Supplemental Table 7. The feature importances of the early prediction models based on SNP array data. Supplemental Table 8. The gene enrichment analysis for the term LBW model. Supplemental Table 9. The gene enrichment analysis for the preterm LBW model. Supplemental Table 10. The proportion of the datasets. Supplemental Table 11. Number of selected features by feature selection. Supplemental Table 12. The feature importances of the early prediction models based on fetal ultrasonography data. Supplemental Table 13. The performance of the bagging models. Supplemental Table 14. The performance of the positive/negative controls. Supplemental Table 15. The previously reported locus among variants in the early prediction models. Supplemental Table 16. Summary of the population distribution of datasets. [file 12884_2023_5919_MOESM1_ESM.zip › Additional file 1/Supplemental Table 9.xlsx]

## Sheet: Sheet1
Supplemental Table 9 : The gene enrichment analysis for the preterm LBW model
Category	Term	Count	%	PValue	Genes	Variants	List Total	Summary weights
GOTERM_BP_DIRECT	GO:0051482~positive regulation of cytosolic calcium ion concentration involved in phospholipase C-activating G-protein coupled signaling pathway	3	0.923077	0.0559275	GPR4,RXFP3,KISS1	rs11240694,rs3745820,AX-15030995	231	1.32448
GOTERM_CC_DIRECT	GO:0071944~cell periphery	4	1.23077	0.0174342	INHBB,MBP,PRKCE,NID1	AX-40988767,rs7232502,AX-30715297,rs9959483,rs17034641,rs117098832	258	1.18499
GOTERM_BP_DIRECT	GO:0043967~histone H4 acetylation	3	0.923077	0.0670039	APBB1,IRF4,BRCA2	rs1801426,AX-39132915,rs2666970,AX-11523840	231	0.416955
GOTERM_BP_DIRECT	GO:0034122~negative regulation of toll-like receptor signaling pathway	3	0.923077	0.0131909	IRF4,NLRP6,PDPK1	rs2666970,AX-30019939,rs76318740	231	0.405885
UP_KEYWORDS	Senior-Loken syndrome	2	0.615385	0.0883084	NPHP4,IQCB1	rs6662514,AX-14102139	271	0.245891
GOTERM_BP_DIRECT	GO:0019730~antimicrobial humoral response	2	0.615385	0.0536773	AZU1,DEFA4	rs12460114,AX-36710985	231	0.181741
UP_KEYWORDS	Cell adhesion	12	3.69231	0.0523214	ITGA9,CYFIP2,ADAM2,MADCAM1,FAT1,PRKCE,PCDHB6,NID1,MYBPC1,TNR,RNASE10,ITGA1	AX-40988767,rs2227163,AX-14909330,rs6796546,rs2171027,AX-30715297,rs2456207,AX-15065431,AX-14617935,rs3745925,AX-38424749,AX-12719572,rs1079575,rs17034641,AX-34738327,AX-35172039	271	0.18067
GOTERM_CC_DIRECT	GO:0031513~nonmotile primary cilium	3	0.923077	0.0412604	NPHP4,PKD1L1,AHI1	AX-11476828,rs75740485,rs6970275,AX-15249923,rs6662514	258	0.180625
GOTERM_BP_DIRECT	GO:0045123~cellular extravasation	2	0.615385	0.0536773	AZU1,ITGA1	AX-15065431,rs2456207,rs12460114	231	0.170031
UP_KEYWORDS	Phosphoprotein	129	39.6923	0.0082013	B3GAT1,SLC1A1,RECQL5,COG4,ZBTB33,CACNA2D1,AUTS2,SLC35F2,FNDC1,QSOX2,RAB6B,N4BP1,ERBB2,ACSL3,TNS1,E2F8,TRMT2A,BOK,CCND1,CEP68,EML1,GCG,NUF2,WEE1,KIAA0586,HOXC10,BZW2,CALD1,ARHGAP30,SRRM2,PDPK1,MTUS1,PLG,EXPH5,AHI1,RRP8,PALD1,KIAA0753,GLUL,IQCB1,TNR,DENND2A,SLC38A1,MKL2,LUZP1,TMEM106B,CCDC67,MAP4K5,MON1B,CHRM3,RPS6KA2,CSTF3,BORA,LRMP,SIVA1,LYAR,ZBTB7B,RALGAPA2,LDB3,LASP1,STK10,RANBP1,CAST,EFCAB4A,E…	rs2144723,AX-15910421,AX-33701681,rs2666970,AX-11563419,AX-11598494,rs143314312,AX-42609433,AX-12543814,AX-51287980,AX-62689371,AX-31253313,AX-30706797,AX-15462836,AX-11522906,AX-16237735,AX-13593741,AX-12559658,rs7232502,rs77818165,rs75740485,AX-14920116,AX-39132915,AX-65137643,AX-40988767,AX-32813747,AX-30123319,AX-39462107,AX-36301419,rs1043165,rs10937831,AX-31977163,AX-42241485,rs2227163,rs76…	271	0.168612
GOTERM_MF_DIRECT	GO:0005515~protein binding	132	40.6154	0.00978152	RFC4,SLC1A1,COG4,FBXO45,ZBTB33,PKD1L1,AZU1,MARCH2,ITGA1,INHBB,RAB6B,SAMM50,N4BP1,ERBB2,C5orf20,TNS1,VEGFA,E2F8,LSM3,BOK,TWIST2,CCND1,CEP68,EML1,PLEKHG6,GCG,NUF2,WEE1,LAIR2,NCALD,CALD1,PDPK1,PLG,AHI1,FAT1,RRP8,PALD1,TRIM22,KIAA0753,RTP4,GLUL,IQCB1,LOXL4,SLC38A1,MKL2,USP2,RNF111,TMEM106B,GRAMD1C,CCDC67,MAP4K5,MON1B,ZNF320,CHRM3,RAB39A,RPS6KA2,CSTF3,USF1,BORA,ZNF490,TMEM43,CYFIP2,SIVA1,LYAR,ZBTB7B,N…	AX-11476828,AX-13846321,AX-15319114,AX-14102139,AX-36389585,rs12947027,AX-32715841,rs8023357,rs7971437,AX-83565531,AX-12779951,AX-11628362,AX-14133852,AX-37966209,AX-11592816,rs11240694,AX-15065431,AX-39061849,AX-40768201,AX-30373691,AX-40173901,rs1801426,AX-34080649,rs695202,AX-41020129,AX-30848749,rs74715452,rs12460114,rs200312339,AX-30300885,AX-11698552,AX-113408739,AX-32825129,rs6439996,rs245…	219	0.162404
UP_KEYWORDS	Nucleus	81	24.9231	0.0678316	RFC4,SLC9A3R2,ESRRG,RECQL5,ZBTB33,MBP,GTF3C3,IBTK,FIZ1,QSOX2,MYCT1,APBB1,PRDM6,PHLDA1,IRF4,CAD,N4BP1,ERBB2,C5orf20,ZNF592,TCEB2,C11orf30,NPHP4,BRCA2,ZNF331,INO80D,E2F8,LSM3,BOK,LPIN1,RAX2,NKX1-2,HNRNPA0,TWIST2,CCND1,NUF2,WEE1,EHF,HOXC10,SRRM2,PDPK1,ZNF618,MTUS1,PIAS3,SENP3,HLF,FAT1,LARP6,RRP8,TRIM22,MKL2,LUZP1,PRAC2,USP2,RNF111,PYGO2,ZNF687,MLTK,PBXIP1,ZNF320,FBL,RPS6KA2,MACROD2,CSTF3,HES1,SMG5,P…	AX-30019939,AX-30706797,AX-12543814,rs7232502,AX-12523479,AX-15462836,AX-13593741,AX-15910421,AX-11267248,AX-33701681,rs2666970,rs10937831,rs1043165,AX-30123319,AX-39462107,rs3761674,rs76043051,AX-14132787,AX-83366294,AX-40988767,rs56150850,AX-39132915,AX-11592816,rs695202,rs286905,rs1801426,AX-40768201,AX-34080649,rs200312339,rs74715452,AX-13026237,AX-11539628,AX-15319114,rs60486252,AX-35074309,…	271	0.158377
INTERPRO	IPR005814:Aminotransferase class-III	2	0.615385	0.0648035	PHYKPL,ABAT	AX-32084233,rs3749810	248	0.154051
UP_SEQ_FEATURE	splice variant	118	36.3077	0.047826	CAPN13,SLFN13,RECQL5,COG4,CUEDC1,CACNA2D1,PKD1L1,FUK,AUTS2,SMOC2,SLC35F2,C1orf106,FNDC1,TTC40,PRDM6,KCNMB1,TMTC4,ZNF286A,LRRC16B,VEGFA,RNF166,TRMT2A,CEP68,EML1,PLEKHG6,MTMR11,LAIR2,GREB1L,PLXNA4,CALD1,ARHGAP30,SRRM2,PDPK1,MTUS1,CRISPLD2,EXPH5,SUSD1,AHI1,TRIM22,KIAA0753,IQCB1,TNR,DENND2A,ASRGL1,MKL2,LUZP1,USP2,RNF111,GRAMD1C,CCDC67,ANO7,GNB1L,RPS6KA2,MACROD2,N4BP2L1,CYFIP2,LRMP,SIVA1,RALGAPA2,NLRC…	rs7148185,rs859198,AX-32324551,AX-38333313,AX-12439132,AX-33524669,rs12447019,AX-42548729,AX-121609924,AX-30104901,AX-11243074,AX-32105785,AX-16655262,AX-35244079,AX-35661751,AX-41754609,rs3864884,AX-68375148,AX-38424749,rs12598418,rs7943722,AX-16873500,rs2427384,AX-12940826,rs77400269,rs6970275,AX-13224253,rs12802515,AX-12449920,AX-11523840,AX-32325299,rs2289381,rs10817560,AX-39117777,rs79886149…	268	0.139929
GOTERM_MF_DIRECT	GO:0004540~ribonuclease activity	3	0.923077	0.0351516	SMG5,RNASE11,RNASE10	AX-12719751,rs1043165,AX-12719572	219	0.136442
GOTERM_BP_DIRECT	GO:0030198~extracellular matrix organization	7	2.15385	0.0532079	ITGA9,CRISPLD2,MADCAM1,NID1,TNR,ITGA1,SMOC2	rs6796546,AX-41915613,rs2227163,rs12599043,AX-15065431,AX-30715297,rs2456207,rs2171027,rs3745925,AX-12439132	231	0.13542
UP_KEYWORDS	Cilium	7	2.15385	0.0558165	NPHP4,TTC40,SNTN,PKD1L1,AHI1,DNAH17,SPEF1	rs75740485,rs117983349,AX-32936467,AX-32324533,AX-11476828,rs6662514,AX-15249923,rs6808827,AX-32324551,AX-32325299,rs6970275	271	0.134604
UP_KEYWORDS	Alternative splicing	159	48.9231	0.0111135	CAPN13,RFC4,B3GAT1,SLFN13,RECQL5,COG4,CUEDC1,CACNA2D1,PKD1L1,FUK,AUTS2,HHLA1,MARCH2,SRP19,SMOC2,SLC35F2,C1orf106,FNDC1,TTC40,PRDM6,RAB6B,KCNMB1,ERBB2,TMTC4,ZNF286A,LRRC16B,TNS1,VEGFA,RNF166,TRMT2A,BOK,CEP68,EML1,PLEKHG6,WEE1,MTMR11,KIAA0586,BZW2,LAIR2,GREB1L,PLXNA4,CALD1,ARHGAP30,SRRM2,PDPK1,MTUS1,CRISPLD2,EXPH5,HLF,SUSD1,AHI1,TRIM22,KIAA0753,IQCB1,TNR,DENND2A,ASRGL1,CYB5D2,MKL2,C1QTNF7,LUZP1,USP…	AX-16087117,AX-15575887,AX-42241485,rs2227163,AX-30123319,rs143314312,AX-11267248,AX-33701681,AX-15462836,AX-11707060,AX-11522906,AX-31253313,AX-12543814,AX-51287980,AX-14133852,AX-50227013,AX-32124793,AX-54610444,AX-12467354,AX-33048397,rs8023357,AX-13936904,AX-11476828,AX-11521636,AX-13179801,AX-13026237,AX-11539628,AX-11506347,AX-11698552,AX-11482176,AX-30715297,AX-32825129,rs6439996,AX-113836…	271	0.134031
INTERPRO	IPR021869:Ribonuclease Zc3h12a-like	2	0.615385	0.089538	N4BP1,KHNYN	AX-83016932,rs117329408	248	0.132949
GOTERM_BP_DIRECT	GO:0050714~positive regulation of protein secretion	3	0.923077	0.0868831	APBB1,EXPH5,PPID	rs8396,AX-11523840,rs3741048,AX-39132915	231	0.126072
UP_SEQ_FEATURE	sequence variant	184	56.6154	0.0151066	CAPN13,RFC4,B3GAT1,SLFN13,SLC1A1,RECQL5,COG4,CUEDC1,CACNA2D1,PKD1L1,FUK,AUTS2,AZU1,MARCH2,FIZ1,SRP19,ITGA1,C1orf106,FNDC1,QSOX2,TTC40,KCNMB1,MFSD6L,SAMM50,ERBB2,ACSL3,TMTC4,OOEP,ZNF286A,C5orf20,LRRC16B,TNS1,KLHL25,E2F8,TRMT2A,CFD,RAX2,CEP68,EML1,PLEKHG6,GCG,NUF2,WEE1,MTMR11,BZW2,LAIR2,ARHGAP30,SRRM2,MTUS1,CRISPLD2,GALNT6,PLG,EXPH5,HLF,SUSD1,AHI1,FAT1,RNASE11,RRP8,PALD1,TRIM22,KIAA0753,RTP4,GLUL,I…	AX-35244079,AX-14979421,AX-12719572,AX-40236153,rs3864884,AX-16610030,rs7943722,AX-11263531,rs12412892,AX-50057919,rs859198,rs2909111,AX-12491102,AX-30104901,AX-11523840,AX-11114891,AX-39117777,rs79886149,rs17324501,AX-35172039,AX-11538316,rs2427384,rs75219147,AX-16873500,AX-13224253,rs871677,AX-13876070,AX-14617935,AX-16789938,AX-40175425,AX-16923966,AX-32792883,AX-11213191,rs80011349,AX-4166901…	268	0.121797
UP_KEYWORDS	Polymorphism	181	55.6923	0.00345201	CAPN13,RFC4,B3GAT1,SLFN13,SLC1A1,RECQL5,COG4,CUEDC1,CACNA2D1,PKD1L1,FUK,AUTS2,MARCH2,FIZ1,SRP19,ITGA1,C1orf106,FNDC1,QSOX2,TTC40,KCNMB1,MFSD6L,SAMM50,ERBB2,ACSL3,TMTC4,OOEP,ZNF286A,C5orf20,LRRC16B,TNS1,KLHL25,HS3ST4,E2F8,TRMT2A,CFD,CEP68,EML1,PLEKHG6,GCG,NUF2,WEE1,MTMR11,KIAA0586,BZW2,LAIR2,CALD1,ARHGAP30,SRRM2,MTUS1,CRISPLD2,GALNT6,PLG,EXPH5,SUSD1,AHI1,FAT1,RNASE11,RRP8,PALD1,TRIM22,KIAA0753,RTP…	AX-12525231,AX-15851316,rs3749810,rs116967104,rs7858819,AX-30440225,rs11040933,rs6662514,AX-32084233,AX-11348402,rs9606160,AX-29753527,AX-40642481,rs6047006,AX-31735093,rs10823550,rs10140426,AX-33756771,rs1049607,rs3745925,AX-31738053,rs4036,AX-14232103,AX-15249923,AX-38333313,AX-33524669,AX-12607006,rs7148185,rs17034641,AX-34738327,AX-32324551,rs1079575,AX-11243074,AX-42548729,AX-121609924,rs177…	271	0.118692
KEGG_PATHWAY	hsa04510:Focal adhesion	7	2.15385	0.0216159	CCND1,VEGFA,ITGA9,ERBB2,TNR,PDPK1,ITGA1	AX-40175425,AX-30225043,rs2171027,rs2456207,AX-15065431,rs76318740,rs3025039,rs2227163,rs6796546	74	0.114641
GOTERM_CC_DIRECT	GO:0042995~cell projection	4	1.23077	0.0895196	FFAR2,CAD,RP11-503N18.1,PDPK1	rs76318740,AX-33756771,rs2269493,AX-32715841	258	0.113233
UP_KEYWORDS	Cilium biogenesis/degradation	6	1.84615	0.0457582	TTC40,KIAA0586,AHI1,CCDC67,IQCB1,FAM154A	AX-15249923,rs116967104,AX-54610444,rs117983349,rs75740485,AX-30373691,AX-14102139	271	0.112339
UP_KEYWORDS	Cell projection	16	4.92308	0.0539273	NPHP4,SNTN,PALM,FARP1,RP11-503N18.1,PKD1L1,AHI1,FAM154A,TTC40,PLEKHG6,APBB1,KIAA0586,DNAH17,SPEF1,LDB3,DDX58	AX-31253313,AX-51287980,AX-11476828,rs2269493,AX-54610444,AX-29753527,AX-15249923,rs116967104,rs6662514,rs6970275,AX-32325299,AX-32324551,AX-32324533,AX-32936467,AX-42609433,rs117983349,AX-32813747,AX-39132915,rs75740485,AX-30848749,rs6808827,AX-11523840	271	0.111569
UP_KEYWORDS	Cytoskeleton	26	8	0.00824959	LASP1,MTUS1,AHI1,SKA3,KIAA0753,IQCB1,FAM154A,DENND2A,TTC40,DNAH17,TNS1,PBXIP1,NPHP4,BRCA2,PRKCE,MMS19,CEP68,EML1,PLEKHG6,LRMP,KIAA0586,ACTRT2,SPEF1,CALD1,LDB3,DDX58	AX-41020129,AX-30848749,AX-42126779,AX-13846321,AX-14102139,AX-15910421,AX-11598494,rs117983349,AX-42609433,AX-32324533,AX-32936467,rs75740485,AX-13224253,rs859198,AX-40173901,rs1801426,AX-54610444,rs143314312,AX-40988767,AX-30123319,AX-15575887,AX-38916567,AX-32325299,AX-30933973,rs17034641,AX-32324551,AX-15249923,rs10140426,AX-29753527,rs6662514,rs116967104	271	0.101392
GOTERM_BP_DIRECT	GO:0035690~cellular response to drug	4	1.23077	0.0688359	RANBP1,RECQL5,KCNQ1,CAD	AX-33756771,rs79886149,rs3864884,rs72631384	231	0.0976587
GOTERM_CC_DIRECT	GO:0005814~centriole	5	1.53846	0.0759534	KIAA0586,AHI1,CCDC67,IQCB1,FAM154A	AX-14102139,AX-30373691,rs75740485,AX-54610444,rs116967104,AX-15249923	258	0.0969847
GOTERM_BP_DIRECT	GO:0006461~protein complex assembly	5	1.53846	0.0752826	TCEB2,SLC9A3R2,HES1,PPID,IL2RB	rs229489,AX-40011429,rs8396,rs4036,rs2368048	231	0.0967227
GOTERM_BP_DIRECT	GO:0032869~cellular response to insulin stimulus	5	1.53846	0.0213178	CAPN10,INHBB,USF1,LPIN1,PDPK1	AX-13593741,AX-33691969,AX-39117777,rs76318740,rs117098832	231	0.0952352
UP_KEYWORDS	Ubl conjugation	30	9.23077	0.0898942	ZNF618,RANBP1,CAST,PIAS3,ESRRG,ZBTB33,STX8,TRIM22,GLUL,MKL2,N4BP1,RNF111,ZNF687,KCNQ1,FMO2,BRCA2,ZNF331,MACROD2,USF1,BOK,LPIN1,HNRNPA0,UBE3D,CCND1,CEP68,WEE1,HOXC10,LYAR,DDX58,PDPK1	AX-30104901,AX-16610030,rs3864884,rs7882480,AX-16873500,rs79886149,AX-39117777,rs10817560,rs117329408,AX-30225043,rs8117909,AX-30300885,AX-41020129,AX-39462107,AX-13593741,AX-15464525,AX-42609433,AX-11243074,AX-121609924,AX-12940826,AX-35115535,rs76318740,rs7256691,rs12947027,rs1801426,AX-13026237,rs10937831,AX-12543814,rs10912538,AX-33701681	271	0.0931068
GOTERM_BP_DIRECT	GO:0019086~late viral transcription	2	0.615385	0.0536773	USF1,MON1B	AX-39117777,AX-12559658	231	0.0918931
GOTERM_BP_DIRECT	GO:0050650~chondroitin sulfate proteoglycan biosynthetic process	3	0.923077	0.00495348	B3GAT1,ACPL2,CYTL1	rs75219147,AX-41486923,AX-14133852,rs6439996	231	0.0917699
GOTERM_MF_DIRECT	GO:0019899~enzyme binding	9	2.76923	0.0677365	CCND1,RFC4,DHCR24,PIAS3,CAD,PRKCE,USF1,MMS19,IQCB1	rs56150850,AX-14102139,AX-30225043,AX-39117777,AX-16610030,AX-40988767,rs718265,AX-33756771,AX-38916567,rs17034641	219	0.0916024
UP_KEYWORDS	Cytoplasm	77	23.6923	0.0393551	LASP1,RECQL5,ZBTB33,IBTK,STXBP1,FIZ1,SRP19,LRRC1,TTC40,APBB1,PHLDA1,SAMM50,CAD,ERBB2,C5orf20,DNAH17,OOEP,LRRC16B,TNS1,NPHP4,BRCA2,CR1L,BOK,LPIN1,TWIST2,CCND1,CEP68,EML1,PLEKHG6,KIAA0586,ACTRT2,SPEF1,CALD1,DDX58,PDPK1,MTUS1,PIAS3,SENP3,FARP1,FAT1,AHI1,LARP6,SKA3,PALD1,TRIM22,KIAA0753,GLUL,IQCB1,CAMK1G,FAM154A,DENND2A,ASRGL1,USP2,RNF111,ZNF687,MLTK,CCDC67,MAP4K5,ANO7,PBXIP1,RPS6KA2,RUFY1,SMG5,PRKCE…	rs72631384,AX-35878205,AX-37966209,AX-13846321,AX-14102139,AX-15319114,AX-41020129,AX-30848749,rs74715452,AX-30300885,AX-42126779,AX-30373691,AX-83199518,AX-83366294,rs75740485,AX-39132915,rs3761674,AX-15779187,AX-15910421,AX-15464525,rs117983349,AX-11598494,AX-42609433,AX-30019939,AX-13593741,AX-32936467,AX-32324533,rs12412892,rs7943722,AX-16610030,AX-16655262,AX-35244079,AX-30104901,rs859198,AX…	271	0.0914549
KEGG_PATHWAY	hsa05212:Pancreatic cancer	4	1.23077	0.0313391	CCND1,VEGFA,BRCA2,ERBB2	rs1801426,rs3025039,AX-40175425,AX-30225043	74	0.0877927
GOTERM_BP_DIRECT	GO:0010811~positive regulation of cell-substrate adhesion	3	0.923077	0.0952711	PRKCE,NID1,SMOC2	AX-41915613,AX-12439132,AX-40988767,AX-30715297,rs17034641	231	0.0808773
KEGG_PATHWAY	hsa05219:Bladder cancer	3	0.923077	0.0698609	CCND1,VEGFA,ERBB2	rs3025039,AX-30225043,AX-40175425	74	0.0793364
INTERPRO	IPR027370:RING-type zinc-finger, LisH dimerisation motif	3	0.923077	0.0867256	RNF166,SH3RF2,TRIM22	AX-121609924,AX-14920116,AX-32083121	248	0.0732637
GOTERM_BP_DIRECT	GO:0022617~extracellular matrix disassembly	4	1.23077	0.0862966	PLG,MMP7,MMP20,NID1	AX-30715297,AX-12491102,AX-11538316,rs2144723	231	0.0708743
UP_KEYWORDS	Prenylation	6	1.84615	0.0708899	RAB6B,RAB39A,PALM,RHOG,CAMK1G,MIEN1	AX-11583763,rs1049607,AX-39061849,AX-34063133,AX-40175425,AX-32813747,rs77818165	271	0.0700775
GOTERM_CC_DIRECT	GO:0005622~intracellular	26	8	0.0877312	CAPN13,RANBP1,SLFN13,EXPH5,TRIM22,RHOG,RAB6B,ZNF286A,MLTK,IL2RB,TNS1,ANO7,MAP4K5,ZNF320,RNF166,DCDC2C,DOK4,ZNF331,TBC1D26,ZNF791,ZNF490,CCND1,CAPN10,TIFAB,NCALD,SEC14L3,PDPK1	AX-30225043,AX-13876070,rs79886149,rs17324501,AX-34063133,rs3741048,AX-83199518,AX-33691969,rs2240593,AX-32083121,AX-13846321,AX-40399921,rs7256691,rs76318740,AX-11583763,AX-13453748,AX-121609924,AX-62689371,rs229489,AX-40768201,AX-39061849,AX-11592816,AX-12779951,AX-32124793,AX-36389585,AX-11713546,AX-13179801	258	0.0676777
UP_SEQ_FEATURE	compositionally biased region:Ser-rich	11	3.38462	0.071617	C11orf30,FNDC1,HDGFRP2,TIFAB,RNF111,GREB1L,AUTS2,C5orf20,BORA,TNS1,SRRM2	AX-12664299,AX-68375148,AX-12940826,rs4036,AX-32391983,AX-11592816,AX-42241485,rs77400269,AX-13846321,AX-83500678,AX-36301419,rs76043051,AX-13262435	268	0.066705
GOTERM_MF_DIRECT	GO:0015347~sodium-independent organic anion transmembrane transporter activity	3	0.923077	0.029671	SLCO1B3,SLC22A6,SLCO4A1	AX-33048397,AX-12467354,AX-113408739,rs2427384	219	0.0596486
GOTERM_BP_DIRECT	GO:0043252~sodium-independent organic anion transport	3	0.923077	0.0391282	SLCO1B3,SLC22A6,SLCO4A1	rs2427384,AX-113408739,AX-12467354,AX-33048397	231	0.0596486
GOTERM_BP_DIRECT	GO:0010039~response to iron ion	3	0.923077	0.0247406	CCND1,APBB1,ABAT	AX-39132915,AX-11523840,AX-30225043,AX-32084233	231	0.0584604
GOTERM_BP_DIRECT	GO:0021960~anterior commissure morphogenesis	2	0.615385	0.0666422	FBXO45,PLXNA4	AX-11521636,AX-41198015	231	0.0572781
UP_KEYWORDS	Ligase	9	2.76923	0.0877599	PIAS3,SH3RF2,CAD,RNF111,ACSL3,MARCH2,TRIM22,GLUL,UBE3D	AX-16610030,AX-30300885,AX-15464525,AX-14920116,AX-12940826,AX-121609924,AX-33756771,AX-32825129,AX-65137643	271	0.054867
UP_SEQ_FEATURE	domain:Kazal-like	3	0.923077	0.0990189	SLCO1B3,SLCO4A1,SMOC2	rs2427384,AX-12439132,AX-41915613,AX-33048397,AX-12467354	268	0.0541069
GOTERM_MF_DIRECT	GO:0019901~protein kinase binding	10	3.07692	0.0559576	CCND1,CEP68,ACSL3,IBTK,USF1,TRIM22,BORA,HNRNPA0,STXBP1,PDPK1	AX-41020129,AX-30225043,AX-39117777,AX-65137643,AX-15462836,rs76318740,AX-35115535,AX-12664299,AX-121609924,AX-42548729	219	0.0476362
GOTERM_BP_DIRECT	GO:0032024~positive regulation of insulin secretion	4	1.23077	0.0184447	CAPN10,ABAT,PRKCE,GLUL	AX-32084233,rs17034641,AX-40988767,AX-30300885,AX-33691969	231	0.035804
GOTERM_BP_DIRECT	GO:0071364~cellular response to epidermal growth factor stimulus	3	0.923077	0.074756	CAD,ERBB2,PDPK1	AX-33756771,rs76318740,AX-40175425	231	0.0313218
INTERPRO	IPR024079:Metallopeptidase, catalytic domain	4	1.23077	0.0935656	ADAM2,MMP7,MMP20,ADAMTS6	AX-12491102,AX-41754609,AX-11538316,AX-38424749	248	0.0289453
UP_SEQ_FEATURE	chain:Dendritic cell nuclear protein 1	2	0.615385	0.0264397	TIFAB,C5orf20	AX-11592816	268	0.0281672
UP_SEQ_FEATURE	chain:TRAF-interacting protein with FHA domain- containing protein B	2	0.615385	0.0264397	TIFAB,C5orf20	AX-11592816	268	0.0281672
KEGG_PATHWAY	hsa00250:Alanine, aspartate and glutamate metabolism	3	0.923077	0.0527753	ABAT,CAD,GLUL	AX-30300885,AX-32084233,AX-33756771	74	0.0144508
